# Supplementary material for: Genome structure-based Juglandaceae phylogenies contradict alignment-based phylogenies and substitution rates vary with DNA repair genes
Source: Nat Commun. 2023 Feb 4;14:617. doi: 10.1038/s41467-023-36247-z (PMC9899254; doi:10.1038/s41467-023-36247-z)
Supplement: Supplementary file 4 — Supplementary Data 1 [file 41467_2023_36247_MOESM4_ESM.xlsx]

## Sheet: Sheet1
Supplementary Data 1. Topologies obtained from three types of gene families, namely familis for which (i) R. chiliantha and other Juglandaceae species have two gene copies; (ii) R. chiliantha has two gene copies while the other Juglandaceae species has one copy; and (iii) R. chiliantha has one gene copy while the other Juglandaceae species has two copies. aBS: Ultrafast bootstrap (UFBoot) support…
	Topology	BSa ≥ 70	BS ≥ 80	BS ≥ 90
R. chiliantha (Rch) E. roxburghiana (Ero)	((Ero,Ero),(Rch,Rch))	3	1	1
	((Ero,Rch),(Ero,Rch))	1208	875	499
	(Ero,(Ero,(Rch,Rch)))	9	2	0
	(Rch,(Rch,(Ero,Ero)))	12	10	8
	(Ero,(Rch,(Ero,Rch)))	136	57	17
	(Rch,(Ero,(Rch,Ero)))	34	16	6
	((Ero,Ero),Rch)	23	15	12
	((Ero,Rch),Ero)	158	119	71
	((Rch,Rch),Ero)	232	130	67
	((Ero,Rch),Rch)	1630	1298	889
	All	3445	2523	1570
R. chiliantha (Rch) C. illinoinensis (Cil)	((Cil,Cil),(Rch,Rch))	1	1	0
	((Cil,Rch),(Cil,Rch))	499	1195	717
	(Cil,(Cil,(Rch,Rch)))	0	3	0
	(Rch,(Rch,(Cil,Cil)))	8	2	2
	(Cil,(Rch,(Cil,Rch)))	17	54	13
	(Rch,(Cil,(Rch,Cil)))	6	16	5
	((Cil,Cil),Rch)	12	10	3
	((Cil,Rch),Cil)	71	174	123
	((Rch,Rch),Cil)	67	124	53
	((Cil,Rch),Rch)	889	1360	987
	All	1570	2939	1903
R. chiliantha (Rch) P. strobilacea (Pst)	((Pst,Pst),(Rch,Rch))	5	4	1
	((Pst,Rch),(Pst,Rch))	1177	858	514
	(Pst,(Pst,(Rch,Rch)))	4	2	1
	(Rch,(Rch,(Pst,Pst)))	12	7	3
	(Pst,(Rch,(Pst,Rch)))	135	62	16
	(Rch,(Pst,(Rch,Pst)))	24	12	5
	((Pst,Pst),Rch)	27	18	13
	((Pst,Rch),Pst)	153	114	71
	((Rch,Rch),Pst)	284	178	77
	((Pst,Rch),Rch)	1736	1392	947
	All	3557	2647	1648
R. chiliantha (Rch) J. regia (Jre)	((Jre,Jre),(Rch,Rch))	2	1	0
	((Jre,Rch),(Jre,Rch))	1306	993	599
	(Jre,(Jre,(Rch,Rch)))	7	5	1
	(Rch,(Rch,(Jre,Jre)))	4	3	2
	(Jre,(Rch,(Jre,Rch)))	103	45	13
	(Rch,(Jre,(Rch,Jre)))	30	15	4
	((Jre,Jre),Rch)	22	16	8
	((Jre,Rch),Jre)	176	137	101
	((Rch,Rch),Jre)	193	106	45
	((Jre,Rch),Rch)	1599	1334	961
	All	3442	2655	1734
R. chiliantha (Rch) J. microcarpa (Jmi)	((Jmi,Jmi),(Rch,Rch))	4	1	0
	((Jmi,Rch),(Jmi,Rch))	1357	1018	606
	(Jmi,(Jmi,(Rch,Rch)))	5	4	2
	(Rch,(Rch,(Jmi,Jmi)))	9	5	2
	(Jmi,(Rch,(Jmi,Rch)))	104	35	9
	(Rch,(Jmi,(Rch,Jmi)))	31	18	6
	((Jmi,Jmi),Rch)	15	9	8
	((Jmi,Rch),Jmi)	188	157	108
	((Rch,Rch),Jmi)	167	102	47
	((Jmi,Rch),Rch)	1609	1339	944
	All	3489	2688	1732
R. chiliantha (Rch) J. mandshurica (Jma)	((Jma,Jma),(Rch,Rch))	4	3	1
	((Jma,Rch),(Jma,Rch))	1866	1406	851
	(Jma,(Jma,(Rch,Rch)))	8	3	1
	(Rch,(Rch,(Jma,Jma)))	3	2	0
	(Jma,(Rch,(Jma,Rch)))	156	63	9
	(Rch,(Jma,(Rch,Jma)))	52	21	9
	((Jma,Jma),Rch)	18	12	4
	((Jma,Rch),Jma)	277	208	133
	((Rch,Rch),Jma)	188	112	42
	((Jma,Rch),Rch)	1589	1303	943
	All	4161	3133	1993
