# Supplementary material for: Genome structure-based Juglandaceae phylogenies contradict alignment-based phylogenies and substitution rates vary with DNA repair genes
Source: Nat Commun. 2023 Feb 4;14:617. doi: 10.1038/s41467-023-36247-z (PMC9899254; doi:10.1038/s41467-023-36247-z)
Supplement: Supplementary file 5 — Supplementary Data 2 [file 41467_2023_36247_MOESM5_ESM.xls]

## Sheet: Supplementary-Table9
Supplementary Data 2. Annotation result of DNA repair and recombination genes in seven Juglandaceae species.
Species	KEGG Orthology	Gene name	Function annotation
Carya illinoinensis	K01520	CiPaw.15G077400.1	dUTP pyrophosphatase [EC:3.6.1.23]
Carya illinoinensis	K01669	CiPaw.07G214700.1	deoxyribodipyrimidine photo-lyase [EC:4.1.99.3]
Carya illinoinensis	K01669	CiPaw.11G147000.1	deoxyribodipyrimidine photo-lyase [EC:4.1.99.3]
Carya illinoinensis	K02202	CiPaw.09G075800.1	cyclin-dependent kinase 7 [EC:2.7.11.22 2.7.11.23]
Carya illinoinensis	K02202	CiPaw.10G063700.1	cyclin-dependent kinase 7 [EC:2.7.11.22 2.7.11.23]
Carya illinoinensis	K02295	CiPaw.02G154200.1	cryptochrome
Carya illinoinensis	K02324	CiPaw.13G138900.1	DNA polymerase epsilon subunit 1 [EC:2.7.7.7]
Carya illinoinensis	K02325	CiPaw.15G150200.1	DNA polymerase epsilon subunit 2 [EC:2.7.7.7]
Carya illinoinensis	K02326	CiPaw.14G099800.1	DNA polymerase epsilon subunit 3 [EC:2.7.7.7]
Carya illinoinensis	K02327	CiPaw.03G119300.1	DNA polymerase delta subunit 1 [EC:2.7.7.7]
Carya illinoinensis	K02328	CiPaw.10G026500.1	DNA polymerase delta subunit 2
Carya illinoinensis	K02331	CiPaw.06G160900.1	DNA polymerase phi [EC:2.7.7.7]
Carya illinoinensis	K02349	CiPaw.07G208100.1	DNA polymerase theta [EC:2.7.7.7]
Carya illinoinensis	K02350	CiPaw.07G018700.1	DNA polymerase zeta [EC:2.7.7.7]
Carya illinoinensis	K02830	CiPaw.11G096600.1	cell cycle checkpoint protein [EC:3.1.11.2]
Carya illinoinensis	K02830	CiPaw.11G097800.1	cell cycle checkpoint protein [EC:3.1.11.2]
Carya illinoinensis	K03006	CiPaw.07G063400.1	DNA-directed RNA polymerase II subunit RPB1 [EC:2.7.7.6]
Carya illinoinensis	K03007	CiPaw.05G186000.1	DNA-directed RNA polymerases I, II, and III subunit RPABC5
Carya illinoinensis	K03007	CiPaw.06G070400.1	DNA-directed RNA polymerases I, II, and III subunit RPABC5
Carya illinoinensis	K03008	CiPaw.13G006500.1	DNA-directed RNA polymerase II subunit RPB11
Carya illinoinensis	K03009	CiPaw.16G074500.1	DNA-directed RNA polymerases I, II, and III subunit RPABC4
Carya illinoinensis	K03010	CiPaw.09G059500.1	DNA-directed RNA polymerase II subunit RPB2 [EC:2.7.7.6]
Carya illinoinensis	K03011	CiPaw.06G170300.1	DNA-directed RNA polymerase II subunit RPB3
Carya illinoinensis	K03012	CiPaw.04G091200.1	DNA-directed RNA polymerase II subunit RPB4
Carya illinoinensis	K03012	CiPaw.10G083700.1	DNA-directed RNA polymerase II subunit RPB4
Carya illinoinensis	K03013	CiPaw.02G018700.1	DNA-directed RNA polymerases I, II, and III subunit RPABC1
Carya illinoinensis	K03013	CiPaw.03G228100.1	DNA-directed RNA polymerases I, II, and III subunit RPABC1
Carya illinoinensis	K03013	CiPaw.09G045400.1	DNA-directed RNA polymerases I, II, and III subunit RPABC1
Carya illinoinensis	K03014	CiPaw.04G066900.1	DNA-directed RNA polymerases I, II, and III subunit RPABC2
Carya illinoinensis	K03015	CiPaw.14G064200.1	DNA-directed RNA polymerase II subunit RPB7
Carya illinoinensis	K03016	CiPaw.02G103000.1	DNA-directed RNA polymerases I, II, and III subunit RPABC3
Carya illinoinensis	K03016	CiPaw.03G137900.1	DNA-directed RNA polymerases I, II, and III subunit RPABC3
Carya illinoinensis	K03017	CiPaw.01G139700.1	DNA-directed RNA polymerase II subunit RPB9
Carya illinoinensis	K03141	CiPaw.11G208700.1	transcription initiation factor TFIIH subunit 1
Carya illinoinensis	K03142	CiPaw.05G171100.1	transcription initiation factor TFIIH subunit 2
Carya illinoinensis	K03142	CiPaw.13G108300.1	transcription initiation factor TFIIH subunit 2
Carya illinoinensis	K03143	CiPaw.05G223000.1	transcription initiation factor TFIIH subunit 3
Carya illinoinensis	K03144	CiPaw.09G058200.1	transcription initiation factor TFIIH subunit 4
Carya illinoinensis	K03155	CiPaw.05G259500.1	timeless
Carya illinoinensis	K03165	CiPaw.01G112100.1	DNA topoisomerase III [EC:5.6.2.1]
Carya illinoinensis	K03165	CiPaw.04G079900.1	DNA topoisomerase III [EC:5.6.2.1]
Carya illinoinensis	K03504	CiPaw.12G112400.1	DNA polymerase delta subunit 3
Carya illinoinensis	K03505	CiPaw.05G211300.1	DNA polymerase delta subunit 4
Carya illinoinensis	K03509	CiPaw.10G105500.1	DNA polymerase eta [EC:2.7.7.7]
Carya illinoinensis	K03511	CiPaw.05G017900.1	DNA polymerase kappa [EC:2.7.7.7]
Carya illinoinensis	K03512	CiPaw.06G074900.1	DNA polymerase lambda [EC:2.7.7.7 4.2.99.-]
Carya illinoinensis	K03515	CiPaw.05G012900.1	DNA repair protein REV1 [EC:2.7.7.-]
Carya illinoinensis	K03574	CiPaw.05G172700.1	8-oxo-dGTP diphosphatase [EC:3.6.1.55]
Carya illinoinensis	K03574	CiPaw.05G172800.1	8-oxo-dGTP diphosphatase [EC:3.6.1.55]
Carya illinoinensis	K03575	CiPaw.07G077200.1	A/G-specific adenine glycosylase [EC:3.2.2.31]
Carya illinoinensis	K03648	CiPaw.06G057700.1	uracil-DNA glycosylase [EC:3.2.2.27]
Carya illinoinensis	K03652	CiPaw.09G028900.1	DNA-3-methyladenine glycosylase [EC:3.2.2.21]
Carya illinoinensis	K03660	CiPaw.15G034100.1	N-glycosylase/DNA lyase [EC:3.2.2.- 4.2.99.18]
Carya illinoinensis	K03868	CiPaw.03G205500.1	E3 ubiquitin-protein ligase RBX1 [EC:2.3.2.32]
Carya illinoinensis	K03868	CiPaw.04G142700.1	E3 ubiquitin-protein ligase RBX1 [EC:2.3.2.32]
Carya illinoinensis	K03869	CiPaw.03G028000.1	cullin 3
Carya illinoinensis	K03869	CiPaw.04G018100.1	cullin 3
Carya illinoinensis	K03869	CiPaw.05G136700.1	cullin 3
Carya illinoinensis	K03872	CiPaw.13G087500.1	elongin-C
Carya illinoinensis	K03873	CiPaw.15G165400.1	elongin-B
Carya illinoinensis	K04482	CiPaw.03G199800.1	DNA repair protein RAD51
Carya illinoinensis	K04728	CiPaw.11G026100.1	serine-protein kinase ATM [EC:2.7.11.1]
Carya illinoinensis	K04799	CiPaw.02G000700.1	flap endonuclease-1 [EC:3.-.-.-]
Carya illinoinensis	K04802	CiPaw.01G294900.1	proliferating cell nuclear antigen
Carya illinoinensis	K04802	CiPaw.13G083600.1	proliferating cell nuclear antigen
Carya illinoinensis	K04802	CiPaw.14G062600.1	proliferating cell nuclear antigen
Carya illinoinensis	K05986	CiPaw.09G159400.1	nuclease S1 [EC:3.1.30.1]
Carya illinoinensis	K05986	CiPaw.10G119900.1	nuclease S1 [EC:3.1.30.1]
Carya illinoinensis	K05986	CiPaw.16G065700.1	nuclease S1 [EC:3.1.30.1]
Carya illinoinensis	K06630	CiPaw.01G047100.1	14-3-3 protein epsilon
Carya illinoinensis	K06630	CiPaw.02G021400.1	14-3-3 protein epsilon
Carya illinoinensis	K06630	CiPaw.03G060300.1	14-3-3 protein epsilon
Carya illinoinensis	K06630	CiPaw.03G187800.1	14-3-3 protein epsilon
Carya illinoinensis	K06630	CiPaw.04G040500.1	14-3-3 protein epsilon
Carya illinoinensis	K06630	CiPaw.05G032900.1	14-3-3 protein epsilon
Carya illinoinensis	K06630	CiPaw.05G126100.1	14-3-3 protein epsilon
Carya illinoinensis	K06630	CiPaw.06G091900.1	14-3-3 protein epsilon
Carya illinoinensis	K06630	CiPaw.07G167800.1	14-3-3 protein epsilon
Carya illinoinensis	K06630	CiPaw.07G177500.1	14-3-3 protein epsilon
Carya illinoinensis	K06630	CiPaw.07G179200.1	14-3-3 protein epsilon
Carya illinoinensis	K06630	CiPaw.08G045600.1	14-3-3 protein epsilon
Carya illinoinensis	K06630	CiPaw.08G048100.1	14-3-3 protein epsilon
Carya illinoinensis	K06630	CiPaw.08G054400.1	14-3-3 protein epsilon
Carya illinoinensis	K06630	CiPaw.10G058700.1	14-3-3 protein epsilon
Carya illinoinensis	K06632	CiPaw.07G104100.1	wee1-like protein kinase [EC:2.7.11.1]
Carya illinoinensis	K06634	CiPaw.07G019300.1	cyclin H
Carya illinoinensis	K06634	CiPaw.08G163500.1	cyclin H
Carya illinoinensis	K06640	CiPaw.06G119600.1	serine/threonine-protein kinase ATR [EC:2.7.11.1]
Carya illinoinensis	K06662	CiPaw.07G060900.1	cell cycle checkpoint protein
Carya illinoinensis	K07466	CiPaw.05G151200.1	replication factor A1
Carya illinoinensis	K07466	CiPaw.08G113200.1	replication factor A1
Carya illinoinensis	K07466	CiPaw.11G054100.1	replication factor A1
Carya illinoinensis	K07466	CiPaw.11G103100.1	replication factor A1
Carya illinoinensis	K08073	CiPaw.11G160200.1	bifunctional polynucleotide phosphatase/kinase [EC:3.1.3.32 2.7.1.78]
Carya illinoinensis	K08734	CiPaw.07G235300.1	DNA mismatch repair protein MLH1
Carya illinoinensis	K08735	CiPaw.15G126900.1	DNA mismatch repair protein MSH2
Carya illinoinensis	K08736	CiPaw.03G105500.1	DNA mismatch repair protein MSH3
Carya illinoinensis	K08737	CiPaw.03G233800.1	DNA mismatch repair protein MSH6
Carya illinoinensis	K08737	CiPaw.07G116800.1	DNA mismatch repair protein MSH6
Carya illinoinensis	K08739	CiPaw.07G002300.1	DNA mismatch repair protein MLH3
Carya illinoinensis	K08740	CiPaw.11G081300.1	DNA mismatch repair protein MSH4
Carya illinoinensis	K08741	CiPaw.11G191700.1	DNA mismatch repair protein MSH5
Carya illinoinensis	K08775	CiPaw.09G214500.1	breast cancer 2 susceptibility protein
Carya illinoinensis	K08857	CiPaw.07G065100.1	NIMA (never in mitosis gene a)-related kinase 1/4/5 [EC:2.7.11.1]
Carya illinoinensis	K08857	CiPaw.07G088200.1	NIMA (never in mitosis gene a)-related kinase 1/4/5 [EC:2.7.11.1]
Carya illinoinensis	K08857	CiPaw.08G108600.1	NIMA (never in mitosis gene a)-related kinase 1/4/5 [EC:2.7.11.1]
Carya illinoinensis	K08857	CiPaw.08G125000.1	NIMA (never in mitosis gene a)-related kinase 1/4/5 [EC:2.7.11.1]
Carya illinoinensis	K08857	CiPaw.10G030500.1	NIMA (never in mitosis gene a)-related kinase 1/4/5 [EC:2.7.11.1]
Carya illinoinensis	K08857	CiPaw.13G130900.1	NIMA (never in mitosis gene a)-related kinase 1/4/5 [EC:2.7.11.1]
Carya illinoinensis	K08857	CiPaw.13G163400.1	NIMA (never in mitosis gene a)-related kinase 1/4/5 [EC:2.7.11.1]
Carya illinoinensis	K08857	CiPaw.14G095300.1	NIMA (never in mitosis gene a)-related kinase 1/4/5 [EC:2.7.11.1]
Carya illinoinensis	K08991	CiPaw.13G010200.1	crossover junction endonuclease MUS81 [EC:3.1.22.-]
Carya illinoinensis	K10140	CiPaw.13G078100.1	DNA damage-binding protein 2
Carya illinoinensis	K10570	CiPaw.07G175000.1	DNA excision repair protein ERCC-8
Carya illinoinensis	K10573	CiPaw.05G138700.1	ubiquitin-conjugating enzyme E2 A [EC:2.3.2.23]
Carya illinoinensis	K10573	CiPaw.06G081800.1	ubiquitin-conjugating enzyme E2 A [EC:2.3.2.23]
Carya illinoinensis	K10573	CiPaw.11G039700.1	ubiquitin-conjugating enzyme E2 A [EC:2.3.2.23]
Carya illinoinensis	K10580	CiPaw.03G187700.1	ubiquitin-conjugating enzyme E2 N [EC:2.3.2.23]
Carya illinoinensis	K10580	CiPaw.11G161300.1	ubiquitin-conjugating enzyme E2 N [EC:2.3.2.23]
Carya illinoinensis	K10580	CiPaw.12G114100.1	ubiquitin-conjugating enzyme E2 N [EC:2.3.2.23]
Carya illinoinensis	K10599	CiPaw.01G178600.1	pre-mRNA-processing factor 19 [EC:2.3.2.27]
Carya illinoinensis	K10599	CiPaw.02G107400.1	pre-mRNA-processing factor 19 [EC:2.3.2.27]
Carya illinoinensis	K10606	CiPaw.08G148900.1	E3 ubiquitin-protein ligase FANCL [EC:2.3.2.27]
Carya illinoinensis	K10609	CiPaw.09G122800.1	cullin 4
Carya illinoinensis	K10609	CiPaw.10G091300.1	cullin 4
Carya illinoinensis	K10610	CiPaw.10G086600.1	DNA damage-binding protein 1
Carya illinoinensis	K10683	CiPaw.03G268500.1	BRCA1-associated RING domain protein 1
Carya illinoinensis	K10683	CiPaw.09G117800.1	BRCA1-associated RING domain protein 1
Carya illinoinensis	K10704	CiPaw.06G050400.1	ubiquitin-conjugating enzyme E2 variant
Carya illinoinensis	K10704	CiPaw.09G018300.1	ubiquitin-conjugating enzyme E2 variant
Carya illinoinensis	K10704	CiPaw.10G015000.1	ubiquitin-conjugating enzyme E2 variant
Carya illinoinensis	K10728	CiPaw.07G116000.1	topoisomerase (DNA) II binding protein 1
Carya illinoinensis	K10728	CiPaw.16G022900.1	topoisomerase (DNA) II binding protein 1
Carya illinoinensis	K10730	CiPaw.05G115000.1	ATP-dependent DNA helicase Q4 [EC:3.6.4.12]
Carya illinoinensis	K10739	CiPaw.07G192700.1	replication factor A2
Carya illinoinensis	K10739	CiPaw.08G018700.1	replication factor A2
Carya illinoinensis	K10740	CiPaw.09G015100.1	replication factor A3
Carya illinoinensis	K10740	CiPaw.13G039700.1	replication factor A3
Carya illinoinensis	K10746	CiPaw.09G132100.1	exonuclease 1 [EC:3.1.-.-]
Carya illinoinensis	K10746	CiPaw.16G091200.1	exonuclease 1 [EC:3.1.-.-]
Carya illinoinensis	K10747	CiPaw.03G066000.1	DNA ligase 1 [EC:6.5.1.1 6.5.1.6 6.5.1.7]
Carya illinoinensis	K10747	CiPaw.13G123200.1	DNA ligase 1 [EC:6.5.1.1 6.5.1.6 6.5.1.7]
Carya illinoinensis	K10754	CiPaw.13G126500.1	replication factor C subunit 1
Carya illinoinensis	K10755	CiPaw.11G139800.1	replication factor C subunit 2/4
Carya illinoinensis	K10755	CiPaw.16G025200.1	replication factor C subunit 2/4
Carya illinoinensis	K10755	CiPaw.16G025300.1	replication factor C subunit 2/4
Carya illinoinensis	K10756	CiPaw.09G166800.1	replication factor C subunit 3/5
Carya illinoinensis	K10756	CiPaw.16G026200.1	replication factor C subunit 3/5
Carya illinoinensis	K10772	CiPaw.07G058900.1	AP endonuclease 2 [EC:4.2.99.18]
Carya illinoinensis	K10773	CiPaw.02G055200.1	endonuclease III [EC:4.2.99.18]
Carya illinoinensis	K10773	CiPaw.11G031300.1	endonuclease III [EC:4.2.99.18]
Carya illinoinensis	K10777	CiPaw.08G032200.1	DNA ligase 4 [EC:6.5.1.1]
Carya illinoinensis	K10798	CiPaw.07G110000.1	poly [ADP-ribose] polymerase 2/3/4 [EC:2.4.2.30]
Carya illinoinensis	K10798	CiPaw.13G137200.1	poly [ADP-ribose] polymerase 2/3/4 [EC:2.4.2.30]
Carya illinoinensis	K10801	CiPaw.15G093500.1	methyl-CpG-binding domain protein 4 [EC:3.2.2.-]
Carya illinoinensis	K10803	CiPaw.02G152300.1	DNA-repair protein XRCC1
Carya illinoinensis	K10807	CiPaw.03G131100.1	ribonucleoside-diphosphate reductase subunit M1 [EC:1.17.4.1]
Carya illinoinensis	K10807	CiPaw.04G088500.1	ribonucleoside-diphosphate reductase subunit M1 [EC:1.17.4.1]
Carya illinoinensis	K10807	CiPaw.15G014200.1	ribonucleoside-diphosphate reductase subunit M1 [EC:1.17.4.1]
Carya illinoinensis	K10808	CiPaw.02G090900.1	ribonucleoside-diphosphate reductase subunit M2 [EC:1.17.4.1]
Carya illinoinensis	K10808	CiPaw.03G055800.1	ribonucleoside-diphosphate reductase subunit M2 [EC:1.17.4.1]
Carya illinoinensis	K10808	CiPaw.04G036700.1	ribonucleoside-diphosphate reductase subunit M2 [EC:1.17.4.1]
Carya illinoinensis	K10838	CiPaw.03G071800.1	xeroderma pigmentosum group C-complementing protein
Carya illinoinensis	K10839	CiPaw.01G051600.1	UV excision repair protein RAD23
Carya illinoinensis	K10839	CiPaw.03G060800.1	UV excision repair protein RAD23
Carya illinoinensis	K10839	CiPaw.04G041200.1	UV excision repair protein RAD23
Carya illinoinensis	K10839	CiPaw.04G041600.1	UV excision repair protein RAD23
Carya illinoinensis	K10841	CiPaw.03G266400.1	DNA excision repair protein ERCC-6
Carya illinoinensis	K10842	CiPaw.16G107100.1	CDK-activating kinase assembly factor MAT1
Carya illinoinensis	K10843	CiPaw.12G091100.1	DNA excision repair protein ERCC-3 [EC:3.6.4.12]
Carya illinoinensis	K10844	CiPaw.07G092300.1	DNA excision repair protein ERCC-2 [EC:3.6.4.12]
Carya illinoinensis	K10845	CiPaw.11G146300.1	TFIIH basal transcription factor complex TTD-A subunit
Carya illinoinensis	K10846	CiPaw.04G023600.1	DNA excision repair protein ERCC-5
Carya illinoinensis	K10848	CiPaw.11G072100.1	DNA excision repair protein ERCC-4 [EC:3.1.-.-]
Carya illinoinensis	K10849	CiPaw.07G015100.1	DNA excision repair protein ERCC-1
Carya illinoinensis	K10858	CiPaw.08G096900.1	DNA mismatch repair protein PMS2
Carya illinoinensis	K10859	CiPaw.10G082200.1	DNA oxidative demethylase [EC:1.14.11.33]
Carya illinoinensis	K10862	CiPaw.09G087000.1	tyrosyl-DNA phosphodiesterase 1 [EC:3.1.4.-]
Carya illinoinensis	K10863	CiPaw.10G158300.1	aprataxin [EC:3.6.1.70 3.6.1.71 3.6.1.72]
Carya illinoinensis	K10865	CiPaw.11G177000.1	double-strand break repair protein MRE11
Carya illinoinensis	K10866	CiPaw.01G116800.1	DNA repair protein RAD50 [EC:3.6.-.-]
Carya illinoinensis	K10867	CiPaw.04G006800.1	nibrin
Carya illinoinensis	K10869	CiPaw.13G104600.1	RAD51-like protein 1
Carya illinoinensis	K10870	CiPaw.01G263600.1	RAD51-like protein 2
Carya illinoinensis	K10871	CiPaw.13G100300.1	RAD51-like protein 3
Carya illinoinensis	K10872	CiPaw.02G119800.1	meiotic recombination protein DMC1
Carya illinoinensis	K10875	CiPaw.01G301800.1	DNA repair and recombination protein RAD54 and RAD54-like protein [EC:3.6.4.-]
Carya illinoinensis	K10875	CiPaw.05G006100.1	DNA repair and recombination protein RAD54 and RAD54-like protein [EC:3.6.4.-]
Carya illinoinensis	K10875	CiPaw.05G070200.1	DNA repair and recombination protein RAD54 and RAD54-like protein [EC:3.6.4.-]
Carya illinoinensis	K10875	CiPaw.06G132300.1	DNA repair and recombination protein RAD54 and RAD54-like protein [EC:3.6.4.-]
Carya illinoinensis	K10875	CiPaw.11G084700.1	DNA repair and recombination protein RAD54 and RAD54-like protein [EC:3.6.4.-]
Carya illinoinensis	K10875	CiPaw.12G056600.1	DNA repair and recombination protein RAD54 and RAD54-like protein [EC:3.6.4.-]
Carya illinoinensis	K10878	CiPaw.09G182000.1	meiotic recombination protein SPO11
Carya illinoinensis	K10878	CiPaw.11G104800.1	meiotic recombination protein SPO11
Carya illinoinensis	K10878	CiPaw.11G202700.1	meiotic recombination protein SPO11
Carya illinoinensis	K10879	CiPaw.06G059700.1	DNA-repair protein XRCC2
Carya illinoinensis	K10880	CiPaw.08G036500.1	DNA-repair protein XRCC3
Carya illinoinensis	K10881	CiPaw.11G028500.1	26 proteasome complex subunit DSS1
Carya illinoinensis	K10881	CiPaw.12G025200.1	26 proteasome complex subunit DSS1
Carya illinoinensis	K10882	CiPaw.03G131700.1	crossover junction endonuclease EME1 [EC:3.1.22.-]
Carya illinoinensis	K10884	CiPaw.01G108300.1	ATP-dependent DNA helicase 2 subunit 1
Carya illinoinensis	K10885	CiPaw.01G262000.1	ATP-dependent DNA helicase 2 subunit 2
Carya illinoinensis	K10886	CiPaw.01G189900.1	DNA-repair protein XRCC4
Carya illinoinensis	K10891	CiPaw.03G198500.1	fanconi anemia group D2 protein
Carya illinoinensis	K10895	CiPaw.02G080700.1	fanconi anemia group I protein
Carya illinoinensis	K10896	CiPaw.03G019200.1	fanconi anemia group M protein
Carya illinoinensis	K10896	CiPaw.03G019300.1	fanconi anemia group M protein
Carya illinoinensis	K10899	CiPaw.07G027600.1	ATP-dependent DNA helicase Q1 [EC:3.6.4.12]
Carya illinoinensis	K10899	CiPaw.11G104300.1	ATP-dependent DNA helicase Q1 [EC:3.6.4.12]
Carya illinoinensis	K10900	CiPaw.08G162700.1	werner syndrome ATP-dependent helicase [EC:3.6.4.12]
Carya illinoinensis	K10901	CiPaw.05G049800.1	bloom syndrome protein [EC:3.6.4.12]
Carya illinoinensis	K10903	CiPaw.01G249400.1	HUS1 checkpoint protein
Carya illinoinensis	K10904	CiPaw.05G165900.1	TIMELESS-interacting protein
Carya illinoinensis	K10990	CiPaw.13G052100.1	RecQ-mediated genome instability protein 1
Carya illinoinensis	K10994	CiPaw.07G021000.1	cell cycle checkpoint control protein RAD9A [EC:3.1.11.2]
Carya illinoinensis	K11137	CiPaw.12G035700.1	telomere length regulation protein
Carya illinoinensis	K11339	CiPaw.02G005900.1	mortality factor 4-like protein 1
Carya illinoinensis	K11339	CiPaw.15G050600.1	mortality factor 4-like protein 1
Carya illinoinensis	K11511	CiPaw.11G000300.1	centromere protein S
Carya illinoinensis	K11864	CiPaw.01G244400.1	BRCA1/BRCA2-containing complex subunit 3 [EC:3.4.19.-]
Carya illinoinensis	K11864	CiPaw.02G154800.1	BRCA1/BRCA2-containing complex subunit 3 [EC:3.4.19.-]
Carya illinoinensis	K12173	CiPaw.07G149200.1	BRCA1-A complex subunit BRE
Carya illinoinensis	K12196	CiPaw.13G137700.1	vacuolar protein-sorting-associated protein 4
Carya illinoinensis	K12196	CiPaw.13G138000.1	vacuolar protein-sorting-associated protein 4
Carya illinoinensis	K12860	CiPaw.04G081100.1	pre-mRNA-splicing factor CDC5/CEF1
Carya illinoinensis	K12861	CiPaw.15G139100.1	pre-mRNA-splicing factor SPF27
Carya illinoinensis	K12862	CiPaw.01G147300.1	pleiotropic regulator 1
Carya illinoinensis	K12862	CiPaw.02G081900.1	pleiotropic regulator 1
Carya illinoinensis	K13960	CiPaw.04G164200.1	ubiquitin-conjugating enzyme E2 T [EC:2.3.2.23]
Carya illinoinensis	K15075	CiPaw.01G231400.1	DNA repair/transcription protein MET18/MMS19
Carya illinoinensis	K15077	CiPaw.03G196000.1	elongin-A
Carya illinoinensis	K15077	CiPaw.04G135300.1	elongin-A
Carya illinoinensis	K15078	CiPaw.14G004300.1	structure-specific endonuclease subunit SLX1 [EC:3.6.1.-]
Carya illinoinensis	K15078	CiPaw.14G052200.1	structure-specific endonuclease subunit SLX1 [EC:3.6.1.-]
Carya illinoinensis	K15078	CiPaw.14G052300.1	structure-specific endonuclease subunit SLX1 [EC:3.6.1.-]
Carya illinoinensis	K15082	CiPaw.03G207100.1	DNA repair protein RAD7
Carya illinoinensis	K15083	CiPaw.03G158800.1	DNA repair protein RAD16
Carya illinoinensis	K15271	CiPaw.03G041700.1	ATP-dependent DNA helicase HFM1/MER3 [EC:3.6.4.12]
Carya illinoinensis	K15338	CiPaw.02G024800.1	flap endonuclease GEN [EC:3.1.-.-]
Carya illinoinensis	K15338	CiPaw.04G070400.1	flap endonuclease GEN [EC:3.1.-.-]
Carya illinoinensis	K15340	CiPaw.03G122200.1	DNA cross-link repair 1A protein
Carya illinoinensis	K15340	CiPaw.15G094000.1	DNA cross-link repair 1A protein
Carya illinoinensis	K15341	CiPaw.04G121400.1	DNA cross-link repair 1B protein [EC:3.1.-.-]
Carya illinoinensis	K15360	CiPaw.12G033600.1	centromere protein X
Carya illinoinensis	K15361	CiPaw.07G009200.1	WD repeat-containing protein 48
Carya illinoinensis	K15361	CiPaw.08G177700.1	WD repeat-containing protein 48
Carya illinoinensis	K15362	CiPaw.07G136300.2	fanconi anemia group J protein [EC:3.6.4.12]
Carya illinoinensis	K15363	CiPaw.01G109700.1	fanconi-associated nuclease 1 [EC:3.1.21.- 3.1.4.1]
Carya illinoinensis	K15365	CiPaw.14G104900.1	RecQ-mediated genome instability protein 2
Carya illinoinensis	K15423	CiPaw.12G134000.1	serine/threonine-protein phosphatase 4 catalytic subunit [EC:3.1.3.16]
Carya illinoinensis	K15425	CiPaw.05G237500.1	serine/threonine-protein phosphatase 4 regulatory subunit 2
Carya illinoinensis	K15425	CiPaw.06G019700.1	serine/threonine-protein phosphatase 4 regulatory subunit 2
Carya illinoinensis	K15498	CiPaw.16G001100.1	serine/threonine-protein phosphatase 6 catalytic subunit [EC:3.1.3.16]
Carya illinoinensis	K15501	CiPaw.09G115800.1	serine/threonine-protein phosphatase 6 regulatory subunit 3
Carya illinoinensis	K15501	CiPaw.10G086000.1	serine/threonine-protein phosphatase 6 regulatory subunit 3
Carya illinoinensis	K15501	CiPaw.13G113900.1	serine/threonine-protein phosphatase 6 regulatory subunit 3
Carya illinoinensis	K15501	CiPaw.14G081400.1	serine/threonine-protein phosphatase 6 regulatory subunit 3
Carya illinoinensis	K15505	CiPaw.02G114700.1	DNA repair protein RAD5 [EC:3.6.4.-]
Carya illinoinensis	K15505	CiPaw.13G141800.1	DNA repair protein RAD5 [EC:3.6.4.-]
Carya illinoinensis	K15711	CiPaw.10G042400.1	SWI/SNF-related matrix-associated actin-dependent regulator of chromatin subfamily A3 [EC:3.6.4.- 2.3.2.27]
Carya illinoinensis	K17491	CiPaw.01G140100.1	protein phosphatase 4 regulatory subunit 3
Carya illinoinensis	K17491	CiPaw.02G076000.1	protein phosphatase 4 regulatory subunit 3
Carya illinoinensis	K17815	CiPaw.13G107500.1	exonuclease V [EC:3.1.-.-]
Carya illinoinensis	K18663	CiPaw.11G052300.1	activating signal cointegrator complex subunit 3 [EC:3.6.4.12]
Carya illinoinensis	K19022	CiPaw.05G166600.1	AP-5 complex subunit beta-1
Carya illinoinensis	K19023	CiPaw.01G157200.1	AP-5 complex subunit mu-1
Carya illinoinensis	K19025	CiPaw.11G185900.1	AP-5 complex subunit zeta-1
Carya illinoinensis	K19026	CiPaw.03G132500.1	spatacsin
Carya illinoinensis	K19027	CiPaw.07G216600.1	zinc finger FYVE domain-containing protein 26
Carya illinoinensis	K19619	CiPaw.09G093200.1	tyrosyl-DNA phosphodiesterase 2 [EC:3.1.4.-]
Carya illinoinensis	K20098	CiPaw.03G178600.1	DNA excision repair protein ERCC-6-like 2 [EC:3.6.4.-]
Carya illinoinensis	K20403	CiPaw.11G062700.1	TELO2-interacting protein 1
Carya illinoinensis	K20776	CiPaw.16G030000.1	BRISC and BRCA1-A complex member 1
Carya illinoinensis	K20780	CiPaw.01G154300.1	mediator of DNA damage checkpoint protein 1
Carya illinoinensis	K20780	CiPaw.02G087500.1	mediator of DNA damage checkpoint protein 1
Carya illinoinensis	K21813	CiPaw.07G216100.1	endonuclease V [EC:3.1.26.-]
Carya illinoinensis	K22422	CiPaw.10G021500.1	protein downstream neighbor of Son
Carya illinoinensis	K22544	CiPaw.03G037600.1	deoxynucleoside triphosphate triphosphohydrolase SAMHD1 [EC:3.1.5.-]
Carya illinoinensis	K22544	CiPaw.05G150700.1	deoxynucleoside triphosphate triphosphohydrolase SAMHD1 [EC:3.1.5.-]
Carya illinoinensis	K22685	CiPaw.11G202400.1	DNA-dependent metalloprotease WSS1 [EC:3.4.24.-]
Carya illinoinensis	K22685	CiPaw.12G136700.1	DNA-dependent metalloprotease WSS1 [EC:3.4.24.-]
Carya illinoinensis	K22756	CiPaw.11G166900.1	E3 SUMO-protein ligase NSE2 [EC:2.3.2.-]
Carya illinoinensis	K22761	CiPaw.05G261600.1	DNA-directed primase/polymerase protein [EC:2.7.7.102 2.7.7.7]
Carya illinoinensis	K22766	CiPaw.03G054800.1	fidgetin-like protein 1 [EC:3.6.4.-]
Carya illinoinensis	K22803	CiPaw.14G002700.1	structural maintenance of chromosomes protein 5
Carya illinoinensis	K22804	CiPaw.03G020700.1	structural maintenance of chromosomes protein 6
Carya illinoinensis	K22807	CiPaw.01G117000.1	werner syndrome-like exonuclease [EC:3.1.11.-]
Carya illinoinensis	K22817	CiPaw.07G159800.1	non-structural maintenance of chromosomes element 1 [EC:2.3.2.27]
Carya illinoinensis	K22825	CiPaw.13G169500.1	non-structural maintenance of chromosomes element 4
Carya illinoinensis	K22825	CiPaw.14G128900.1	non-structural maintenance of chromosomes element 4
Carya illinoinensis	K23113	CiPaw.06G046000.1	structural maintenance of chromosomes flexible hinge domain-containing protein 1
Carya illinoinensis	K23115	CiPaw.01G295100.1	TELO2-interacting protein 2
Carya illinoinensis	K23314	CiPaw.09G158100.1	telomerase Cajal body protein 1
Carya illinoinensis	K23387	CiPaw.15G145000.1	golgi to ER traffic protein 4
Carya illinoinensis	K23390	CiPaw.15G183300.1	large proline-rich protein BAG6
Carya illinoinensis	K23720	CiPaw.02G041100.1	UV-stimulated scaffold protein A
Carya illinoinensis	K24070	CiPaw.04G184800.1	poly [ADP-ribose] polymerase 1 [EC:2.4.2.30]
Carya illinoinensis	K24752	CiPaw.04G191000.1	WD repeat-containing protein 70
Carya illinoinensis	K24755	CiPaw.15G171200.1	WD repeat-containing protein 76
Carya illinoinensis	K24770	CiPaw.07G153400.1	protein decreased size exclusion limit 1
Carya illinoinensis	K25059	CiPaw.02G040300.1	replication stress response regulator SDE2
Carya illinoinensis	K25318	CiPaw.01G113500.1	meiosis inhibitor protein 1
Engelhardia roxburghiana	K01669	AroChr02G000150	deoxyribodipyrimidine photo-lyase [EC:4.1.99.3]
Engelhardia roxburghiana	K01669	AroChr06G000619	deoxyribodipyrimidine photo-lyase [EC:4.1.99.3]
Engelhardia roxburghiana	K02202	AroChr04G001404	cyclin-dependent kinase 7 [EC:2.7.11.22 2.7.11.23]
Engelhardia roxburghiana	K02202	AroChr09G000959	cyclin-dependent kinase 7 [EC:2.7.11.22 2.7.11.23]
Engelhardia roxburghiana	K02295	AroChr10G000454	cryptochrome
Engelhardia roxburghiana	K02324	AroChr11G000349	DNA polymerase epsilon subunit 1 [EC:2.7.7.7]
Engelhardia roxburghiana	K02325	AroChr08G001128	DNA polymerase epsilon subunit 2 [EC:2.7.7.7]
Engelhardia roxburghiana	K02326	AroChr13G000972	DNA polymerase epsilon subunit 3 [EC:2.7.7.7]
Engelhardia roxburghiana	K02327	AroChr01G001572	DNA polymerase delta subunit 1 [EC:2.7.7.7]
Engelhardia roxburghiana	K02328	AroChr09G001308	DNA polymerase delta subunit 2
Engelhardia roxburghiana	K02331	AroChr15G000183	DNA polymerase phi [EC:2.7.7.7]
Engelhardia roxburghiana	K02349	AroChr02G000093	DNA polymerase theta [EC:2.7.7.7]
Engelhardia roxburghiana	K02350	AroChr02G002252	DNA polymerase zeta [EC:2.7.7.7]
Engelhardia roxburghiana	K02830	AroChr06G001260	cell cycle checkpoint protein [EC:3.1.11.2]
Engelhardia roxburghiana	K03006	AroChr02G001852	DNA-directed RNA polymerase II subunit RPB1 [EC:2.7.7.6]
Engelhardia roxburghiana	K03007	AroChr05G001661	DNA-directed RNA polymerases I, II, and III subunit RPABC5
Engelhardia roxburghiana	K03007	AroChr15G001091	DNA-directed RNA polymerases I, II, and III subunit RPABC5
Engelhardia roxburghiana	K03008	AroChr11G001622	DNA-directed RNA polymerase II subunit RPB11
Engelhardia roxburghiana	K03008	AroChr13G000032	DNA-directed RNA polymerase II subunit RPB11
Engelhardia roxburghiana	K03009	AroChr11G000692	DNA-directed RNA polymerases I, II, and III subunit RPABC4
Engelhardia roxburghiana	K03010	AroChr04G001591	DNA-directed RNA polymerase II subunit RPB2 [EC:2.7.7.6]
Engelhardia roxburghiana	K03011	AroChr15G000083	DNA-directed RNA polymerase II subunit RPB3
Engelhardia roxburghiana	K03012	AroChr07G001041	DNA-directed RNA polymerase II subunit RPB4
Engelhardia roxburghiana	K03012	AroChr09G000771	DNA-directed RNA polymerase II subunit RPB4
Engelhardia roxburghiana	K03013	AroChr01G000532	DNA-directed RNA polymerases I, II, and III subunit RPABC1
Engelhardia roxburghiana	K03013	AroChr09G001191	DNA-directed RNA polymerases I, II, and III subunit RPABC1
Engelhardia roxburghiana	K03013	AroChr10G001762	DNA-directed RNA polymerases I, II, and III subunit RPABC1
Engelhardia roxburghiana	K03014	AroChr07G000666	DNA-directed RNA polymerases I, II, and III subunit RPABC2
Engelhardia roxburghiana	K03015	AroChr11G000853	DNA-directed RNA polymerase II subunit RPB7
Engelhardia roxburghiana	K03015	AroChr13G000624	DNA-directed RNA polymerase II subunit RPB7
Engelhardia roxburghiana	K03016	AroChr01G001397	DNA-directed RNA polymerases I, II, and III subunit RPABC3
Engelhardia roxburghiana	K03016	AroChr10G001381	DNA-directed RNA polymerases I, II, and III subunit RPABC3
Engelhardia roxburghiana	K03017	AroChr03G001438	DNA-directed RNA polymerase II subunit RPB9
Engelhardia roxburghiana	K03141	AroChr06G000040	transcription initiation factor TFIIH subunit 1
Engelhardia roxburghiana	K03142	AroChr11G000636	transcription initiation factor TFIIH subunit 2
Engelhardia roxburghiana	K03143	AroChr05G002010	transcription initiation factor TFIIH subunit 3
Engelhardia roxburghiana	K03144	AroChr04G001605	transcription initiation factor TFIIH subunit 4
Engelhardia roxburghiana	K03155	AroChr05G002315	timeless
Engelhardia roxburghiana	K03165	AroChr03G001764	DNA topoisomerase III [EC:5.6.2.1]
Engelhardia roxburghiana	K03165	AroChr07G000775	DNA topoisomerase III [EC:5.6.2.1]
Engelhardia roxburghiana	K03504	AroChr14G001103	DNA polymerase delta subunit 3
Engelhardia roxburghiana	K03505	AroChr05G001913	DNA polymerase delta subunit 4
Engelhardia roxburghiana	K03509	AroChr09G000518	DNA polymerase eta [EC:2.7.7.7]
Engelhardia roxburghiana	K03511	AroChr05G000168	DNA polymerase kappa [EC:2.7.7.7]
Engelhardia roxburghiana	K03512	AroChr15G001050	DNA polymerase lambda [EC:2.7.7.7 4.2.99.-]
Engelhardia roxburghiana	K03515	AroChr05G000119	DNA repair protein REV1 [EC:2.7.7.-]
Engelhardia roxburghiana	K03574	AroChr05G001524	8-oxo-dGTP diphosphatase [EC:3.6.1.55]
Engelhardia roxburghiana	K03575	AroChr02G001447	A/G-specific adenine glycosylase [EC:3.2.2.31]
Engelhardia roxburghiana	K03648	AroChr15G001229	uracil-DNA glycosylase [EC:3.2.2.27]
Engelhardia roxburghiana	K03652	AroChr04G001900	DNA-3-methyladenine glycosylase [EC:3.2.2.21]
Engelhardia roxburghiana	K03660	AroChr08G000269	N-glycosylase/DNA lyase [EC:3.2.2.- 4.2.99.18]
Engelhardia roxburghiana	K03868	AroChr01G000757	E3 ubiquitin-protein ligase RBX1 [EC:2.3.2.32]
Engelhardia roxburghiana	K03868	AroChr07G001342	E3 ubiquitin-protein ligase RBX1 [EC:2.3.2.32]
Engelhardia roxburghiana	K03869	AroChr01G002493	cullin 3
Engelhardia roxburghiana	K03869	AroChr05G001266	cullin 3
Engelhardia roxburghiana	K03869	AroChr07G000177	cullin 3
Engelhardia roxburghiana	K03872	AroChr11G000856	elongin-C
Engelhardia roxburghiana	K03873	AroChr08G001248	elongin-B
Engelhardia roxburghiana	K04482	AroChr01G000813	DNA repair protein RAD51
Engelhardia roxburghiana	K04728	AroChr06G001799	serine-protein kinase ATM [EC:2.7.11.1]
Engelhardia roxburghiana	K04799	AroChr10G001918	flap endonuclease-1 [EC:3.-.-.-]
Engelhardia roxburghiana	K04802	AroChr11G000875	proliferating cell nuclear antigen
Engelhardia roxburghiana	K04802	AroChr13G000604	proliferating cell nuclear antigen
Engelhardia roxburghiana	K05986	AroChr04G001057	nuclease S1 [EC:3.1.30.1]
Engelhardia roxburghiana	K05986	AroChr09G000392	nuclease S1 [EC:3.1.30.1]
Engelhardia roxburghiana	K06630	AroChr01G000904	14-3-3 protein epsilon
Engelhardia roxburghiana	K06630	AroChr02G000631	14-3-3 protein epsilon
Engelhardia roxburghiana	K06630	AroChr02G000670	14-3-3 protein epsilon
Engelhardia roxburghiana	K06630	AroChr02G000783	14-3-3 protein epsilon
Engelhardia roxburghiana	K06630	AroChr02G000788	14-3-3 protein epsilon
Engelhardia roxburghiana	K06630	AroChr03G002357	14-3-3 protein epsilon
Engelhardia roxburghiana	K06630	AroChr04G001466	14-3-3 protein epsilon
Engelhardia roxburghiana	K06630	AroChr05G001171	14-3-3 protein epsilon
Engelhardia roxburghiana	K06630	AroChr07G000382	14-3-3 protein epsilon
Engelhardia roxburghiana	K06630	AroChr09G001006	14-3-3 protein epsilon
Engelhardia roxburghiana	K06630	AroChr10G001739	14-3-3 protein epsilon
Engelhardia roxburghiana	K06630	AroChr12G000436	14-3-3 protein epsilon
Engelhardia roxburghiana	K06630	AroChr12G000464	14-3-3 protein epsilon
Engelhardia roxburghiana	K06630	AroChr12G000537	14-3-3 protein epsilon
Engelhardia roxburghiana	K06630	AroChr15G000892	14-3-3 protein epsilon
Engelhardia roxburghiana	K06632	AroChr02G001722	wee1-like protein kinase [EC:2.7.11.1]
Engelhardia roxburghiana	K06634	AroChr02G002248	cyclin H
Engelhardia roxburghiana	K06634	AroChr12G001616	cyclin H
Engelhardia roxburghiana	K06640	AroChr15G000597	serine/threonine-protein kinase ATR [EC:2.7.11.1]
Engelhardia roxburghiana	K06662	AroChr02G001875	cell cycle checkpoint protein
Engelhardia roxburghiana	K07466	AroChr01G000969	replication factor A1
Engelhardia roxburghiana	K07466	AroChr05G001685	replication factor A1
Engelhardia roxburghiana	K07466	AroChr06G001339	replication factor A1
Engelhardia roxburghiana	K07466	AroChr06G001551	replication factor A1
Engelhardia roxburghiana	K08734	AroChr02G000363	DNA mismatch repair protein MLH1
Engelhardia roxburghiana	K08735	AroChr08G000928	DNA mismatch repair protein MSH2
Engelhardia roxburghiana	K08736	AroChr01G001709	DNA mismatch repair protein MSH3
Engelhardia roxburghiana	K08737	AroChr01G000479	DNA mismatch repair protein MSH6
Engelhardia roxburghiana	K08737	AroChr02G001324	DNA mismatch repair protein MSH6
Engelhardia roxburghiana	K08739	AroChr02G002411	DNA mismatch repair protein MLH3
Engelhardia roxburghiana	K08740	AroChr06G001048	DNA mismatch repair protein MSH4
Engelhardia roxburghiana	K08741	AroChr06G000178	DNA mismatch repair protein MSH5
Engelhardia roxburghiana	K08775	AroChr04G000115	breast cancer 2 susceptibility protein
Engelhardia roxburghiana	K08857	AroChr02G001566	NIMA (never in mitosis gene a)-related kinase 1/4/5 [EC:2.7.11.1]
Engelhardia roxburghiana	K08857	AroChr02G001839	NIMA (never in mitosis gene a)-related kinase 1/4/5 [EC:2.7.11.1]
Engelhardia roxburghiana	K08857	AroChr09G001267	NIMA (never in mitosis gene a)-related kinase 1/4/5 [EC:2.7.11.1]
Engelhardia roxburghiana	K08857	AroChr11G000418	NIMA (never in mitosis gene a)-related kinase 1/4/5 [EC:2.7.11.1]
Engelhardia roxburghiana	K08857	AroChr12G001194	NIMA (never in mitosis gene a)-related kinase 1/4/5 [EC:2.7.11.1]
Engelhardia roxburghiana	K08991	AroChr11G001573	crossover junction endonuclease MUS81 [EC:3.1.22.-]
Engelhardia roxburghiana	K10140	AroChr11G000923	DNA damage-binding protein 2
Engelhardia roxburghiana	K10570	AroChr02G000688	DNA excision repair protein ERCC-8
Engelhardia roxburghiana	K10573	AroChr05G001289	ubiquitin-conjugating enzyme E2 A [EC:2.3.2.23]
Engelhardia roxburghiana	K10573	AroChr06G001671	ubiquitin-conjugating enzyme E2 A [EC:2.3.2.23]
Engelhardia roxburghiana	K10573	AroChr15G000984	ubiquitin-conjugating enzyme E2 A [EC:2.3.2.23]
Engelhardia roxburghiana	K10580	AroChr14G001121	ubiquitin-conjugating enzyme E2 N [EC:2.3.2.23]
Engelhardia roxburghiana	K10599	AroChr03G001166	pre-mRNA-processing factor 19 [EC:2.3.2.27]
Engelhardia roxburghiana	K10599	AroChr10G000940	pre-mRNA-processing factor 19 [EC:2.3.2.27]
Engelhardia roxburghiana	K10606	AroChr12G001496	E3 ubiquitin-protein ligase FANCL [EC:2.3.2.27]
Engelhardia roxburghiana	K10609	AroChr04G000730	cullin 4
Engelhardia roxburghiana	K10610	AroChr09G000733	DNA damage-binding protein 1
Engelhardia roxburghiana	K10683	AroChr01G000146	BRCA1-associated RING domain protein 1
Engelhardia roxburghiana	K10683	AroChr04G000683	BRCA1-associated RING domain protein 1
Engelhardia roxburghiana	K10704	AroChr04G002017	ubiquitin-conjugating enzyme E2 variant
Engelhardia roxburghiana	K10704	AroChr09G001438	ubiquitin-conjugating enzyme E2 variant
Engelhardia roxburghiana	K10704	AroChr15G001310	ubiquitin-conjugating enzyme E2 variant
Engelhardia roxburghiana	K10728	AroChr02G001332	topoisomerase (DNA) II binding protein 1
Engelhardia roxburghiana	K10728	AroChr16G000233	topoisomerase (DNA) II binding protein 1
Engelhardia roxburghiana	K10730	AroChr05G001063	ATP-dependent DNA helicase Q4 [EC:3.6.4.12]
Engelhardia roxburghiana	K10739	AroChr02G000490	replication factor A2
Engelhardia roxburghiana	K10739	AroChr12G000194	replication factor A2
Engelhardia roxburghiana	K10740	AroChr04G002054	replication factor A3
Engelhardia roxburghiana	K10740	AroChr11G001275	replication factor A3
Engelhardia roxburghiana	K10746	AroChr04G000826	exonuclease 1 [EC:3.1.-.-]
Engelhardia roxburghiana	K10746	AroChr16G000809	exonuclease 1 [EC:3.1.-.-]
Engelhardia roxburghiana	K10747	AroChr01G002088	DNA ligase 1 [EC:6.5.1.1 6.5.1.6 6.5.1.7]
Engelhardia roxburghiana	K10747	AroChr01G002094	DNA ligase 1 [EC:6.5.1.1 6.5.1.6 6.5.1.7]
Engelhardia roxburghiana	K10747	AroChr10G000963	DNA ligase 1 [EC:6.5.1.1 6.5.1.6 6.5.1.7]
Engelhardia roxburghiana	K10754	AroChr11G000455	replication factor C subunit 1
Engelhardia roxburghiana	K10755	AroChr06G000702	replication factor C subunit 2/4
Engelhardia roxburghiana	K10755	AroChr16G000273	replication factor C subunit 2/4
Engelhardia roxburghiana	K10756	AroChr04G000585	replication factor C subunit 3/5
Engelhardia roxburghiana	K10756	AroChr16G000280	replication factor C subunit 3/5
Engelhardia roxburghiana	K10772	AroChr02G001894	AP endonuclease 2 [EC:4.2.99.18]
Engelhardia roxburghiana	K10773	AroChr06G001752	endonuclease III [EC:4.2.99.18]
Engelhardia roxburghiana	K10773	AroChr10G001448	endonuclease III [EC:4.2.99.18]
Engelhardia roxburghiana	K10777	AroChr12G000307	DNA ligase 4 [EC:6.5.1.1]
Engelhardia roxburghiana	K10798	AroChr02G001781	poly [ADP-ribose] polymerase 2/3/4 [EC:2.4.2.30]
Engelhardia roxburghiana	K10798	AroChr11G000362	poly [ADP-ribose] polymerase 2/3/4 [EC:2.4.2.30]
Engelhardia roxburghiana	K10801	AroChr08G000773	methyl-CpG-binding domain protein 4 [EC:3.2.2.-]
Engelhardia roxburghiana	K10803	AroChr10G000476	DNA-repair protein XRCC1
Engelhardia roxburghiana	K10807	AroChr01G001471	ribonucleoside-diphosphate reductase subunit M1 [EC:1.17.4.1]
Engelhardia roxburghiana	K10807	AroChr07G000854	ribonucleoside-diphosphate reductase subunit M1 [EC:1.17.4.1]
Engelhardia roxburghiana	K10807	AroChr08G000141	ribonucleoside-diphosphate reductase subunit M1 [EC:1.17.4.1]
Engelhardia roxburghiana	K10808	AroChr01G002198	ribonucleoside-diphosphate reductase subunit M2 [EC:1.17.4.1]
Engelhardia roxburghiana	K10808	AroChr07G000356	ribonucleoside-diphosphate reductase subunit M2 [EC:1.17.4.1]
Engelhardia roxburghiana	K10808	AroChr10G001261	ribonucleoside-diphosphate reductase subunit M2 [EC:1.17.4.1]
Engelhardia roxburghiana	K10838	AroChr01G002038	xeroderma pigmentosum group C-complementing protein
Engelhardia roxburghiana	K10839	AroChr01G002145	UV excision repair protein RAD23
Engelhardia roxburghiana	K10839	AroChr03G002325	UV excision repair protein RAD23
Engelhardia roxburghiana	K10839	AroChr07G000389	UV excision repair protein RAD23
Engelhardia roxburghiana	K10841	AroChr01G000164	DNA excision repair protein ERCC-6
Engelhardia roxburghiana	K10842	AroChr16G000928	CDK-activating kinase assembly factor MAT1
Engelhardia roxburghiana	K10843	AroChr14G000907	DNA excision repair protein ERCC-3 [EC:3.6.4.12]
Engelhardia roxburghiana	K10844	AroChr02G001606	DNA excision repair protein ERCC-2 [EC:3.6.4.12]
Engelhardia roxburghiana	K10846	AroChr07G000228	DNA excision repair protein ERCC-5
Engelhardia roxburghiana	K10848	AroChr06G001123	DNA excision repair protein ERCC-4 [EC:3.1.-.-]
Engelhardia roxburghiana	K10849	AroChr02G002299	DNA excision repair protein ERCC-1
Engelhardia roxburghiana	K10858	AroChr12G001075	DNA mismatch repair protein PMS2
Engelhardia roxburghiana	K10859	AroChr09G000784	DNA oxidative demethylase [EC:1.14.11.33]
Engelhardia roxburghiana	K10862	AroChr04G001303	tyrosyl-DNA phosphodiesterase 1 [EC:3.1.4.-]
Engelhardia roxburghiana	K10863	AroChr09G000084	aprataxin [EC:3.6.1.70 3.6.1.71 3.6.1.72]
Engelhardia roxburghiana	K10865	AroChr06G000332	double-strand break repair protein MRE11
Engelhardia roxburghiana	K10866	AroChr03G001805	DNA repair protein RAD50 [EC:3.6.-.-]
Engelhardia roxburghiana	K10867	AroChr07G000067	nibrin
Engelhardia roxburghiana	K10869	AroChr11G000673	RAD51-like protein 1
Engelhardia roxburghiana	K10870	AroChr03G000295	RAD51-like protein 2
Engelhardia roxburghiana	K10871	AroChr11G000727	RAD51-like protein 3
Engelhardia roxburghiana	K10872	AroChr10G000808	meiotic recombination protein DMC1
Engelhardia roxburghiana	K10875	AroChr05G000048	DNA repair and recombination protein RAD54 and RAD54-like protein [EC:3.6.4.-]
Engelhardia roxburghiana	K10875	AroChr05G000054	DNA repair and recombination protein RAD54 and RAD54-like protein [EC:3.6.4.-]
Engelhardia roxburghiana	K10875	AroChr06G001135	DNA repair and recombination protein RAD54 and RAD54-like protein [EC:3.6.4.-]
Engelhardia roxburghiana	K10875	AroChr10G000031	DNA repair and recombination protein RAD54 and RAD54-like protein [EC:3.6.4.-]
Engelhardia roxburghiana	K10875	AroChr14G000529	DNA repair and recombination protein RAD54 and RAD54-like protein [EC:3.6.4.-]
Engelhardia roxburghiana	K10875	AroChr15G000461	DNA repair and recombination protein RAD54 and RAD54-like protein [EC:3.6.4.-]
Engelhardia roxburghiana	K10875	AroContig098G000015	DNA repair and recombination protein RAD54 and RAD54-like protein [EC:3.6.4.-]
Engelhardia roxburghiana	K10878	AroChr04G000424	meiotic recombination protein SPO11
Engelhardia roxburghiana	K10878	AroChr06G000104	meiotic recombination protein SPO11
Engelhardia roxburghiana	K10878	AroChr06G001358	meiotic recombination protein SPO11
Engelhardia roxburghiana	K10879	AroChr15G001210	DNA-repair protein XRCC2
Engelhardia roxburghiana	K10880	AroChr12G000346	DNA-repair protein XRCC3
Engelhardia roxburghiana	K10881	AroChr06G001780	26 proteasome complex subunit DSS1
Engelhardia roxburghiana	K10881	AroChr14G000208	26 proteasome complex subunit DSS1
Engelhardia roxburghiana	K10882	AroChr01G001461	crossover junction endonuclease EME1 [EC:3.1.22.-]
Engelhardia roxburghiana	K10884	AroChr03G001727	ATP-dependent DNA helicase 2 subunit 1
Engelhardia roxburghiana	K10885	AroChr03G000314	ATP-dependent DNA helicase 2 subunit 2
Engelhardia roxburghiana	K10886	AroChr03G001057	DNA-repair protein XRCC4
Engelhardia roxburghiana	K10891	AroChr01G000826	fanconi anemia group D2 protein
Engelhardia roxburghiana	K10895	AroChr10G001149	fanconi anemia group I protein
Engelhardia roxburghiana	K10896	AroChr01G002563	fanconi anemia group M protein
Engelhardia roxburghiana	K10899	AroChr02G002169	ATP-dependent DNA helicase Q1 [EC:3.6.4.12]
Engelhardia roxburghiana	K10899	AroChr06G001352	ATP-dependent DNA helicase Q1 [EC:3.6.4.12]
Engelhardia roxburghiana	K10900	AroChr12G001609	werner syndrome ATP-dependent helicase [EC:3.6.4.12]
Engelhardia roxburghiana	K10901	AroChr01G000770	bloom syndrome protein [EC:3.6.4.12]
Engelhardia roxburghiana	K10901	AroChr05G000445	bloom syndrome protein [EC:3.6.4.12]
Engelhardia roxburghiana	K10903	AroChr03G000448	HUS1 checkpoint protein
Engelhardia roxburghiana	K10904	AroChr05G001461	TIMELESS-interacting protein
Engelhardia roxburghiana	K10990	AroChr11G001169	RecQ-mediated genome instability protein 1
Engelhardia roxburghiana	K10994	AroChr02G002230	cell cycle checkpoint control protein RAD9A [EC:3.1.11.2]
Engelhardia roxburghiana	K11137	AroChr14G000308	telomere length regulation protein
Engelhardia roxburghiana	K11339	AroChr08G000424	mortality factor 4-like protein 1
Engelhardia roxburghiana	K11339	AroChr10G001871	mortality factor 4-like protein 1
Engelhardia roxburghiana	K11511	AroChr06G002035	centromere protein S
Engelhardia roxburghiana	K11864	AroChr03G000506	BRCA1/BRCA2-containing complex subunit 3 [EC:3.4.19.-]
Engelhardia roxburghiana	K12173	AroChr02G000989	BRCA1-A complex subunit BRE
Engelhardia roxburghiana	K12196	AroChr11G000358	vacuolar protein-sorting-associated protein 4
Engelhardia roxburghiana	K12196	AroChr11G000359	vacuolar protein-sorting-associated protein 4
Engelhardia roxburghiana	K12860	AroChr13G000787	pre-mRNA-splicing factor CDC5/CEF1
Engelhardia roxburghiana	K12861	AroChr08G001015	pre-mRNA-splicing factor SPF27
Engelhardia roxburghiana	K12862	AroChr03G001514	pleiotropic regulator 1
Engelhardia roxburghiana	K13960	AroChr07G001533	ubiquitin-conjugating enzyme E2 T [EC:2.3.2.23]
Engelhardia roxburghiana	K13960	AroChr07G001534	ubiquitin-conjugating enzyme E2 T [EC:2.3.2.23]
Engelhardia roxburghiana	K15075	AroChr03G000641	DNA repair/transcription protein MET18/MMS19
Engelhardia roxburghiana	K15077	AroChr01G000840	elongin-A
Engelhardia roxburghiana	K15077	AroChr07G001243	elongin-A
Engelhardia roxburghiana	K15078	AroChr13G000081	structure-specific endonuclease subunit SLX1 [EC:3.6.1.-]
Engelhardia roxburghiana	K15078	AroChr13G000514	structure-specific endonuclease subunit SLX1 [EC:3.6.1.-]
Engelhardia roxburghiana	K15082	AroChr01G000729	DNA repair protein RAD7
Engelhardia roxburghiana	K15083	AroChr01G001164	DNA repair protein RAD16
Engelhardia roxburghiana	K15271	AroChr01G002346	ATP-dependent DNA helicase HFM1/MER3 [EC:3.6.4.12]
Engelhardia roxburghiana	K15338	AroChr07G000697	flap endonuclease GEN [EC:3.1.-.-]
Engelhardia roxburghiana	K15338	AroChr10G001710	flap endonuclease GEN [EC:3.1.-.-]
Engelhardia roxburghiana	K15340	AroChr01G001547	DNA cross-link repair 1A protein
Engelhardia roxburghiana	K15340	AroChr08G000768	DNA cross-link repair 1A protein
Engelhardia roxburghiana	K15341	AroChr07G001150	DNA cross-link repair 1B protein [EC:3.1.-.-]
Engelhardia roxburghiana	K15360	AroChr14G000290	centromere protein X
Engelhardia roxburghiana	K15361	AroChr02G002353	WD repeat-containing protein 48
Engelhardia roxburghiana	K15361	AroChr12G001427	WD repeat-containing protein 48
Engelhardia roxburghiana	K15362	AroChr02G001130	fanconi anemia group J protein [EC:3.6.4.12]
Engelhardia roxburghiana	K15363	AroChr03G001740	fanconi-associated nuclease 1 [EC:3.1.21.- 3.1.4.1]
Engelhardia roxburghiana	K15365	AroChr13G001024	RecQ-mediated genome instability protein 2
Engelhardia roxburghiana	K15423	AroChr14G001297	serine/threonine-protein phosphatase 4 catalytic subunit [EC:3.1.3.16]
Engelhardia roxburghiana	K15423	AroChr14G001316	serine/threonine-protein phosphatase 4 catalytic subunit [EC:3.1.3.16]
Engelhardia roxburghiana	K15425	AroChr05G002122	serine/threonine-protein phosphatase 4 regulatory subunit 2
Engelhardia roxburghiana	K15425	AroChr15G001696	serine/threonine-protein phosphatase 4 regulatory subunit 2
Engelhardia roxburghiana	K15498	AroChr16G000015	serine/threonine-protein phosphatase 6 catalytic subunit [EC:3.1.3.16]
Engelhardia roxburghiana	K15501	AroChr04G000667	serine/threonine-protein phosphatase 6 regulatory subunit 3
Engelhardia roxburghiana	K15501	AroChr09G000742	serine/threonine-protein phosphatase 6 regulatory subunit 3
Engelhardia roxburghiana	K15501	AroChr11G000571	serine/threonine-protein phosphatase 6 regulatory subunit 3
Engelhardia roxburghiana	K15501	AroChr13G000800	serine/threonine-protein phosphatase 6 regulatory subunit 3
Engelhardia roxburghiana	K15505	AroChr10G000864	DNA repair protein RAD5 [EC:3.6.4.-]
Engelhardia roxburghiana	K15711	AroChr09G001162	SWI/SNF-related matrix-associated actin-dependent regulator of chromatin subfamily A3 [EC:3.6.4.- 2.3.2.27]
Engelhardia roxburghiana	K17491	AroChr03G001441	protein phosphatase 4 regulatory subunit 3
Engelhardia roxburghiana	K17491	AroChr10G001102	protein phosphatase 4 regulatory subunit 3
Engelhardia roxburghiana	K17815	AroChr11G000645	exonuclease V [EC:3.1.-.-]
Engelhardia roxburghiana	K18663	AroChr06G001569	activating signal cointegrator complex subunit 3 [EC:3.6.4.12]
Engelhardia roxburghiana	K19022	AroChr05G001451	AP-5 complex subunit beta-1
Engelhardia roxburghiana	K19023	AroChr03G001399	AP-5 complex subunit mu-1
Engelhardia roxburghiana	K19025	AroChr06G000238	AP-5 complex subunit zeta-1
Engelhardia roxburghiana	K19026	AroChr01G001451	spatacsin
Engelhardia roxburghiana	K19026	AroChr01G001452	spatacsin
Engelhardia roxburghiana	K19027	AroChr02G000175	zinc finger FYVE domain-containing protein 26
Engelhardia roxburghiana	K20098	AroChr01G000995	DNA excision repair protein ERCC-6-like 2 [EC:3.6.4.-]
Engelhardia roxburghiana	K20403	AroChr06G001463	TELO2-interacting protein 1
Engelhardia roxburghiana	K20776	AroChr16G000319	BRISC and BRCA1-A complex member 1
Engelhardia roxburghiana	K20780	AroChr10G001225	mediator of DNA damage checkpoint protein 1
Engelhardia roxburghiana	K21813	AroChr02G000170	endonuclease V [EC:3.1.26.-]
Engelhardia roxburghiana	K22422	AroChr09G001369	protein downstream neighbor of Son
Engelhardia roxburghiana	K22544	AroChr01G002395	deoxynucleoside triphosphate triphosphohydrolase SAMHD1 [EC:3.1.5.-]
Engelhardia roxburghiana	K22544	AroChr05G001690	deoxynucleoside triphosphate triphosphohydrolase SAMHD1 [EC:3.1.5.-]
Engelhardia roxburghiana	K22685	AroChr06G000106	DNA-dependent metalloprotease WSS1 [EC:3.4.24.-]
Engelhardia roxburghiana	K22685	AroChr14G001338	DNA-dependent metalloprotease WSS1 [EC:3.4.24.-]
Engelhardia roxburghiana	K22756	AroChr06G000437	E3 SUMO-protein ligase NSE2 [EC:2.3.2.-]
Engelhardia roxburghiana	K22761	AroChr05G002363	DNA-directed primase/polymerase protein [EC:2.7.7.102 2.7.7.7]
Engelhardia roxburghiana	K22766	AroChr01G002208	fidgetin-like protein 1 [EC:3.6.4.-]
Engelhardia roxburghiana	K22803	AroChr13G000067	structural maintenance of chromosomes protein 5
Engelhardia roxburghiana	K22804	AroChr01G002551	structural maintenance of chromosomes protein 6
Engelhardia roxburghiana	K22807	AroChr03G001806	werner syndrome-like exonuclease [EC:3.1.11.-]
Engelhardia roxburghiana	K22817	AroChr02G000873	non-structural maintenance of chromosomes element 1 [EC:2.3.2.27]
Engelhardia roxburghiana	K22825	AroChr11G000096	non-structural maintenance of chromosomes element 4
Engelhardia roxburghiana	K22825	AroChr13G001244	non-structural maintenance of chromosomes element 4
Engelhardia roxburghiana	K22825	AroChr13G001247	non-structural maintenance of chromosomes element 4
Engelhardia roxburghiana	K23113	AroChr15G001354	structural maintenance of chromosomes flexible hinge domain-containing protein 1
Engelhardia roxburghiana	K23115	AroContig098G000090	TELO2-interacting protein 2
Engelhardia roxburghiana	K23314	AroChr04G001040	telomerase Cajal body protein 1
Engelhardia roxburghiana	K23387	AroChr08G001076	golgi to ER traffic protein 4
Engelhardia roxburghiana	K23390	AroChr08G001303	large proline-rich protein BAG6
Engelhardia roxburghiana	K23720	AroChr10G001562	UV-stimulated scaffold protein A
Engelhardia roxburghiana	K24070	AroChr07G001750	poly [ADP-ribose] polymerase 1 [EC:2.4.2.30]
Engelhardia roxburghiana	K24752	AroChr07G001813	WD repeat-containing protein 70
Engelhardia roxburghiana	K24755	AroChr08G001394	WD repeat-containing protein 76
Engelhardia roxburghiana	K24770	AroChr02G000937	protein decreased size exclusion limit 1
Engelhardia roxburghiana	K24770	AroChr02G000946	protein decreased size exclusion limit 1
Engelhardia roxburghiana	K25059	AroChr10G001570	replication stress response regulator SDE2
Engelhardia roxburghiana	K25318	AroChr03G001774	meiosis inhibitor protein 1
Juglans mandshurcia	K01520	JMA022977	dUTP pyrophosphatase [EC:3.6.1.23]
Juglans mandshurcia	K01669	JMA017494	deoxyribodipyrimidine photo-lyase [EC:4.1.99.3]
Juglans mandshurcia	K01669	JMA031304	deoxyribodipyrimidine photo-lyase [EC:4.1.99.3]
Juglans mandshurcia	K02202	JMA013717	cyclin-dependent kinase 7 [EC:2.7.11.22 2.7.11.23]
Juglans mandshurcia	K02202	JMA017035	cyclin-dependent kinase 7 [EC:2.7.11.22 2.7.11.23]
Juglans mandshurcia	K02295	JMA018470	cryptochrome
Juglans mandshurcia	K02324	JMA033746	DNA polymerase epsilon subunit 1 [EC:2.7.7.7]
Juglans mandshurcia	K02325	JMA032673	DNA polymerase epsilon subunit 2 [EC:2.7.7.7]
Juglans mandshurcia	K02326	JMA006367	DNA polymerase epsilon subunit 3 [EC:2.7.7.7]
Juglans mandshurcia	K02327	JMA027895	DNA polymerase delta subunit 1 [EC:2.7.7.7]
Juglans mandshurcia	K02328	JMA025041	DNA polymerase delta subunit 2
Juglans mandshurcia	K02331	JMA006884	DNA polymerase phi [EC:2.7.7.7]
Juglans mandshurcia	K02349	JMA031198	DNA polymerase theta [EC:2.7.7.7]
Juglans mandshurcia	K02350	JMA005944	DNA polymerase zeta [EC:2.7.7.7]
Juglans mandshurcia	K02830	JMA031984	cell cycle checkpoint protein [EC:3.1.11.2]
Juglans mandshurcia	K03006	JMA015628	DNA-directed RNA polymerase II subunit RPB1 [EC:2.7.7.6]
Juglans mandshurcia	K03007	JMA008004	DNA-directed RNA polymerases I, II, and III subunit RPABC5
Juglans mandshurcia	K03007	JMA034257	DNA-directed RNA polymerases I, II, and III subunit RPABC5
Juglans mandshurcia	K03008	JMA006057	DNA-directed RNA polymerase II subunit RPB11
Juglans mandshurcia	K03008	JMA010239	DNA-directed RNA polymerase II subunit RPB11
Juglans mandshurcia	K03009	JMA011019	DNA-directed RNA polymerases I, II, and III subunit RPABC4
Juglans mandshurcia	K03010	JMA013602	DNA-directed RNA polymerase II subunit RPB2 [EC:2.7.7.6]
Juglans mandshurcia	K03011	JMA006967	DNA-directed RNA polymerase II subunit RPB3
Juglans mandshurcia	K03012	JMA007421	DNA-directed RNA polymerase II subunit RPB4
Juglans mandshurcia	K03012	JMA030156	DNA-directed RNA polymerase II subunit RPB4
Juglans mandshurcia	K03013	JMA011501	DNA-directed RNA polymerases I, II, and III subunit RPABC1
Juglans mandshurcia	K03013	JMA020944	DNA-directed RNA polymerases I, II, and III subunit RPABC1
Juglans mandshurcia	K03013	JMA024694	DNA-directed RNA polymerases I, II, and III subunit RPABC1
Juglans mandshurcia	K03014	JMA034191	DNA-directed RNA polymerases I, II, and III subunit RPABC2
Juglans mandshurcia	K03015	JMA002407	DNA-directed RNA polymerase II subunit RPB7
Juglans mandshurcia	K03016	JMA014738	DNA-directed RNA polymerases I, II, and III subunit RPABC3
Juglans mandshurcia	K03016	JMA024516	DNA-directed RNA polymerases I, II, and III subunit RPABC3
Juglans mandshurcia	K03017	JMA000213	DNA-directed RNA polymerase II subunit RPB9
Juglans mandshurcia	K03017	JMA015027	DNA-directed RNA polymerase II subunit RPB9
Juglans mandshurcia	K03141	JMA030534	transcription initiation factor TFIIH subunit 1
Juglans mandshurcia	K03142	JMA012950	transcription initiation factor TFIIH subunit 2
Juglans mandshurcia	K03143	JMA014360	transcription initiation factor TFIIH subunit 3
Juglans mandshurcia	K03144	JMA013740	transcription initiation factor TFIIH subunit 4
Juglans mandshurcia	K03155	JMA026067	timeless
Juglans mandshurcia	K03165	JMA011607	DNA topoisomerase III [EC:5.6.2.1]
Juglans mandshurcia	K03504	JMA029089	DNA polymerase delta subunit 3
Juglans mandshurcia	K03505	JMA001991	DNA polymerase delta subunit 4
Juglans mandshurcia	K03509	JMA029751	DNA polymerase eta [EC:2.7.7.7]
Juglans mandshurcia	K03511	JMA034474	DNA polymerase kappa [EC:2.7.7.7]
Juglans mandshurcia	K03512	JMA003359	DNA polymerase lambda [EC:2.7.7.7 4.2.99.-]
Juglans mandshurcia	K03515	JMA034402	DNA repair protein REV1 [EC:2.7.7.-]
Juglans mandshurcia	K03574	JMA033564	8-oxo-dGTP diphosphatase [EC:3.6.1.55]
Juglans mandshurcia	K03575	JMA010720	A/G-specific adenine glycosylase [EC:3.2.2.31]
Juglans mandshurcia	K03648	JMA003949	uracil-DNA glycosylase [EC:3.2.2.27]
Juglans mandshurcia	K03652	JMA013222	DNA-3-methyladenine glycosylase [EC:3.2.2.21]
Juglans mandshurcia	K03660	JMA015855	N-glycosylase/DNA lyase [EC:3.2.2.- 4.2.99.18]
Juglans mandshurcia	K03868	JMA000400	E3 ubiquitin-protein ligase RBX1 [EC:2.3.2.32]
Juglans mandshurcia	K03868	JMA001482	E3 ubiquitin-protein ligase RBX1 [EC:2.3.2.32]
Juglans mandshurcia	K03869	JMA014116	cullin 3
Juglans mandshurcia	K03869	JMA019223	cullin 3
Juglans mandshurcia	K03869	JMA028561	cullin 3
Juglans mandshurcia	K03872	JMA029402	elongin-C
Juglans mandshurcia	K03873	JMA004262	elongin-B
Juglans mandshurcia	K04482	JMA019537	DNA repair protein RAD51
Juglans mandshurcia	K04799	JMA032863	flap endonuclease-1 [EC:3.-.-.-]
Juglans mandshurcia	K04802	JMA002424	proliferating cell nuclear antigen
Juglans mandshurcia	K04802	JMA012424	proliferating cell nuclear antigen
Juglans mandshurcia	K04802	JMA029283	proliferating cell nuclear antigen
Juglans mandshurcia	K05986	JMA008848	nuclease S1 [EC:3.1.30.1]
Juglans mandshurcia	K05986	JMA011118	nuclease S1 [EC:3.1.30.1]
Juglans mandshurcia	K06630	JMA002656	14-3-3 protein epsilon
Juglans mandshurcia	K06630	JMA002893	14-3-3 protein epsilon
Juglans mandshurcia	K06630	JMA003059	14-3-3 protein epsilon
Juglans mandshurcia	K06630	JMA011225	14-3-3 protein epsilon
Juglans mandshurcia	K06630	JMA011768	14-3-3 protein epsilon
Juglans mandshurcia	K06630	JMA012359	14-3-3 protein epsilon
Juglans mandshurcia	K06630	JMA013668	14-3-3 protein epsilon
Juglans mandshurcia	K06630	JMA017103	14-3-3 protein epsilon
Juglans mandshurcia	K06630	JMA017837	14-3-3 protein epsilon
Juglans mandshurcia	K06630	JMA018650	14-3-3 protein epsilon
Juglans mandshurcia	K06630	JMA019133	14-3-3 protein epsilon
Juglans mandshurcia	K06630	JMA021701	14-3-3 protein epsilon
Juglans mandshurcia	K06630	JMA021807	14-3-3 protein epsilon
Juglans mandshurcia	K06630	JMA021809	14-3-3 protein epsilon
Juglans mandshurcia	K06630	JMA034403	14-3-3 protein epsilon
Juglans mandshurcia	K06632	JMA025867	wee1-like protein kinase [EC:2.7.11.1]
Juglans mandshurcia	K06634	JMA010793	cyclin H
Juglans mandshurcia	K06640	JMA016974	serine/threonine-protein kinase ATR [EC:2.7.11.1]
Juglans mandshurcia	K06662	JMA015645	cell cycle checkpoint protein
Juglans mandshurcia	K07466	JMA000028	replication factor A1
Juglans mandshurcia	K07466	JMA009479	replication factor A1
Juglans mandshurcia	K07466	JMA022559	replication factor A1
Juglans mandshurcia	K07466	JMA031817	replication factor A1
Juglans mandshurcia	K08073	JMA017255	bifunctional polynucleotide phosphatase/kinase [EC:3.1.3.32 2.7.1.78]
Juglans mandshurcia	K08734	JMA031305	DNA mismatch repair protein MLH1
Juglans mandshurcia	K08735	JMA016337	DNA mismatch repair protein MSH2
Juglans mandshurcia	K08736	JMA025343	DNA mismatch repair protein MSH3
Juglans mandshurcia	K08737	JMA021129	DNA mismatch repair protein MSH6
Juglans mandshurcia	K08737	JMA026044	DNA mismatch repair protein MSH6
Juglans mandshurcia	K08739	JMA021296	DNA mismatch repair protein MLH3
Juglans mandshurcia	K08740	JMA005628	DNA mismatch repair protein MSH4
Juglans mandshurcia	K08741	JMA030424	DNA mismatch repair protein MSH5
Juglans mandshurcia	K08775	JMA027728	breast cancer 2 susceptibility protein
Juglans mandshurcia	K08857	JMA001038	NIMA (never in mitosis gene a)-related kinase 1/4/5 [EC:2.7.11.1]
Juglans mandshurcia	K08857	JMA006324	NIMA (never in mitosis gene a)-related kinase 1/4/5 [EC:2.7.11.1]
Juglans mandshurcia	K08857	JMA013426	NIMA (never in mitosis gene a)-related kinase 1/4/5 [EC:2.7.11.1]
Juglans mandshurcia	K08857	JMA015506	NIMA (never in mitosis gene a)-related kinase 1/4/5 [EC:2.7.11.1]
Juglans mandshurcia	K08857	JMA015647	NIMA (never in mitosis gene a)-related kinase 1/4/5 [EC:2.7.11.1]
Juglans mandshurcia	K08857	JMA016148	NIMA (never in mitosis gene a)-related kinase 1/4/5 [EC:2.7.11.1]
Juglans mandshurcia	K08857	JMA023417	NIMA (never in mitosis gene a)-related kinase 1/4/5 [EC:2.7.11.1]
Juglans mandshurcia	K08857	JMA025132	NIMA (never in mitosis gene a)-related kinase 1/4/5 [EC:2.7.11.1]
Juglans mandshurcia	K08857	JMA026857	NIMA (never in mitosis gene a)-related kinase 1/4/5 [EC:2.7.11.1]
Juglans mandshurcia	K08991	JMA010484	crossover junction endonuclease MUS81 [EC:3.1.22.-]
Juglans mandshurcia	K10140	JMA029353	DNA damage-binding protein 2
Juglans mandshurcia	K10570	JMA003019	DNA excision repair protein ERCC-8
Juglans mandshurcia	K10573	JMA003234	ubiquitin-conjugating enzyme E2 A [EC:2.3.2.23]
Juglans mandshurcia	K10573	JMA013860	ubiquitin-conjugating enzyme E2 A [EC:2.3.2.23]
Juglans mandshurcia	K10573	JMA014012	ubiquitin-conjugating enzyme E2 A [EC:2.3.2.23]
Juglans mandshurcia	K10580	JMA017364	ubiquitin-conjugating enzyme E2 N [EC:2.3.2.23]
Juglans mandshurcia	K10580	JMA029068	ubiquitin-conjugating enzyme E2 N [EC:2.3.2.23]
Juglans mandshurcia	K10580	JMA033476	ubiquitin-conjugating enzyme E2 N [EC:2.3.2.23]
Juglans mandshurcia	K10599	JMA004486	pre-mRNA-processing factor 19 [EC:2.3.2.27]
Juglans mandshurcia	K10599	JMA032605	pre-mRNA-processing factor 19 [EC:2.3.2.27]
Juglans mandshurcia	K10606	JMA022469	E3 ubiquitin-protein ligase FANCL [EC:2.3.2.27]
Juglans mandshurcia	K10609	JMA007361	cullin 4
Juglans mandshurcia	K10609	JMA019713	cullin 4
Juglans mandshurcia	K10610	JMA007410	DNA damage-binding protein 1
Juglans mandshurcia	K10683	JMA002598	BRCA1-associated RING domain protein 1
Juglans mandshurcia	K10683	JMA019711	BRCA1-associated RING domain protein 1
Juglans mandshurcia	K10704	JMA013299	ubiquitin-conjugating enzyme E2 variant
Juglans mandshurcia	K10704	JMA024703	ubiquitin-conjugating enzyme E2 variant
Juglans mandshurcia	K10704	JMA028733	ubiquitin-conjugating enzyme E2 variant
Juglans mandshurcia	K10728	JMA025752	topoisomerase (DNA) II binding protein 1
Juglans mandshurcia	K10728	JMA033332	topoisomerase (DNA) II binding protein 1
Juglans mandshurcia	K10730	JMA018050	ATP-dependent DNA helicase Q4 [EC:3.6.4.12]
Juglans mandshurcia	K10739	JMA003132	replication factor A2
Juglans mandshurcia	K10740	JMA010412	replication factor A3
Juglans mandshurcia	K10740	JMA013265	replication factor A3
Juglans mandshurcia	K10746	JMA024144	exonuclease 1 [EC:3.1.-.-]
Juglans mandshurcia	K10746	JMA034046	exonuclease 1 [EC:3.1.-.-]
Juglans mandshurcia	K10747	JMA019153	DNA ligase 1 [EC:6.5.1.1 6.5.1.6 6.5.1.7]
Juglans mandshurcia	K10747	JMA032468	DNA ligase 1 [EC:6.5.1.1 6.5.1.6 6.5.1.7]
Juglans mandshurcia	K10754	JMA009558	replication factor C subunit 1
Juglans mandshurcia	K10755	JMA032169	replication factor C subunit 2/4
Juglans mandshurcia	K10755	JMA033259	replication factor C subunit 2/4
Juglans mandshurcia	K10756	JMA005086	replication factor C subunit 3/5
Juglans mandshurcia	K10756	JMA008739	replication factor C subunit 3/5
Juglans mandshurcia	K10756	JMA011475	replication factor C subunit 3/5
Juglans mandshurcia	K10756	JMA033051	replication factor C subunit 3/5
Juglans mandshurcia	K10772	JMA016725	AP endonuclease 2 [EC:4.2.99.18]
Juglans mandshurcia	K10773	JMA005083	endonuclease III [EC:4.2.99.18]
Juglans mandshurcia	K10773	JMA032416	endonuclease III [EC:4.2.99.18]
Juglans mandshurcia	K10777	JMA021629	DNA ligase 4 [EC:6.5.1.1]
Juglans mandshurcia	K10798	JMA026102	poly [ADP-ribose] polymerase 2/3/4 [EC:2.4.2.30]
Juglans mandshurcia	K10798	JMA033752	poly [ADP-ribose] polymerase 2/3/4 [EC:2.4.2.30]
Juglans mandshurcia	K10801	JMA034044	methyl-CpG-binding domain protein 4 [EC:3.2.2.-]
Juglans mandshurcia	K10803	JMA018329	DNA-repair protein XRCC1
Juglans mandshurcia	K10807	JMA007542	ribonucleoside-diphosphate reductase subunit M1 [EC:1.17.4.1]
Juglans mandshurcia	K10807	JMA011643	ribonucleoside-diphosphate reductase subunit M1 [EC:1.17.4.1]
Juglans mandshurcia	K10807	JMA015979	ribonucleoside-diphosphate reductase subunit M1 [EC:1.17.4.1]
Juglans mandshurcia	K10808	JMA011732	ribonucleoside-diphosphate reductase subunit M2 [EC:1.17.4.1]
Juglans mandshurcia	K10808	JMA019350	ribonucleoside-diphosphate reductase subunit M2 [EC:1.17.4.1]
Juglans mandshurcia	K10808	JMA024596	ribonucleoside-diphosphate reductase subunit M2 [EC:1.17.4.1]
Juglans mandshurcia	K10838	JMA018845	xeroderma pigmentosum group C-complementing protein
Juglans mandshurcia	K10839	JMA011524	UV excision repair protein RAD23
Juglans mandshurcia	K10839	JMA011751	UV excision repair protein RAD23
Juglans mandshurcia	K10839	JMA011763	UV excision repair protein RAD23
Juglans mandshurcia	K10839	JMA018975	UV excision repair protein RAD23
Juglans mandshurcia	K10841	JMA021217	DNA excision repair protein ERCC-6
Juglans mandshurcia	K10842	JMA000600	CDK-activating kinase assembly factor MAT1
Juglans mandshurcia	K10843	JMA015314	DNA excision repair protein ERCC-3 [EC:3.6.4.12]
Juglans mandshurcia	K10844	JMA027464	DNA excision repair protein ERCC-2 [EC:3.6.4.12]
Juglans mandshurcia	K10845	JMA017297	TFIIH basal transcription factor complex TTD-A subunit
Juglans mandshurcia	K10846	JMA028583	DNA excision repair protein ERCC-5
Juglans mandshurcia	K10848	JMA016360	DNA excision repair protein ERCC-4 [EC:3.1.-.-]
Juglans mandshurcia	K10849	JMA021349	DNA excision repair protein ERCC-1
Juglans mandshurcia	K10858	JMA014499	DNA mismatch repair protein PMS2
Juglans mandshurcia	K10859	JMA007316	DNA oxidative demethylase [EC:1.14.11.33]
Juglans mandshurcia	K10862	JMA013530	tyrosyl-DNA phosphodiesterase 1 [EC:3.1.4.-]
Juglans mandshurcia	K10863	JMA006647	aprataxin [EC:3.6.1.70 3.6.1.71 3.6.1.72]
Juglans mandshurcia	K10865	JMA007881	double-strand break repair protein MRE11
Juglans mandshurcia	K10866	JMA007588	DNA repair protein RAD50 [EC:3.6.-.-]
Juglans mandshurcia	K10867	JMA028530	nibrin
Juglans mandshurcia	K10869	JMA012932	RAD51-like protein 1
Juglans mandshurcia	K10870	JMA027114	RAD51-like protein 2
Juglans mandshurcia	K10871	JMA012920	RAD51-like protein 3
Juglans mandshurcia	K10872	JMA004299	meiotic recombination protein DMC1
Juglans mandshurcia	K10875	JMA003800	DNA repair and recombination protein RAD54 and RAD54-like protein [EC:3.6.4.-]
Juglans mandshurcia	K10875	JMA008660	DNA repair and recombination protein RAD54 and RAD54-like protein [EC:3.6.4.-]
Juglans mandshurcia	K10875	JMA009868	DNA repair and recombination protein RAD54 and RAD54-like protein [EC:3.6.4.-]
Juglans mandshurcia	K10875	JMA012471	DNA repair and recombination protein RAD54 and RAD54-like protein [EC:3.6.4.-]
Juglans mandshurcia	K10875	JMA016035	DNA repair and recombination protein RAD54 and RAD54-like protein [EC:3.6.4.-]
Juglans mandshurcia	K10875	JMA031037	DNA repair and recombination protein RAD54 and RAD54-like protein [EC:3.6.4.-]
Juglans mandshurcia	K10878	JMA003529	meiotic recombination protein SPO11
Juglans mandshurcia	K10878	JMA030455	meiotic recombination protein SPO11
Juglans mandshurcia	K10878	JMA031909	meiotic recombination protein SPO11
Juglans mandshurcia	K10880	JMA021725	DNA-repair protein XRCC3
Juglans mandshurcia	K10881	JMA031684	26 proteasome complex subunit DSS1
Juglans mandshurcia	K10881	JMA032421	26 proteasome complex subunit DSS1
Juglans mandshurcia	K10882	JMA007550	crossover junction endonuclease EME1 [EC:3.1.22.-]
Juglans mandshurcia	K10884	JMA001870	ATP-dependent DNA helicase 2 subunit 1
Juglans mandshurcia	K10885	JMA027221	ATP-dependent DNA helicase 2 subunit 2
Juglans mandshurcia	K10886	JMA023850	DNA-repair protein XRCC4
Juglans mandshurcia	K10891	JMA019508	fanconi anemia group D2 protein
Juglans mandshurcia	K10895	JMA024579	fanconi anemia group I protein
Juglans mandshurcia	K10896	JMA012152	fanconi anemia group M protein
Juglans mandshurcia	K10899	JMA005874	ATP-dependent DNA helicase Q1 [EC:3.6.4.12]
Juglans mandshurcia	K10899	JMA031811	ATP-dependent DNA helicase Q1 [EC:3.6.4.12]
Juglans mandshurcia	K10900	JMA010839	werner syndrome ATP-dependent helicase [EC:3.6.4.12]
Juglans mandshurcia	K10901	JMA010072	bloom syndrome protein [EC:3.6.4.12]
Juglans mandshurcia	K10903	JMA025559	HUS1 checkpoint protein
Juglans mandshurcia	K10904	JMA001997	TIMELESS-interacting protein
Juglans mandshurcia	K10990	JMA029407	RecQ-mediated genome instability protein 1
Juglans mandshurcia	K10994	JMA005827	cell cycle checkpoint control protein RAD9A [EC:3.1.11.2]
Juglans mandshurcia	K11137	JMA031629	telomere length regulation protein
Juglans mandshurcia	K11339	JMA015993	mortality factor 4-like protein 1
Juglans mandshurcia	K11339	JMA029716	mortality factor 4-like protein 1
Juglans mandshurcia	K11511	JMA026361	centromere protein S
Juglans mandshurcia	K11864	JMA018464	BRCA1/BRCA2-containing complex subunit 3 [EC:3.4.19.-]
Juglans mandshurcia	K11864	JMA025635	BRCA1/BRCA2-containing complex subunit 3 [EC:3.4.19.-]
Juglans mandshurcia	K12173	JMA003044	BRCA1-A complex subunit BRE
Juglans mandshurcia	K12196	JMA033673	vacuolar protein-sorting-associated protein 4
Juglans mandshurcia	K12196	JMA033701	vacuolar protein-sorting-associated protein 4
Juglans mandshurcia	K12860	JMA011587	pre-mRNA-splicing factor CDC5/CEF1
Juglans mandshurcia	K12861	JMA026770	pre-mRNA-splicing factor SPF27
Juglans mandshurcia	K12861	JMA034050	pre-mRNA-splicing factor SPF27
Juglans mandshurcia	K12862	JMA000073	pleiotropic regulator 1
Juglans mandshurcia	K12862	JMA024475	pleiotropic regulator 1
Juglans mandshurcia	K13960	JMA024205	ubiquitin-conjugating enzyme E2 T [EC:2.3.2.23]
Juglans mandshurcia	K15075	JMA025491	DNA repair/transcription protein MET18/MMS19
Juglans mandshurcia	K15077	JMA016246	elongin-A
Juglans mandshurcia	K15077	JMA019524	elongin-A
Juglans mandshurcia	K15078	JMA002215	structure-specific endonuclease subunit SLX1 [EC:3.6.1.-]
Juglans mandshurcia	K15078	JMA005965	structure-specific endonuclease subunit SLX1 [EC:3.6.1.-]
Juglans mandshurcia	K15082	JMA000413	DNA repair protein RAD7
Juglans mandshurcia	K15083	JMA014706	DNA repair protein RAD16
Juglans mandshurcia	K15271	JMA018981	ATP-dependent DNA helicase HFM1/MER3 [EC:3.6.4.12]
Juglans mandshurcia	K15338	JMA011485	flap endonuclease GEN [EC:3.1.-.-]
Juglans mandshurcia	K15338	JMA034150	flap endonuclease GEN [EC:3.1.-.-]
Juglans mandshurcia	K15340	JMA011021	DNA cross-link repair 1A protein
Juglans mandshurcia	K15340	JMA027920	DNA cross-link repair 1A protein
Juglans mandshurcia	K15341	JMA011842	DNA cross-link repair 1B protein [EC:3.1.-.-]
Juglans mandshurcia	K15360	JMA031738	centromere protein X
Juglans mandshurcia	K15361	JMA010880	WD repeat-containing protein 48
Juglans mandshurcia	K15361	JMA021312	WD repeat-containing protein 48
Juglans mandshurcia	K15362	JMA025753	fanconi anemia group J protein [EC:3.6.4.12]
Juglans mandshurcia	K15363	JMA001858	fanconi-associated nuclease 1 [EC:3.1.21.- 3.1.4.1]
Juglans mandshurcia	K15365	JMA023090	RecQ-mediated genome instability protein 2
Juglans mandshurcia	K15423	JMA029110	serine/threonine-protein phosphatase 4 catalytic subunit [EC:3.1.3.16]
Juglans mandshurcia	K15425	JMA026955	serine/threonine-protein phosphatase 4 regulatory subunit 2
Juglans mandshurcia	K15425	JMA029842	serine/threonine-protein phosphatase 4 regulatory subunit 2
Juglans mandshurcia	K15498	JMA033055	serine/threonine-protein phosphatase 6 catalytic subunit [EC:3.1.3.16]
Juglans mandshurcia	K15498	JMA033192	serine/threonine-protein phosphatase 6 catalytic subunit [EC:3.1.3.16]
Juglans mandshurcia	K15501	JMA007347	serine/threonine-protein phosphatase 6 regulatory subunit 3
Juglans mandshurcia	K15501	JMA018736	serine/threonine-protein phosphatase 6 regulatory subunit 3
Juglans mandshurcia	K15501	JMA019638	serine/threonine-protein phosphatase 6 regulatory subunit 3
Juglans mandshurcia	K15501	JMA021609	serine/threonine-protein phosphatase 6 regulatory subunit 3
Juglans mandshurcia	K15505	JMA004585	DNA repair protein RAD5 [EC:3.6.4.-]
Juglans mandshurcia	K15505	JMA033749	DNA repair protein RAD5 [EC:3.6.4.-]
Juglans mandshurcia	K15711	JMA025016	SWI/SNF-related matrix-associated actin-dependent regulator of chromatin subfamily A3 [EC:3.6.4.- 2.3.2.27]
Juglans mandshurcia	K17491	JMA000104	protein phosphatase 4 regulatory subunit 3
Juglans mandshurcia	K17491	JMA014980	protein phosphatase 4 regulatory subunit 3
Juglans mandshurcia	K17815	JMA012993	exonuclease V [EC:3.1.-.-]
Juglans mandshurcia	K19022	JMA002021	AP-5 complex subunit beta-1
Juglans mandshurcia	K19023	JMA030841	AP-5 complex subunit mu-1
Juglans mandshurcia	K19025	JMA030512	AP-5 complex subunit zeta-1
Juglans mandshurcia	K19027	JMA031141	zinc finger FYVE domain-containing protein 26
Juglans mandshurcia	K19619	JMA019781	tyrosyl-DNA phosphodiesterase 2 [EC:3.1.4.-]
Juglans mandshurcia	K20098	JMA007522	DNA excision repair protein ERCC-6-like 2 [EC:3.6.4.-]
Juglans mandshurcia	K20403	JMA029664	TELO2-interacting protein 1
Juglans mandshurcia	K20776	JMA033249	BRISC and BRCA1-A complex member 1
Juglans mandshurcia	K20780	JMA024503	mediator of DNA damage checkpoint protein 1
Juglans mandshurcia	K20780	JMA030799	mediator of DNA damage checkpoint protein 1
Juglans mandshurcia	K21813	JMA031365	endonuclease V [EC:3.1.26.-]
Juglans mandshurcia	K22422	JMA025058	protein downstream neighbor of Son
Juglans mandshurcia	K22544	JMA009478	deoxynucleoside triphosphate triphosphohydrolase SAMHD1 [EC:3.1.5.-]
Juglans mandshurcia	K22544	JMA018956	deoxynucleoside triphosphate triphosphohydrolase SAMHD1 [EC:3.1.5.-]
Juglans mandshurcia	K22685	JMA029156	DNA-dependent metalloprotease WSS1 [EC:3.4.24.-]
Juglans mandshurcia	K22685	JMA030639	DNA-dependent metalloprotease WSS1 [EC:3.4.24.-]
Juglans mandshurcia	K22756	JMA017247	E3 SUMO-protein ligase NSE2 [EC:2.3.2.-]
Juglans mandshurcia	K22761	JMA009140	DNA-directed primase/polymerase protein [EC:2.7.7.102 2.7.7.7]
Juglans mandshurcia	K22766	JMA019029	fidgetin-like protein 1 [EC:3.6.4.-]
Juglans mandshurcia	K22803	JMA005992	structural maintenance of chromosomes protein 5
Juglans mandshurcia	K22807	JMA007634	werner syndrome-like exonuclease [EC:3.1.11.-]
Juglans mandshurcia	K22817	JMA002974	non-structural maintenance of chromosomes element 1 [EC:2.3.2.27]
Juglans mandshurcia	K22825	JMA028015	non-structural maintenance of chromosomes element 4
Juglans mandshurcia	K22825	JMA032716	non-structural maintenance of chromosomes element 4
Juglans mandshurcia	K23113	JMA028722	structural maintenance of chromosomes flexible hinge domain-containing protein 1
Juglans mandshurcia	K23115	JMA012787	TELO2-interacting protein 2
Juglans mandshurcia	K23314	JMA008851	telomerase Cajal body protein 1
Juglans mandshurcia	K23387	JMA032662	golgi to ER traffic protein 4
Juglans mandshurcia	K23390	JMA022705	large proline-rich protein BAG6
Juglans mandshurcia	K23720	JMA011408	UV-stimulated scaffold protein A
Juglans mandshurcia	K24070	JMA027781	poly [ADP-ribose] polymerase 1 [EC:2.4.2.30]
Juglans mandshurcia	K24752	JMA027683	WD repeat-containing protein 70
Juglans mandshurcia	K24755	JMA022681	WD repeat-containing protein 76
Juglans mandshurcia	K24770	JMA002664	protein decreased size exclusion limit 1
Juglans mandshurcia	K25059	JMA011323	replication stress response regulator SDE2
Juglans mandshurcia	K25318	JMA007597	meiosis inhibitor protein 1
Juglans microcarpa	K01520	Jm8DG00070500	dUTP pyrophosphatase [EC:3.6.1.23]
Juglans microcarpa	K01669	Jm4DG00199500	deoxyribodipyrimidine photo-lyase [EC:4.1.99.3]
Juglans microcarpa	K01669	Jm6DG00144900	deoxyribodipyrimidine photo-lyase [EC:4.1.99.3]
Juglans microcarpa	K02202	Jm5DG00071600	cyclin-dependent kinase 7 [EC:2.7.11.22 2.7.11.23]
Juglans microcarpa	K02202	Jm5SG00059700	cyclin-dependent kinase 7 [EC:2.7.11.22 2.7.11.23]
Juglans microcarpa	K02295	Jm1SG00148000	cryptochrome
Juglans microcarpa	K02324	Jm7DG00129800	DNA polymerase epsilon subunit 1 [EC:2.7.7.7]
Juglans microcarpa	K02325	Jm8DG00130900	DNA polymerase epsilon subunit 2 [EC:2.7.7.7]
Juglans microcarpa	K02326	Jm7SG00098800	DNA polymerase epsilon subunit 3 [EC:2.7.7.7]
Juglans microcarpa	K02327	Jm2DG00112900	DNA polymerase delta subunit 1 [EC:2.7.7.7]
Juglans microcarpa	K02328	Jm5SG00025000	DNA polymerase delta subunit 2
Juglans microcarpa	K02331	Jm3SG00151000	DNA polymerase phi [EC:2.7.7.7]
Juglans microcarpa	K02349	Jm4DG00194800	DNA polymerase theta [EC:2.7.7.7]
Juglans microcarpa	K02350	Jm4DG00019900	DNA polymerase zeta [EC:2.7.7.7]
Juglans microcarpa	K02830	Jm6DG00101900	cell cycle checkpoint protein [EC:3.1.11.2]
Juglans microcarpa	K03006	Jm4DG00066300	DNA-directed RNA polymerase II subunit RPB1 [EC:2.7.7.6]
Juglans microcarpa	K03007	Jm3DG00168700	DNA-directed RNA polymerases I, II, and III subunit RPABC5
Juglans microcarpa	K03008	Jm7DG00005600	DNA-directed RNA polymerase II subunit RPB11
Juglans microcarpa	K03008	Jm7SG00003200	DNA-directed RNA polymerase II subunit RPB11
Juglans microcarpa	K03010	Jm5DG00054500	DNA-directed RNA polymerase II subunit RPB2 [EC:2.7.7.6]
Juglans microcarpa	K03011	Jm3SG00158700	DNA-directed RNA polymerase II subunit RPB3
Juglans microcarpa	K03012	Jm2SG00081000	DNA-directed RNA polymerase II subunit RPB4
Juglans microcarpa	K03012	Jm5SG00079900	DNA-directed RNA polymerase II subunit RPB4
Juglans microcarpa	K03013	Jm2DG00214000	DNA-directed RNA polymerases I, II, and III subunit RPABC1
Juglans microcarpa	K03013	Jm5SG00036200	DNA-directed RNA polymerases I, II, and III subunit RPABC1
Juglans microcarpa	K03014	Jm2SG00061800	DNA-directed RNA polymerases I, II, and III subunit RPABC2
Juglans microcarpa	K03015	Jm7SG00061200	DNA-directed RNA polymerase II subunit RPB7
Juglans microcarpa	K03016	Jm1SG00106500	DNA-directed RNA polymerases I, II, and III subunit RPABC3
Juglans microcarpa	K03016	Jm2DG00126800	DNA-directed RNA polymerases I, II, and III subunit RPABC3
Juglans microcarpa	K03017	Jm1DG00106400	DNA-directed RNA polymerase II subunit RPB9
Juglans microcarpa	K03141	Jm6DG00189700	transcription initiation factor TFIIH subunit 1
Juglans microcarpa	K03142	Jm7DG00100100	transcription initiation factor TFIIH subunit 2
Juglans microcarpa	K03143	Jm3DG00201200	transcription initiation factor TFIIH subunit 3
Juglans microcarpa	K03144	Jm5DG00053400	transcription initiation factor TFIIH subunit 4
Juglans microcarpa	K03155	Jm3DG00231000	timeless
Juglans microcarpa	K03165	Jm1DG00119900	DNA topoisomerase III [EC:5.6.2.1]
Juglans microcarpa	K03165	Jm2SG00071700	DNA topoisomerase III [EC:5.6.2.1]
Juglans microcarpa	K03504	Jm6SG00103400	DNA polymerase delta subunit 3
Juglans microcarpa	K03505	Jm3DG00182600	DNA polymerase delta subunit 4
Juglans microcarpa	K03509	Jm5SG00105700	DNA polymerase eta [EC:2.7.7.7]
Juglans microcarpa	K03511	Jm3DG00017100	DNA polymerase kappa [EC:2.7.7.7]
Juglans microcarpa	K03512	Jm3SG00083900	DNA polymerase lambda [EC:2.7.7.7 4.2.99.-]
Juglans microcarpa	K03515	Jm3DG00012500	DNA repair protein REV1 [EC:2.7.7.-]
Juglans microcarpa	K03574	Jm3DG00154800	8-oxo-dGTP diphosphatase [EC:3.6.1.55]
Juglans microcarpa	K03575	Jm4DG00081700	A/G-specific adenine glycosylase [EC:3.2.2.31]
Juglans microcarpa	K03648	Jm3SG00060400	uracil-DNA glycosylase [EC:3.2.2.27]
Juglans microcarpa	K03660	Jm8DG00028500	N-glycosylase/DNA lyase [EC:3.2.2.- 4.2.99.18]
Juglans microcarpa	K03868	Jm2DG00195600	E3 ubiquitin-protein ligase RBX1 [EC:2.3.2.32]
Juglans microcarpa	K03868	Jm2SG00138300	E3 ubiquitin-protein ligase RBX1 [EC:2.3.2.32]
Juglans microcarpa	K03869	Jm2DG00024800	cullin 3
Juglans microcarpa	K03869	Jm2SG00016400	cullin 3
Juglans microcarpa	K03869	Jm3DG00119600	cullin 3
Juglans microcarpa	K03872	Jm7DG00080200	elongin-C
Juglans microcarpa	K03872	Jm7DG00080300	elongin-C
Juglans microcarpa	K03873	Jm8DG00141100	elongin-B
Juglans microcarpa	K04482	Jm2DG00189100	DNA repair protein RAD51
Juglans microcarpa	K04728	Jm6DG00025700	serine-protein kinase ATM [EC:2.7.11.1]
Juglans microcarpa	K04799	Jm1SG00000900	flap endonuclease-1 [EC:3.-.-.-]
Juglans microcarpa	K04802	Jm1DG00266100	proliferating cell nuclear antigen
Juglans microcarpa	K04802	Jm7DG00076300	proliferating cell nuclear antigen
Juglans microcarpa	K04802	Jm7SG00059500	proliferating cell nuclear antigen
Juglans microcarpa	K05986	Jm5SG00122200	nuclease S1 [EC:3.1.30.1]
Juglans microcarpa	K05986	Jm8SG00063100	nuclease S1 [EC:3.1.30.1]
Juglans microcarpa	K06630	Jm1DG00041900	14-3-3 protein epsilon
Juglans microcarpa	K06630	Jm1SG00022700	14-3-3 protein epsilon
Juglans microcarpa	K06630	Jm3DG00030200	14-3-3 protein epsilon
Juglans microcarpa	K06630	Jm3DG00111800	14-3-3 protein epsilon
Juglans microcarpa	K06630	Jm4DG00161600	14-3-3 protein epsilon
Juglans microcarpa	K06630	Jm4DG00168800	14-3-3 protein epsilon
Juglans microcarpa	K06630	Jm4DG00170000	14-3-3 protein epsilon
Juglans microcarpa	K06630	Jm4SG00043300	14-3-3 protein epsilon
Juglans microcarpa	K06630	Jm4SG00045000	14-3-3 protein epsilon
Juglans microcarpa	K06630	Jm4SG00050800	14-3-3 protein epsilon
Juglans microcarpa	K06630	Jm5SG00054100	14-3-3 protein epsilon
Juglans microcarpa	K06632	Jm4DG00109800	wee1-like protein kinase [EC:2.7.11.1]
Juglans microcarpa	K06634	Jm4DG00020400	cyclin H
Juglans microcarpa	K06634	Jm4SG00151400	cyclin H
Juglans microcarpa	K06640	Jm00G00003900	serine/threonine-protein kinase ATR [EC:2.7.11.1]
Juglans microcarpa	K06662	Jm4DG00063600	cell cycle checkpoint protein
Juglans microcarpa	K07466	Jm2DG00165800	replication factor A1
Juglans microcarpa	K07466	Jm3DG00133500	replication factor A1
Juglans microcarpa	K07466	Jm6DG00053800	replication factor A1
Juglans microcarpa	K07466	Jm6DG00107200	replication factor A1
Juglans microcarpa	K08073	Jm6DG00153800	bifunctional polynucleotide phosphatase/kinase [EC:3.1.3.32 2.7.1.78]
Juglans microcarpa	K08734	Jm4DG00216700	DNA mismatch repair protein MLH1
Juglans microcarpa	K08735	Jm8DG00108900	DNA mismatch repair protein MSH2
Juglans microcarpa	K08736	Jm2DG00099700	DNA mismatch repair protein MSH3
Juglans microcarpa	K08737	Jm2DG00219100	DNA mismatch repair protein MSH6
Juglans microcarpa	K08737	Jm4DG00120800	DNA mismatch repair protein MSH6
Juglans microcarpa	K08739	Jm4DG00002700	DNA mismatch repair protein MLH3
Juglans microcarpa	K08740	Jm6DG00078700	DNA mismatch repair protein MSH4
Juglans microcarpa	K08741	Jm6DG00177800	DNA mismatch repair protein MSH5
Juglans microcarpa	K08775	Jm5DG00197100	breast cancer 2 susceptibility protein
Juglans microcarpa	K08857	Jm4DG00067400	NIMA (never in mitosis gene a)-related kinase 1/4/5 [EC:2.7.11.1]
Juglans microcarpa	K08857	Jm4DG00095100	NIMA (never in mitosis gene a)-related kinase 1/4/5 [EC:2.7.11.1]
Juglans microcarpa	K08857	Jm4SG00103700	NIMA (never in mitosis gene a)-related kinase 1/4/5 [EC:2.7.11.1]
Juglans microcarpa	K08857	Jm4SG00117000	NIMA (never in mitosis gene a)-related kinase 1/4/5 [EC:2.7.11.1]
Juglans microcarpa	K08857	Jm5DG00031600	NIMA (never in mitosis gene a)-related kinase 1/4/5 [EC:2.7.11.1]
Juglans microcarpa	K08857	Jm5SG00028600	NIMA (never in mitosis gene a)-related kinase 1/4/5 [EC:2.7.11.1]
Juglans microcarpa	K08857	Jm7DG00148700	NIMA (never in mitosis gene a)-related kinase 1/4/5 [EC:2.7.11.1]
Juglans microcarpa	K08857	Jm7SG00096000	NIMA (never in mitosis gene a)-related kinase 1/4/5 [EC:2.7.11.1]
Juglans microcarpa	K08991	Jm7DG00009200	crossover junction endonuclease MUS81 [EC:3.1.22.-]
Juglans microcarpa	K10140	Jm7DG00071700	DNA damage-binding protein 2
Juglans microcarpa	K10570	Jm4DG00166700	DNA excision repair protein ERCC-8
Juglans microcarpa	K10573	Jm3SG00089300	ubiquitin-conjugating enzyme E2 A [EC:2.3.2.23]
Juglans microcarpa	K10573	Jm6DG00039100	ubiquitin-conjugating enzyme E2 A [EC:2.3.2.23]
Juglans microcarpa	K10580	Jm6DG00154900	ubiquitin-conjugating enzyme E2 N [EC:2.3.2.23]
Juglans microcarpa	K10599	Jm1SG00110600	pre-mRNA-processing factor 19 [EC:2.3.2.27]
Juglans microcarpa	K10606	Jm4SG00137000	E3 ubiquitin-protein ligase FANCL [EC:2.3.2.27]
Juglans microcarpa	K10609	Jm5DG00109800	cullin 4
Juglans microcarpa	K10610	Jm5SG00084000	DNA damage-binding protein 1
Juglans microcarpa	K10683	Jm2DG00246900	BRCA1-associated RING domain protein 1
Juglans microcarpa	K10683	Jm5DG00106100	BRCA1-associated RING domain protein 1
Juglans microcarpa	K10704	Jm3SG00050800	ubiquitin-conjugating enzyme E2 variant
Juglans microcarpa	K10704	Jm5DG00016900	ubiquitin-conjugating enzyme E2 variant
Juglans microcarpa	K10728	Jm4DG00120100	topoisomerase (DNA) II binding protein 1
Juglans microcarpa	K10728	Jm8SG00022800	topoisomerase (DNA) II binding protein 1
Juglans microcarpa	K10730	Jm3DG00101500	ATP-dependent DNA helicase Q4 [EC:3.6.4.12]
Juglans microcarpa	K10739	Jm4DG00181400	replication factor A2
Juglans microcarpa	K10739	Jm4SG00018200	replication factor A2
Juglans microcarpa	K10740	Jm5DG00013900	replication factor A3
Juglans microcarpa	K10740	Jm7DG00037300	replication factor A3
Juglans microcarpa	K10746	Jm5DG00117000	exonuclease 1 [EC:3.1.-.-]
Juglans microcarpa	K10746	Jm8SG00084200	exonuclease 1 [EC:3.1.-.-]
Juglans microcarpa	K10747	Jm2DG00062300	DNA ligase 1 [EC:6.5.1.1 6.5.1.6 6.5.1.7]
Juglans microcarpa	K10747	Jm7DG00114600	DNA ligase 1 [EC:6.5.1.1 6.5.1.6 6.5.1.7]
Juglans microcarpa	K10747	Jm7DG00114700	DNA ligase 1 [EC:6.5.1.1 6.5.1.6 6.5.1.7]
Juglans microcarpa	K10754	Jm7SG00100200	replication factor C subunit 1
Juglans microcarpa	K10755	Jm6DG00138900	replication factor C subunit 2/4
Juglans microcarpa	K10755	Jm8SG00025700	replication factor C subunit 2/4
Juglans microcarpa	K10756	Jm1SG00020800	replication factor C subunit 3/5
Juglans microcarpa	K10756	Jm1SG00052600	replication factor C subunit 3/5
Juglans microcarpa	K10756	Jm5DG00153300	replication factor C subunit 3/5
Juglans microcarpa	K10756	Jm8SG00026400	replication factor C subunit 3/5
Juglans microcarpa	K10772	Jm4DG00061400	AP endonuclease 2 [EC:4.2.99.18]
Juglans microcarpa	K10773	Jm1SG00064800	endonuclease III [EC:4.2.99.18]
Juglans microcarpa	K10773	Jm6DG00030200	endonuclease III [EC:4.2.99.18]
Juglans microcarpa	K10777	Jm4SG00030000	DNA ligase 4 [EC:6.5.1.1]
Juglans microcarpa	K10798	Jm4DG00114500	poly [ADP-ribose] polymerase 2/3/4 [EC:2.4.2.30]
Juglans microcarpa	K10798	Jm7DG00128500	poly [ADP-ribose] polymerase 2/3/4 [EC:2.4.2.30]
Juglans microcarpa	K10801	Jm8DG00084600	methyl-CpG-binding domain protein 4 [EC:3.2.2.-]
Juglans microcarpa	K10803	Jm1SG00146200	DNA-repair protein XRCC1
Juglans microcarpa	K10807	Jm2DG00121500	ribonucleoside-diphosphate reductase subunit M1 [EC:1.17.4.1]
Juglans microcarpa	K10807	Jm2SG00078300	ribonucleoside-diphosphate reductase subunit M1 [EC:1.17.4.1]
Juglans microcarpa	K10807	Jm8DG00012500	ribonucleoside-diphosphate reductase subunit M1 [EC:1.17.4.1]
Juglans microcarpa	K10808	Jm1SG00098000	ribonucleoside-diphosphate reductase subunit M2 [EC:1.17.4.1]
Juglans microcarpa	K10808	Jm2DG00052800	ribonucleoside-diphosphate reductase subunit M2 [EC:1.17.4.1]
Juglans microcarpa	K10808	Jm2SG00033100	ribonucleoside-diphosphate reductase subunit M2 [EC:1.17.4.1]
Juglans microcarpa	K10838	Jm2DG00067000	xeroderma pigmentosum group C-complementing protein
Juglans microcarpa	K10839	Jm1DG00045900	UV excision repair protein RAD23
Juglans microcarpa	K10839	Jm2DG00057700	UV excision repair protein RAD23
Juglans microcarpa	K10839	Jm2SG00036100	UV excision repair protein RAD23
Juglans microcarpa	K10839	Jm2SG00036400	UV excision repair protein RAD23
Juglans microcarpa	K10841	Jm2DG00244900	DNA excision repair protein ERCC-6
Juglans microcarpa	K10842	Jm8SG00099000	CDK-activating kinase assembly factor MAT1
Juglans microcarpa	K10843	Jm6SG00087800	DNA excision repair protein ERCC-3 [EC:3.6.4.12]
Juglans microcarpa	K10844	Jm4DG00101000	DNA excision repair protein ERCC-2 [EC:3.6.4.12]
Juglans microcarpa	K10846	Jm2SG00021400	DNA excision repair protein ERCC-5
Juglans microcarpa	K10848	Jm6DG00089200	DNA excision repair protein ERCC-4 [EC:3.1.-.-]
Juglans microcarpa	K10849	Jm4DG00015400	DNA excision repair protein ERCC-1
Juglans microcarpa	K10858	Jm4SG00092300	DNA mismatch repair protein PMS2
Juglans microcarpa	K10859	Jm5SG00078800	DNA oxidative demethylase [EC:1.14.11.33]
Juglans microcarpa	K10862	Jm5DG00080600	tyrosyl-DNA phosphodiesterase 1 [EC:3.1.4.-]
Juglans microcarpa	K10865	Jm6DG00166300	double-strand break repair protein MRE11
Juglans microcarpa	K10866	Jm1DG00116600	DNA repair protein RAD50 [EC:3.6.-.-]
Juglans microcarpa	K10867	Jm2SG00006200	nibrin
Juglans microcarpa	K10869	Jm7DG00095700	RAD51-like protein 1
Juglans microcarpa	K10870	Jm1DG00242600	RAD51-like protein 2
Juglans microcarpa	K10871	Jm7DG00092500	RAD51-like protein 3
Juglans microcarpa	K10872	Jm1SG00118600	meiotic recombination protein DMC1
Juglans microcarpa	K10875	Jm1DG00272600	DNA repair and recombination protein RAD54 and RAD54-like protein [EC:3.6.4.-]
Juglans microcarpa	K10875	Jm3DG00060100	DNA repair and recombination protein RAD54 and RAD54-like protein [EC:3.6.4.-]
Juglans microcarpa	K10875	Jm6DG00091700	DNA repair and recombination protein RAD54 and RAD54-like protein [EC:3.6.4.-]
Juglans microcarpa	K10875	Jm6SG00061300	DNA repair and recombination protein RAD54 and RAD54-like protein [EC:3.6.4.-]
Juglans microcarpa	K10878	Jm6DG00109300	meiotic recombination protein SPO11
Juglans microcarpa	K10878	Jm6DG00185000	meiotic recombination protein SPO11
Juglans microcarpa	K10879	Jm3SG00063400	DNA-repair protein XRCC2
Juglans microcarpa	K10879	Jm3SG00065200	DNA-repair protein XRCC2
Juglans microcarpa	K10880	Jm4SG00034800	DNA-repair protein XRCC3
Juglans microcarpa	K10881	Jm6SG00036300	26 proteasome complex subunit DSS1
Juglans microcarpa	K10882	Jm2DG00122300	crossover junction endonuclease EME1 [EC:3.1.22.-]
Juglans microcarpa	K10884	Jm1DG00125300	ATP-dependent DNA helicase 2 subunit 1
Juglans microcarpa	K10885	Jm1DG00241400	ATP-dependent DNA helicase 2 subunit 2
Juglans microcarpa	K10886	Jm1DG00178900	DNA-repair protein XRCC4
Juglans microcarpa	K10891	Jm2DG00187200	fanconi anemia group D2 protein
Juglans microcarpa	K10895	Jm1SG00090200	fanconi anemia group I protein
Juglans microcarpa	K10896	Jm2DG00017300	fanconi anemia group M protein
Juglans microcarpa	K10899	Jm4DG00029300	ATP-dependent DNA helicase Q1 [EC:3.6.4.12]
Juglans microcarpa	K10899	Jm6DG00108800	ATP-dependent DNA helicase Q1 [EC:3.6.4.12]
Juglans microcarpa	K10900	Jm4SG00150900	werner syndrome ATP-dependent helicase [EC:3.6.4.12]
Juglans microcarpa	K10901	Jm3DG00044000	bloom syndrome protein [EC:3.6.4.12]
Juglans microcarpa	K10903	Jm1DG00231100	HUS1 checkpoint protein
Juglans microcarpa	K10904	Jm3DG00144700	TIMELESS-interacting protein
Juglans microcarpa	K10990	Jm7DG00049600	RecQ-mediated genome instability protein 1
Juglans microcarpa	K10994	Jm4DG00021800	cell cycle checkpoint control protein RAD9A [EC:3.1.11.2]
Juglans microcarpa	K11137	Jm6SG00045500	telomere length regulation protein
Juglans microcarpa	K11339	Jm1SG00005800	mortality factor 4-like protein 1
Juglans microcarpa	K11339	Jm8DG00046900	mortality factor 4-like protein 1
Juglans microcarpa	K11864	Jm1DG00226500	BRCA1/BRCA2-containing complex subunit 3 [EC:3.4.19.-]
Juglans microcarpa	K12173	Jm4DG00146200	BRCA1-A complex subunit BRE
Juglans microcarpa	K12196	Jm7DG00128900	vacuolar protein-sorting-associated protein 4
Juglans microcarpa	K12860	Jm2SG00072600	pre-mRNA-splicing factor CDC5/CEF1
Juglans microcarpa	K12861	Jm8SG00083700	pre-mRNA-splicing factor SPF27
Juglans microcarpa	K12862	Jm1SG00091100	pleiotropic regulator 1
Juglans microcarpa	K13960	Jm2SG00161000	ubiquitin-conjugating enzyme E2 T [EC:2.3.2.23]
Juglans microcarpa	K15075	Jm1DG00215100	DNA repair/transcription protein MET18/MMS19
Juglans microcarpa	K15077	Jm2DG00185400	elongin-A
Juglans microcarpa	K15077	Jm2SG00127200	elongin-A
Juglans microcarpa	K15078	Jm7SG00049300	structure-specific endonuclease subunit SLX1 [EC:3.6.1.-]
Juglans microcarpa	K15082	Jm2DG00196500	DNA repair protein RAD7
Juglans microcarpa	K15083	Jm2DG00144200	DNA repair protein RAD16
Juglans microcarpa	K15271	Jm2DG00037900	ATP-dependent DNA helicase HFM1/MER3 [EC:3.6.4.12]
Juglans microcarpa	K15338	Jm1SG00025900	flap endonuclease GEN [EC:3.1.-.-]
Juglans microcarpa	K15338	Jm2SG00064900	flap endonuclease GEN [EC:3.1.-.-]
Juglans microcarpa	K15340	Jm2DG00114900	DNA cross-link repair 1A protein
Juglans microcarpa	K15340	Jm8DG00085600	DNA cross-link repair 1A protein
Juglans microcarpa	K15341	Jm2SG00109900	DNA cross-link repair 1B protein [EC:3.1.-.-]
Juglans microcarpa	K15360	Jm6SG00043600	centromere protein X
Juglans microcarpa	K15361	Jm4DG00009500	WD repeat-containing protein 48
Juglans microcarpa	K15362	Jm4DG00136800	fanconi anemia group J protein [EC:3.6.4.12]
Juglans microcarpa	K15363	Jm1DG00124200	fanconi-associated nuclease 1 [EC:3.1.21.- 3.1.4.1]
Juglans microcarpa	K15365	Jm7SG00104500	RecQ-mediated genome instability protein 2
Juglans microcarpa	K15423	Jm6SG00121100	serine/threonine-protein phosphatase 4 catalytic subunit [EC:3.1.3.16]
Juglans microcarpa	K15425	Jm3DG00211900	serine/threonine-protein phosphatase 4 regulatory subunit 2
Juglans microcarpa	K15425	Jm3SG00020800	serine/threonine-protein phosphatase 4 regulatory subunit 2
Juglans microcarpa	K15498	Jm8SG00001500	serine/threonine-protein phosphatase 6 catalytic subunit [EC:3.1.3.16]
Juglans microcarpa	K15501	Jm5DG00103900	serine/threonine-protein phosphatase 6 regulatory subunit 3
Juglans microcarpa	K15501	Jm5SG00082600	serine/threonine-protein phosphatase 6 regulatory subunit 3
Juglans microcarpa	K15501	Jm7DG00105400	serine/threonine-protein phosphatase 6 regulatory subunit 3
Juglans microcarpa	K15505	Jm1SG00115100	DNA repair protein RAD5 [EC:3.6.4.-]
Juglans microcarpa	K15505	Jm7DG00132600	DNA repair protein RAD5 [EC:3.6.4.-]
Juglans microcarpa	K15711	Jm5SG00039000	SWI/SNF-related matrix-associated actin-dependent regulator of chromatin subfamily A3 [EC:3.6.4.- 2.3.2.27]
Juglans microcarpa	K17491	Jm1DG00106600	protein phosphatase 4 regulatory subunit 3
Juglans microcarpa	K17491	Jm1SG00086800	protein phosphatase 4 regulatory subunit 3
Juglans microcarpa	K17815	Jm7DG00098900	exonuclease V [EC:3.1.-.-]
Juglans microcarpa	K18663	Jm6DG00051700	activating signal cointegrator complex subunit 3 [EC:3.6.4.12]
Juglans microcarpa	K19022	Jm3DG00145600	AP-5 complex subunit beta-1
Juglans microcarpa	K19023	Jm1DG00153400	AP-5 complex subunit mu-1
Juglans microcarpa	K19025	Jm6DG00172400	AP-5 complex subunit zeta-1
Juglans microcarpa	K19026	Jm2DG00123100	spatacsin
Juglans microcarpa	K19027	Jm4DG00201000	zinc finger FYVE domain-containing protein 26
Juglans microcarpa	K20098	Jm2DG00163700	DNA excision repair protein ERCC-6-like 2 [EC:3.6.4.-]
Juglans microcarpa	K20403	Jm6DG00063600	TELO2-interacting protein 1
Juglans microcarpa	K20776	Jm8SG00030000	BRISC and BRCA1-A complex member 1
Juglans microcarpa	K20780	Jm1DG00151500	mediator of DNA damage checkpoint protein 1
Juglans microcarpa	K20780	Jm1SG00095500	mediator of DNA damage checkpoint protein 1
Juglans microcarpa	K21813	Jm4DG00200700	endonuclease V [EC:3.1.26.-]
Juglans microcarpa	K22422	Jm5SG00019900	protein downstream neighbor of Son
Juglans microcarpa	K22544	Jm2DG00033900	deoxynucleoside triphosphate triphosphohydrolase SAMHD1 [EC:3.1.5.-]
Juglans microcarpa	K22544	Jm3DG00133300	deoxynucleoside triphosphate triphosphohydrolase SAMHD1 [EC:3.1.5.-]
Juglans microcarpa	K22685	Jm6SG00123700	DNA-dependent metalloprotease WSS1 [EC:3.4.24.-]
Juglans microcarpa	K22756	Jm6DG00158500	E3 SUMO-protein ligase NSE2 [EC:2.3.2.-]
Juglans microcarpa	K22761	Jm3DG00233100	DNA-directed primase/polymerase protein [EC:2.7.7.102 2.7.7.7]
Juglans microcarpa	K22766	Jm2DG00051800	fidgetin-like protein 1 [EC:3.6.4.-]
Juglans microcarpa	K22803	Jm7SG00004800	structural maintenance of chromosomes protein 5
Juglans microcarpa	K22804	Jm2DG00018500	structural maintenance of chromosomes protein 6
Juglans microcarpa	K22807	Jm1DG00116400	werner syndrome-like exonuclease [EC:3.1.11.-]
Juglans microcarpa	K22817	Jm4DG00154700	non-structural maintenance of chromosomes element 1 [EC:2.3.2.27]
Juglans microcarpa	K22825	Jm7DG00156400	non-structural maintenance of chromosomes element 4
Juglans microcarpa	K23113	Jm3SG00046200	structural maintenance of chromosomes flexible hinge domain-containing protein 1
Juglans microcarpa	K23115	Jm1DG00266300	TELO2-interacting protein 2
Juglans microcarpa	K23314	Jm5DG00139700	telomerase Cajal body protein 1
Juglans microcarpa	K23387	Jm8DG00127000	golgi to ER traffic protein 4
Juglans microcarpa	K23390	Jm8DG00151100	large proline-rich protein BAG6
Juglans microcarpa	K23720	Jm1SG00044000	UV-stimulated scaffold protein A
Juglans microcarpa	K24070	Jm2SG00179000	poly [ADP-ribose] polymerase 1 [EC:2.4.2.30]
Juglans microcarpa	K24752	Jm2SG00185300	WD repeat-containing protein 70
Juglans microcarpa	K24755	Jm8DG00148300	WD repeat-containing protein 76
Juglans microcarpa	K24770	Jm4DG00149100	protein decreased size exclusion limit 1
Juglans microcarpa	K25059	Jm1SG00042800	replication stress response regulator SDE2
Juglans microcarpa	K25318	Jm1DG00119000	meiosis inhibitor protein 1
Juglans regia	K01520	Jr8DG00077300	dUTP pyrophosphatase [EC:3.6.1.23]
Juglans regia	K01669	Jr4DG00208600	deoxyribodipyrimidine photo-lyase [EC:4.1.99.3]
Juglans regia	K01669	Jr6DG00153000	deoxyribodipyrimidine photo-lyase [EC:4.1.99.3]
Juglans regia	K02202	Jr5SG00061600	cyclin-dependent kinase 7 [EC:2.7.11.22 2.7.11.23]
Juglans regia	K02202	Jr5DG00071600	cyclin-dependent kinase 7 [EC:2.7.11.22 2.7.11.23]
Juglans regia	K02295	Jr1SG00151900	cryptochrome
Juglans regia	K02324	Jr7DG00141900	DNA polymerase epsilon subunit 1 [EC:2.7.7.7]
Juglans regia	K02325	Jr8DG00143000	DNA polymerase epsilon subunit 2 [EC:2.7.7.7]
Juglans regia	K02326	Jr7SG00108600	DNA polymerase epsilon subunit 3 [EC:2.7.7.7]
Juglans regia	K02327	Jr2DG00109500	DNA polymerase delta subunit 1 [EC:2.7.7.7]
Juglans regia	K02328	Jr5SG00024800	DNA polymerase delta subunit 2
Juglans regia	K02331	Jr3SG00162300	DNA polymerase phi [EC:2.7.7.7]
Juglans regia	K02349	Jr4DG00203800	DNA polymerase theta [EC:2.7.7.7]
Juglans regia	K02350	Jr4DG00020500	DNA polymerase zeta [EC:2.7.7.7]
Juglans regia	K02830	Jr6DG00105700	cell cycle checkpoint protein [EC:3.1.11.2]
Juglans regia	K03006	Jr4DG00067700	DNA-directed RNA polymerase II subunit RPB1 [EC:2.7.7.6]
Juglans regia	K03007	Jr3DG00177100	DNA-directed RNA polymerases I, II, and III subunit RPABC5
Juglans regia	K03007	Jr3SG00089500	DNA-directed RNA polymerases I, II, and III subunit RPABC5
Juglans regia	K03008	Jr7DG00005700	DNA-directed RNA polymerase II subunit RPB11
Juglans regia	K03009	Jr8SG00072900	DNA-directed RNA polymerases I, II, and III subunit RPABC4
Juglans regia	K03010	Jr5DG00055100	DNA-directed RNA polymerase II subunit RPB2 [EC:2.7.7.6]
Juglans regia	K03011	Jr3SG00169900	DNA-directed RNA polymerase II subunit RPB3
Juglans regia	K03012	Jr5SG00082300	DNA-directed RNA polymerase II subunit RPB4
Juglans regia	K03012	Jr2SG00088500	DNA-directed RNA polymerase II subunit RPB4
Juglans regia	K03013	Jr2DG00219900	DNA-directed RNA polymerases I, II, and III subunit RPABC1
Juglans regia	K03014	Jr2SG00064900	DNA-directed RNA polymerases I, II, and III subunit RPABC2
Juglans regia	K03015	Jr7SG00066600	DNA-directed RNA polymerase II subunit RPB7
Juglans regia	K03016	Jr2DG00124700	DNA-directed RNA polymerases I, II, and III subunit RPABC3
Juglans regia	K03016	Jr1SG00112300	DNA-directed RNA polymerases I, II, and III subunit RPABC3
Juglans regia	K03017	Jr1DG00101800	DNA-directed RNA polymerase II subunit RPB9
Juglans regia	K03141	Jr6DG00205700	transcription initiation factor TFIIH subunit 1
Juglans regia	K03142	Jr7DG00106200	transcription initiation factor TFIIH subunit 2
Juglans regia	K03143	Jr3DG00209700	transcription initiation factor TFIIH subunit 3
Juglans regia	K03144	Jr5DG00054000	transcription initiation factor TFIIH subunit 4
Juglans regia	K03155	Jr3DG00238200	timeless
Juglans regia	K03165	Jr2SG00078600	DNA topoisomerase III [EC:5.6.2.1]
Juglans regia	K03165	Jr1DG00131300	DNA topoisomerase III [EC:5.6.2.1]
Juglans regia	K03504	Jr6SG00115800	DNA polymerase delta subunit 3
Juglans regia	K03505	Jr3DG00197300	DNA polymerase delta subunit 4
Juglans regia	K03509	Jr5SG00109300	DNA polymerase eta [EC:2.7.7.7]
Juglans regia	K03511	Jr3DG00017500	DNA polymerase kappa [EC:2.7.7.7]
Juglans regia	K03512	Jr3SG00093700	DNA polymerase lambda [EC:2.7.7.7 4.2.99.-]
Juglans regia	K03515	Jr3DG00012800	DNA repair protein REV1 [EC:2.7.7.-]
Juglans regia	K03574	Jr3DG00162500	8-oxo-dGTP diphosphatase [EC:3.6.1.55]
Juglans regia	K03575	Jr4DG00086800	A/G-specific adenine glycosylase [EC:3.2.2.31]
Juglans regia	K03648	Jr3SG00069200	uracil-DNA glycosylase [EC:3.2.2.27]
Juglans regia	K03652	Jr5DG00026500	DNA-3-methyladenine glycosylase [EC:3.2.2.21]
Juglans regia	K03660	Jr8DG00030600	N-glycosylase/DNA lyase [EC:3.2.2.- 4.2.99.18]
Juglans regia	K03868	Jr2DG00200100	E3 ubiquitin-protein ligase RBX1 [EC:2.3.2.32]
Juglans regia	K03868	Jr2SG00141900	E3 ubiquitin-protein ligase RBX1 [EC:2.3.2.32]
Juglans regia	K03869	Jr2DG00024800	cullin 3
Juglans regia	K03869	Jr2SG00017400	cullin 3
Juglans regia	K03869	Jr3DG00122800	cullin 3
Juglans regia	K03872	Jr7DG00082000	elongin-C
Juglans regia	K03873	Jr8DG00153200	elongin-B
Juglans regia	K04482	Jr2DG00194400	DNA repair protein RAD51
Juglans regia	K04728	Jr6DG00024400	serine-protein kinase ATM [EC:2.7.11.1]
Juglans regia	K04799	Jr1SG00000700	flap endonuclease-1 [EC:3.-.-.-]
Juglans regia	K04802	Jr7SG00064800	proliferating cell nuclear antigen
Juglans regia	K04802	Jr7DG00078500	proliferating cell nuclear antigen
Juglans regia	K04802	Jr1DG00295700	proliferating cell nuclear antigen
Juglans regia	K05986	Jr5SG00128400	nuclease S1 [EC:3.1.30.1]
Juglans regia	K05986	Jr5DG00145700	nuclease S1 [EC:3.1.30.1]
Juglans regia	K06630	Jr1SG00021500	14-3-3 protein epsilon
Juglans regia	K06630	Jr4SG00047200	14-3-3 protein epsilon
Juglans regia	K06630	Jr2SG00038200	14-3-3 protein epsilon
Juglans regia	K06630	Jr3DG00114400	14-3-3 protein epsilon
Juglans regia	K06630	Jr4DG00177500	14-3-3 protein epsilon
Juglans regia	K06630	Jr5SG00056400	14-3-3 protein epsilon
Juglans regia	K06630	Jr1DG00044200	14-3-3 protein epsilon
Juglans regia	K06630	Jr2DG00177500	14-3-3 protein epsilon
Juglans regia	K06630	Jr3SG00107500	14-3-3 protein epsilon
Juglans regia	K06630	Jr4SG00045400	14-3-3 protein epsilon
Juglans regia	K06630	Jr3DG00032000	14-3-3 protein epsilon
Juglans regia	K06630	Jr4DG00178800	14-3-3 protein epsilon
Juglans regia	K06630	Jr4SG00052700	14-3-3 protein epsilon
Juglans regia	K06632	Jr4DG00115700	wee1-like protein kinase [EC:2.7.11.1]
Juglans regia	K06634	Jr4SG00160300	cyclin H
Juglans regia	K06640	Jr3SG00130400	serine/threonine-protein kinase ATR [EC:2.7.11.1]
Juglans regia	K06662	Jr4DG00065400	cell cycle checkpoint protein
Juglans regia	K07466	Jr6DG00111700	replication factor A1
Juglans regia	K07466	Jr6DG00053000	replication factor A1
Juglans regia	K07466	Jr2DG00166900	replication factor A1
Juglans regia	K08073	Jr6DG00163700	bifunctional polynucleotide phosphatase/kinase [EC:3.1.3.32 2.7.1.78]
Juglans regia	K08734	Jr4DG00226600	DNA mismatch repair protein MLH1
Juglans regia	K08735	Jr8DG00121800	DNA mismatch repair protein MSH2
Juglans regia	K08736	Jr2DG00096000	DNA mismatch repair protein MSH3
Juglans regia	K08737	Jr4DG00127100	DNA mismatch repair protein MSH6
Juglans regia	K08737	Jr2DG00224800	DNA mismatch repair protein MSH6
Juglans regia	K08739	Jr4DG00002800	DNA mismatch repair protein MLH3
Juglans regia	K08740	Jr6DG00082000	DNA mismatch repair protein MSH4
Juglans regia	K08740	Jr6DG00082100	DNA mismatch repair protein MSH4
Juglans regia	K08741	Jr6DG00192400	DNA mismatch repair protein MSH5
Juglans regia	K08775	Jr5DG00202400	breast cancer 2 susceptibility protein
Juglans regia	K08857	Jr7DG00165400	NIMA (never in mitosis gene a)-related kinase 1/4/5 [EC:2.7.11.1]
Juglans regia	K08857	Jr5SG00028600	NIMA (never in mitosis gene a)-related kinase 1/4/5 [EC:2.7.11.1]
Juglans regia	K08857	Jr4SG00109600	NIMA (never in mitosis gene a)-related kinase 1/4/5 [EC:2.7.11.1]
Juglans regia	K08857	Jr4DG00100900	NIMA (never in mitosis gene a)-related kinase 1/4/5 [EC:2.7.11.1]
Juglans regia	K08857	Jr7SG00105100	NIMA (never in mitosis gene a)-related kinase 1/4/5 [EC:2.7.11.1]
Juglans regia	K08857	Jr5DG00032100	NIMA (never in mitosis gene a)-related kinase 1/4/5 [EC:2.7.11.1]
Juglans regia	K08857	Jr4DG00069400	NIMA (never in mitosis gene a)-related kinase 1/4/5 [EC:2.7.11.1]
Juglans regia	K08857	Jr7DG00133700	NIMA (never in mitosis gene a)-related kinase 1/4/5 [EC:2.7.11.1]
Juglans regia	K08991	Jr7DG00009300	crossover junction endonuclease MUS81 [EC:3.1.22.-]
Juglans regia	K10140	Jr7DG00073700	DNA damage-binding protein 2
Juglans regia	K10570	Jr4DG00175200	DNA excision repair protein ERCC-8
Juglans regia	K10573	Jr3SG00099400	ubiquitin-conjugating enzyme E2 A [EC:2.3.2.23]
Juglans regia	K10573	Jr6DG00037000	ubiquitin-conjugating enzyme E2 A [EC:2.3.2.23]
Juglans regia	K10580	Jr6DG00164900	ubiquitin-conjugating enzyme E2 N [EC:2.3.2.23]
Juglans regia	K10580	Jr6SG00117200	ubiquitin-conjugating enzyme E2 N [EC:2.3.2.23]
Juglans regia	K10599	Jr1SG00115100	pre-mRNA-processing factor 19 [EC:2.3.2.27]
Juglans regia	K10606	Jr4SG00146600	E3 ubiquitin-protein ligase FANCL [EC:2.3.2.27]
Juglans regia	K10609	Jr5SG00091900	cullin 4
Juglans regia	K10609	Jr5DG00113200	cullin 4
Juglans regia	K10610	Jr5SG00086000	DNA damage-binding protein 1
Juglans regia	K10683	Jr5DG00108500	BRCA1-associated RING domain protein 1
Juglans regia	K10683	Jr2DG00253600	BRCA1-associated RING domain protein 1
Juglans regia	K10704	Jr3SG00057600	ubiquitin-conjugating enzyme E2 variant
Juglans regia	K10704	Jr5SG00013900	ubiquitin-conjugating enzyme E2 variant
Juglans regia	K10704	Jr5DG00016400	ubiquitin-conjugating enzyme E2 variant
Juglans regia	K10728	Jr4DG00126500	topoisomerase (DNA) II binding protein 1
Juglans regia	K10728	Jr8SG00021200	topoisomerase (DNA) II binding protein 1
Juglans regia	K10730	Jr3DG00103800	ATP-dependent DNA helicase Q4 [EC:3.6.4.12]
Juglans regia	K10739	Jr4SG00018900	replication factor A2
Juglans regia	K10739	Jr4DG00190000	replication factor A2
Juglans regia	K10740	Jr7DG00038800	replication factor A3
Juglans regia	K10740	Jr5DG00013500	replication factor A3
Juglans regia	K10746	Jr5DG00121100	exonuclease 1 [EC:3.1.-.-]
Juglans regia	K10746	Jr8SG00089100	exonuclease 1 [EC:3.1.-.-]
Juglans regia	K10747	Jr7DG00123800	DNA ligase 1 [EC:6.5.1.1 6.5.1.6 6.5.1.7]
Juglans regia	K10747	Jr2DG00060300	DNA ligase 1 [EC:6.5.1.1 6.5.1.6 6.5.1.7]
Juglans regia	K10754	Jr7SG00110600	replication factor C subunit 1
Juglans regia	K10754	Jr7DG00127300	replication factor C subunit 1
Juglans regia	K10755	Jr8SG00023700	replication factor C subunit 2/4
Juglans regia	K10755	Jr6DG00145400	replication factor C subunit 2/4
Juglans regia	K10756	Jr8SG00024500	replication factor C subunit 3/5
Juglans regia	K10756	Jr1SG00019700	replication factor C subunit 3/5
Juglans regia	K10756	Jr5DG00157100	replication factor C subunit 3/5
Juglans regia	K10756	Jr1SG00055900	replication factor C subunit 3/5
Juglans regia	K10772	Jr4DG00063400	AP endonuclease 2 [EC:4.2.99.18]
Juglans regia	K10773	Jr6DG00029700	endonuclease III [EC:4.2.99.18]
Juglans regia	K10773	Jr1SG00069000	endonuclease III [EC:4.2.99.18]
Juglans regia	K10777	Jr4SG00031000	DNA ligase 4 [EC:6.5.1.1]
Juglans regia	K10798	Jr7DG00140400	poly [ADP-ribose] polymerase 2/3/4 [EC:2.4.2.30]
Juglans regia	K10798	Jr4DG00120600	poly [ADP-ribose] polymerase 2/3/4 [EC:2.4.2.30]
Juglans regia	K10801	Jr8DG00096300	methyl-CpG-binding domain protein 4 [EC:3.2.2.-]
Juglans regia	K10803	Jr1SG00150400	DNA-repair protein XRCC1
Juglans regia	K10807	Jr8DG00013000	ribonucleoside-diphosphate reductase subunit M1 [EC:1.17.4.1]
Juglans regia	K10807	Jr2DG00118000	ribonucleoside-diphosphate reductase subunit M1 [EC:1.17.4.1]
Juglans regia	K10807	Jr2SG00085500	ribonucleoside-diphosphate reductase subunit M1 [EC:1.17.4.1]
Juglans regia	K10808	Jr2SG00035900	ribonucleoside-diphosphate reductase subunit M2 [EC:1.17.4.1]
Juglans regia	K10808	Jr1SG00103500	ribonucleoside-diphosphate reductase subunit M2 [EC:1.17.4.1]
Juglans regia	K10838	Jr2DG00065000	xeroderma pigmentosum group C-complementing protein
Juglans regia	K10839	Jr2SG00039100	UV excision repair protein RAD23
Juglans regia	K10839	Jr1DG00048400	UV excision repair protein RAD23
Juglans regia	K10839	Jr2SG00038800	UV excision repair protein RAD23
Juglans regia	K10839	Jr2DG00055500	UV excision repair protein RAD23
Juglans regia	K10841	Jr2DG00251700	DNA excision repair protein ERCC-6
Juglans regia	K10842	Jr8SG00103600	CDK-activating kinase assembly factor MAT1
Juglans regia	K10843	Jr6SG00098200	DNA excision repair protein ERCC-3 [EC:3.6.4.12]
Juglans regia	K10844	Jr4DG00105900	DNA excision repair protein ERCC-2 [EC:3.6.4.12]
Juglans regia	K10846	Jr2SG00023100	DNA excision repair protein ERCC-5
Juglans regia	K10848	Jr6DG00092600	DNA excision repair protein ERCC-4 [EC:3.1.-.-]
Juglans regia	K10849	Jr4DG00015600	DNA excision repair protein ERCC-1
Juglans regia	K10858	Jr4SG00096600	DNA mismatch repair protein PMS2
Juglans regia	K10859	Jr5SG00081200	DNA oxidative demethylase [EC:1.14.11.33]
Juglans regia	K10862	Jr5DG00079900	tyrosyl-DNA phosphodiesterase 1 [EC:3.1.4.-]
Juglans regia	K10863	Jr5SG00171000	aprataxin [EC:3.6.1.70 3.6.1.71 3.6.1.72]
Juglans regia	K10865	Jr6DG00178300	double-strand break repair protein MRE11
Juglans regia	K10866	Jr1DG00126500	DNA repair protein RAD50 [EC:3.6.-.-]
Juglans regia	K10867	Jr2SG00006100	nibrin
Juglans regia	K10869	Jr7DG00101200	RAD51-like protein 1
Juglans regia	K10870	Jr1DG00270100	RAD51-like protein 2
Juglans regia	K10871	Jr7DG00097800	RAD51-like protein 3
Juglans regia	K10872	Jr1SG00123600	meiotic recombination protein DMC1
Juglans regia	K10875	Jr6DG00095300	DNA repair and recombination protein RAD54 and RAD54-like protein [EC:3.6.4.-]
Juglans regia	K10875	Jr1DG00301600	DNA repair and recombination protein RAD54 and RAD54-like protein [EC:3.6.4.-]
Juglans regia	K10875	Jr6SG00068600	DNA repair and recombination protein RAD54 and RAD54-like protein [EC:3.6.4.-]
Juglans regia	K10875	Jr3DG00006100	DNA repair and recombination protein RAD54 and RAD54-like protein [EC:3.6.4.-]
Juglans regia	K10875	Jr3DG00061100	DNA repair and recombination protein RAD54 and RAD54-like protein [EC:3.6.4.-]
Juglans regia	K10878	Jr6DG00113700	meiotic recombination protein SPO11
Juglans regia	K10878	Jr6DG00200600	meiotic recombination protein SPO11
Juglans regia	K10879	Jr3SG00074700	DNA-repair protein XRCC2
Juglans regia	K10881	Jr6SG00041500	26 proteasome complex subunit DSS1
Juglans regia	K10882	Jr2DG00118500	crossover junction endonuclease EME1 [EC:3.1.22.-]
Juglans regia	K10884	Jr1DG00141700	ATP-dependent DNA helicase 2 subunit 1
Juglans regia	K10885	Jr1DG00269100	ATP-dependent DNA helicase 2 subunit 2
Juglans regia	K10886	Jr1DG00204000	DNA-repair protein XRCC4
Juglans regia	K10891	Jr2DG00192200	fanconi anemia group D2 protein
Juglans regia	K10895	Jr1SG00095100	fanconi anemia group I protein
Juglans regia	K10896	Jr2DG00017300	fanconi anemia group M protein
Juglans regia	K10899	Jr4DG00029300	ATP-dependent DNA helicase Q1 [EC:3.6.4.12]
Juglans regia	K10899	Jr6DG00113100	ATP-dependent DNA helicase Q1 [EC:3.6.4.12]
Juglans regia	K10899	Jr6DG00112900	ATP-dependent DNA helicase Q1 [EC:3.6.4.12]
Juglans regia	K10900	Jr4SG00159800	werner syndrome ATP-dependent helicase [EC:3.6.4.12]
Juglans regia	K10901	Jr3DG00045300	bloom syndrome protein [EC:3.6.4.12]
Juglans regia	K10903	Jr1DG00258100	HUS1 checkpoint protein
Juglans regia	K10904	Jr3DG00152000	TIMELESS-interacting protein
Juglans regia	K10990	Jr7DG00050800	RecQ-mediated genome instability protein 1
Juglans regia	K10994	Jr4DG00022500	cell cycle checkpoint control protein RAD9A [EC:3.1.11.2]
Juglans regia	K11137	Jr6SG00051600	telomere length regulation protein
Juglans regia	K11339	Jr1SG00005600	mortality factor 4-like protein 1
Juglans regia	K11339	Jr8DG00049400	mortality factor 4-like protein 1
Juglans regia	K11864	Jr1DG00253200	BRCA1/BRCA2-containing complex subunit 3 [EC:3.4.19.-]
Juglans regia	K11864	Jr1SG00152400	BRCA1/BRCA2-containing complex subunit 3 [EC:3.4.19.-]
Juglans regia	K12173	Jr4DG00153600	BRCA1-A complex subunit BRE
Juglans regia	K12196	Jr7DG00140700	vacuolar protein-sorting-associated protein 4
Juglans regia	K12196	Jr7DG00140800	vacuolar protein-sorting-associated protein 4
Juglans regia	K12860	Jr2SG00079700	pre-mRNA-splicing factor CDC5/CEF1
Juglans regia	K12861	Jr8DG00131900	pre-mRNA-splicing factor SPF27
Juglans regia	K12862	Jr1DG00165500	pleiotropic regulator 1
Juglans regia	K13960	Jr2SG00168300	ubiquitin-conjugating enzyme E2 T [EC:2.3.2.23]
Juglans regia	K15075	Jr1DG00241800	DNA repair/transcription protein MET18/MMS19
Juglans regia	K15077	Jr2SG00130800	elongin-A
Juglans regia	K15077	Jr2DG00190300	elongin-A
Juglans regia	K15078	Jr7SG00054200	structure-specific endonuclease subunit SLX1 [EC:3.6.1.-]
Juglans regia	K15078	Jr7SG00006900	structure-specific endonuclease subunit SLX1 [EC:3.6.1.-]
Juglans regia	K15082	Jr2DG00200900	DNA repair protein RAD7
Juglans regia	K15083	Jr2DG00143100	DNA repair protein RAD16
Juglans regia	K15271	Jr2DG00038000	ATP-dependent DNA helicase HFM1/MER3 [EC:3.6.4.12]
Juglans regia	K15338	Jr2SG00067500	flap endonuclease GEN [EC:3.1.-.-]
Juglans regia	K15338	Jr1SG00024900	flap endonuclease GEN [EC:3.1.-.-]
Juglans regia	K15340	Jr2DG00112000	DNA cross-link repair 1A protein
Juglans regia	K15340	Jr8DG00097800	DNA cross-link repair 1A protein
Juglans regia	K15341	Jr2SG00113800	DNA cross-link repair 1B protein [EC:3.1.-.-]
Juglans regia	K15360	Jr6SG00049500	centromere protein X
Juglans regia	K15361	Jr4DG00009900	WD repeat-containing protein 48
Juglans regia	K15362	Jr4DG00143400	fanconi anemia group J protein [EC:3.6.4.12]
Juglans regia	K15363	Jr1DG00140400	fanconi-associated nuclease 1 [EC:3.1.21.- 3.1.4.1]
Juglans regia	K15365	Jr7SG00114500	RecQ-mediated genome instability protein 2
Juglans regia	K15423	Jr6SG00134100	serine/threonine-protein phosphatase 4 catalytic subunit [EC:3.1.3.16]
Juglans regia	K15425	Jr3SG00022300	serine/threonine-protein phosphatase 4 regulatory subunit 2
Juglans regia	K15425	Jr3DG00219600	serine/threonine-protein phosphatase 4 regulatory subunit 2
Juglans regia	K15498	Jr8SG00001000	serine/threonine-protein phosphatase 6 catalytic subunit [EC:3.1.3.16]
Juglans regia	K15501	Jr7DG00112100	serine/threonine-protein phosphatase 6 regulatory subunit 3
Juglans regia	K15501	Jr5DG00106100	serine/threonine-protein phosphatase 6 regulatory subunit 3
Juglans regia	K15505	Jr7DG00145000	DNA repair protein RAD5 [EC:3.6.4.-]
Juglans regia	K15505	Jr1SG00119500	DNA repair protein RAD5 [EC:3.6.4.-]
Juglans regia	K15711	Jr5SG00039900	SWI/SNF-related matrix-associated actin-dependent regulator of chromatin subfamily A3 [EC:3.6.4.- 2.3.2.27]
Juglans regia	K17491	Jr1SG00091600	protein phosphatase 4 regulatory subunit 3
Juglans regia	K17491	Jr1DG00101600	protein phosphatase 4 regulatory subunit 3
Juglans regia	K17815	Jr7DG00105000	exonuclease V [EC:3.1.-.-]
Juglans regia	K18663	Jr6DG00050800	activating signal cointegrator complex subunit 3 [EC:3.6.4.12]
Juglans regia	K19022	Jr3DG00152800	AP-5 complex subunit beta-1
Juglans regia	K19023	Jr1DG00173000	AP-5 complex subunit mu-1
Juglans regia	K19025	Jr6DG00186200	AP-5 complex subunit zeta-1
Juglans regia	K19026	Jr2DG00119500	spatacsin
Juglans regia	K19027	Jr4DG00210200	zinc finger FYVE domain-containing protein 26
Juglans regia	K20098	Jr2DG00164600	DNA excision repair protein ERCC-6-like 2 [EC:3.6.4.-]
Juglans regia	K20403	Jr6DG00066000	TELO2-interacting protein 1
Juglans regia	K20776	Jr8SG00028100	BRISC and BRCA1-A complex member 1
Juglans regia	K20780	Jr1SG00100800	mediator of DNA damage checkpoint protein 1
Juglans regia	K20780	Jr1DG00170700	mediator of DNA damage checkpoint protein 1
Juglans regia	K21813	Jr4DG00209700	endonuclease V [EC:3.1.26.-]
Juglans regia	K22422	Jr5SG00020200	protein downstream neighbor of Son
Juglans regia	K22544	Jr2DG00033700	deoxynucleoside triphosphate triphosphohydrolase SAMHD1 [EC:3.1.5.-]
Juglans regia	K22544	Jr3DG00136500	deoxynucleoside triphosphate triphosphohydrolase SAMHD1 [EC:3.1.5.-]
Juglans regia	K22685	Jr6SG00136800	DNA-dependent metalloprotease WSS1 [EC:3.4.24.-]
Juglans regia	K22756	Jr6DG00169300	E3 SUMO-protein ligase NSE2 [EC:2.3.2.-]
Juglans regia	K22761	Jr3DG00240700	DNA-directed primase/polymerase protein [EC:2.7.7.102 2.7.7.7]
Juglans regia	K22766	Jr2DG00049800	fidgetin-like protein 1 [EC:3.6.4.-]
Juglans regia	K22803	Jr7SG00005200	structural maintenance of chromosomes protein 5
Juglans regia	K22804	Jr2DG00018500	structural maintenance of chromosomes protein 6
Juglans regia	K22807	Jr1DG00126400	werner syndrome-like exonuclease [EC:3.1.11.-]
Juglans regia	K22817	Jr4DG00162300	non-structural maintenance of chromosomes element 1 [EC:2.3.2.27]
Juglans regia	K22825	Jr7DG00173000	non-structural maintenance of chromosomes element 4
Juglans regia	K22825	Jr7SG00135300	non-structural maintenance of chromosomes element 4
Juglans regia	K23113	Jr3SG00052600	structural maintenance of chromosomes flexible hinge domain-containing protein 1
Juglans regia	K23113	Jr3SG00052700	structural maintenance of chromosomes flexible hinge domain-containing protein 1
Juglans regia	K23115	Jr1DG00295900	TELO2-interacting protein 2
Juglans regia	K23314	Jr5DG00144300	telomerase Cajal body protein 1
Juglans regia	K23387	Jr8DG00139300	golgi to ER traffic protein 4
Juglans regia	K23390	Jr8DG00164400	large proline-rich protein BAG6
Juglans regia	K23720	Jr1SG00045700	UV-stimulated scaffold protein A
Juglans regia	K24070	Jr2SG00186500	poly [ADP-ribose] polymerase 1 [EC:2.4.2.30]
Juglans regia	K24752	Jr2SG00192600	WD repeat-containing protein 70
Juglans regia	K24755	Jr8DG00161300	WD repeat-containing protein 76
Juglans regia	K24770	Jr4DG00156500	protein decreased size exclusion limit 1
Juglans regia	K25059	Jr1SG00044600	replication stress response regulator SDE2
Juglans regia	K25318	Jr1DG00129500	meiosis inhibitor protein 1
Platycarya strobilacea	K01520	PstrChr15G000674	dUTP pyrophosphatase [EC:3.6.1.23]
Platycarya strobilacea	K01669	PstrChr07G001955	deoxyribodipyrimidine photo-lyase [EC:4.1.99.3]
Platycarya strobilacea	K01669	PstrChr11G000546	deoxyribodipyrimidine photo-lyase [EC:4.1.99.3]
Platycarya strobilacea	K02202	PstrChr09G000746	cyclin-dependent kinase 7 [EC:2.7.11.22 2.7.11.23]
Platycarya strobilacea	K02202	PstrChr10G000603	cyclin-dependent kinase 7 [EC:2.7.11.22 2.7.11.23]
Platycarya strobilacea	K02295	PstrChr02G000397	cryptochrome
Platycarya strobilacea	K02324	PstrChr13G000371	DNA polymerase epsilon subunit 1 [EC:2.7.7.7]
Platycarya strobilacea	K02325	PstrChr15G001165	DNA polymerase epsilon subunit 2 [EC:2.7.7.7]
Platycarya strobilacea	K02326	PstrChr14G000911	DNA polymerase epsilon subunit 3 [EC:2.7.7.7]
Platycarya strobilacea	K02328	PstrChr10G000246	DNA polymerase delta subunit 2
Platycarya strobilacea	K02331	PstrChr06G001489	DNA polymerase phi [EC:2.7.7.7]
Platycarya strobilacea	K02349	PstrChr07G001899	DNA polymerase theta [EC:2.7.7.7]
Platycarya strobilacea	K02350	PstrChr07G000176	DNA polymerase zeta [EC:2.7.7.7]
Platycarya strobilacea	K02830	PstrChr11G000999	cell cycle checkpoint protein [EC:3.1.11.2]
Platycarya strobilacea	K03006	PstrChr07G000571	DNA-directed RNA polymerase II subunit RPB1 [EC:2.7.7.6]
Platycarya strobilacea	K03007	PstrChr05G001663	DNA-directed RNA polymerases I, II, and III subunit RPABC5
Platycarya strobilacea	K03007	PstrChr06G000717	DNA-directed RNA polymerases I, II, and III subunit RPABC5
Platycarya strobilacea	K03008	PstrChr13G001664	DNA-directed RNA polymerase II subunit RPB11
Platycarya strobilacea	K03009	PstrChr14G001856	DNA-directed RNA polymerases I, II, and III subunit RPABC4
Platycarya strobilacea	K03010	PstrChr09G000563	DNA-directed RNA polymerase II subunit RPB2 [EC:2.7.7.6]
Platycarya strobilacea	K03011	PstrChr06G001572	DNA-directed RNA polymerase II subunit RPB3
Platycarya strobilacea	K03012	PstrChr04G000888	DNA-directed RNA polymerase II subunit RPB4
Platycarya strobilacea	K03012	PstrChr10G000785	DNA-directed RNA polymerase II subunit RPB4
Platycarya strobilacea	K03013	PstrChr02G001014	DNA-directed RNA polymerases I, II, and III subunit RPABC1
Platycarya strobilacea	K03013	PstrChr03G000494	DNA-directed RNA polymerases I, II, and III subunit RPABC1
Platycarya strobilacea	K03013	PstrChr09G000425	DNA-directed RNA polymerases I, II, and III subunit RPABC1
Platycarya strobilacea	K03013	PstrChr10G000366	DNA-directed RNA polymerases I, II, and III subunit RPABC1
Platycarya strobilacea	K03014	PstrChr04G001105	DNA-directed RNA polymerases I, II, and III subunit RPABC2
Platycarya strobilacea	K03015	PstrChr14G000605	DNA-directed RNA polymerase II subunit RPB7
Platycarya strobilacea	K03016	PstrChr02G001740	DNA-directed RNA polymerases I, II, and III subunit RPABC3
Platycarya strobilacea	K03016	PstrChr03G001005	DNA-directed RNA polymerases I, II, and III subunit RPABC3
Platycarya strobilacea	K03017	PstrChr01G000814	DNA-directed RNA polymerase II subunit RPB9
Platycarya strobilacea	K03141	PstrChr11G000022	transcription initiation factor TFIIH subunit 1
Platycarya strobilacea	K03142	PstrChr13G000718	transcription initiation factor TFIIH subunit 2
Platycarya strobilacea	K03143	PstrChr05G001911	transcription initiation factor TFIIH subunit 3
Platycarya strobilacea	K03144	PstrChr09G000551	transcription initiation factor TFIIH subunit 4
Platycarya strobilacea	K03155	PstrChr05G002184	timeless
Platycarya strobilacea	K03165	PstrChr01G001087	DNA topoisomerase III [EC:5.6.2.1]
Platycarya strobilacea	K03165	PstrChr04G000994	DNA topoisomerase III [EC:5.6.2.1]
Platycarya strobilacea	K03504	PstrChr12G000318	DNA polymerase delta subunit 3
Platycarya strobilacea	K03505	PstrChr05G001824	DNA polymerase delta subunit 4
Platycarya strobilacea	K03509	PstrChr10G000965	DNA polymerase eta [EC:2.7.7.7]
Platycarya strobilacea	K03511	PstrChr05G000195	DNA polymerase kappa [EC:2.7.7.7]
Platycarya strobilacea	K03512	PstrChr06G000650	DNA polymerase lambda [EC:2.7.7.7 4.2.99.-]
Platycarya strobilacea	K03515	PstrChr05G000125	DNA repair protein REV1 [EC:2.7.7.-]
Platycarya strobilacea	K03574	PstrChr05G001540	8-oxo-dGTP diphosphatase [EC:3.6.1.55]
Platycarya strobilacea	K03575	PstrChr07G000989	A/G-specific adenine glycosylase [EC:3.2.2.31]
Platycarya strobilacea	K03648	PstrChr06G000514	uracil-DNA glycosylase [EC:3.2.2.27]
Platycarya strobilacea	K03652	PstrChr09G000256	DNA-3-methyladenine glycosylase [EC:3.2.2.21]
Platycarya strobilacea	K03660	PstrChr15G000306	N-glycosylase/DNA lyase [EC:3.2.2.- 4.2.99.18]
Platycarya strobilacea	K03868	PstrChr03G000681	E3 ubiquitin-protein ligase RBX1 [EC:2.3.2.32]
Platycarya strobilacea	K03868	PstrChr04G000482	E3 ubiquitin-protein ligase RBX1 [EC:2.3.2.32]
Platycarya strobilacea	K03869	PstrChr03G002220	cullin 3
Platycarya strobilacea	K03869	PstrChr05G001251	cullin 3
Platycarya strobilacea	K03872	PstrChr13G000872	elongin-C
Platycarya strobilacea	K03873	PstrChr15G001276	elongin-B
Platycarya strobilacea	K04482	PstrChr03G000735	DNA repair protein RAD51
Platycarya strobilacea	K04728	PstrChr11G001604	serine-protein kinase ATM [EC:2.7.11.1]
Platycarya strobilacea	K04799	PstrChr02G000849	flap endonuclease-1 [EC:3.-.-.-]
Platycarya strobilacea	K04802	PstrChr01G002639	proliferating cell nuclear antigen
Platycarya strobilacea	K04802	PstrChr13G000913	proliferating cell nuclear antigen
Platycarya strobilacea	K04802	PstrChr14G000588	proliferating cell nuclear antigen
Platycarya strobilacea	K05986	PstrChr09G001262	nuclease S1 [EC:3.1.30.1]
Platycarya strobilacea	K05986	PstrChr14G001815	nuclease S1 [EC:3.1.30.1]
Platycarya strobilacea	K06630	PstrChr01G000350	14-3-3 protein epsilon
Platycarya strobilacea	K06630	PstrChr03G000897	14-3-3 protein epsilon
Platycarya strobilacea	K06630	PstrChr03G001906	14-3-3 protein epsilon
Platycarya strobilacea	K06630	PstrChr05G000344	14-3-3 protein epsilon
Platycarya strobilacea	K06630	PstrChr05G001159	14-3-3 protein epsilon
Platycarya strobilacea	K06630	PstrChr07G001594	14-3-3 protein epsilon
Platycarya strobilacea	K06630	PstrChr07G001607	14-3-3 protein epsilon
Platycarya strobilacea	K06630	PstrChr08G001085	14-3-3 protein epsilon
Platycarya strobilacea	K06630	PstrChr08G001165	14-3-3 protein epsilon
Platycarya strobilacea	K06630	PstrChr10G000555	14-3-3 protein epsilon
Platycarya strobilacea	K06632	PstrChr07G000749	wee1-like protein kinase [EC:2.7.11.1]
Platycarya strobilacea	K06634	PstrChr07G000180	cyclin H
Platycarya strobilacea	K06634	PstrChr08G000089	cyclin H
Platycarya strobilacea	K06640	PstrChr06G001107	serine/threonine-protein kinase ATR [EC:2.7.11.1]
Platycarya strobilacea	K06662	PstrChr07G000546	cell cycle checkpoint protein
Platycarya strobilacea	K07466	PstrChr03G000839	replication factor A1
Platycarya strobilacea	K07466	PstrChr05G001381	replication factor A1
Platycarya strobilacea	K07466	PstrChr11G000945	replication factor A1
Platycarya strobilacea	K07466	PstrChr11G001364	replication factor A1
Platycarya strobilacea	K08073	PstrChr11G000429	bifunctional polynucleotide phosphatase/kinase [EC:3.1.3.32 2.7.1.78]
Platycarya strobilacea	K08734	PstrChr07G002150	DNA mismatch repair protein MLH1
Platycarya strobilacea	K08735	PstrChr15G000955	DNA mismatch repair protein MSH2
Platycarya strobilacea	K08736	PstrChr03G001475	DNA mismatch repair protein MSH3
Platycarya strobilacea	K08737	PstrChr07G001029	DNA mismatch repair protein MSH6
Platycarya strobilacea	K08739	PstrChr07G000022	DNA mismatch repair protein MLH3
Platycarya strobilacea	K08740	PstrChr11G001064	DNA mismatch repair protein MSH4
Platycarya strobilacea	K08741	PstrChr11G000151	DNA mismatch repair protein MSH5
Platycarya strobilacea	K08775	PstrChr09G001970	breast cancer 2 susceptibility protein
Platycarya strobilacea	K08857	PstrChr07G000580	NIMA (never in mitosis gene a)-related kinase 1/4/5 [EC:2.7.11.1]
Platycarya strobilacea	K08857	PstrChr07G000903	NIMA (never in mitosis gene a)-related kinase 1/4/5 [EC:2.7.11.1]
Platycarya strobilacea	K08857	PstrChr08G000443	NIMA (never in mitosis gene a)-related kinase 1/4/5 [EC:2.7.11.1]
Platycarya strobilacea	K08857	PstrChr08G000554	NIMA (never in mitosis gene a)-related kinase 1/4/5 [EC:2.7.11.1]
Platycarya strobilacea	K08857	PstrChr10G000288	NIMA (never in mitosis gene a)-related kinase 1/4/5 [EC:2.7.11.1]
Platycarya strobilacea	K08857	PstrChr13G000151	NIMA (never in mitosis gene a)-related kinase 1/4/5 [EC:2.7.11.1]
Platycarya strobilacea	K08857	PstrChr13G000453	NIMA (never in mitosis gene a)-related kinase 1/4/5 [EC:2.7.11.1]
Platycarya strobilacea	K08991	PstrChr13G001627	crossover junction endonuclease MUS81 [EC:3.1.22.-]
Platycarya strobilacea	K10140	PstrChr13G000949	DNA damage-binding protein 2
Platycarya strobilacea	K10570	PstrChr07G001566	DNA excision repair protein ERCC-8
Platycarya strobilacea	K10573	PstrChr05G001272	ubiquitin-conjugating enzyme E2 A [EC:2.3.2.23]
Platycarya strobilacea	K10573	PstrChr06G000570	ubiquitin-conjugating enzyme E2 A [EC:2.3.2.23]
Platycarya strobilacea	K10573	PstrChr11G001491	ubiquitin-conjugating enzyme E2 A [EC:2.3.2.23]
Platycarya strobilacea	K10580	PstrChr03G000896	ubiquitin-conjugating enzyme E2 N [EC:2.3.2.23]
Platycarya strobilacea	K10580	PstrChr11G000417	ubiquitin-conjugating enzyme E2 N [EC:2.3.2.23]
Platycarya strobilacea	K10580	PstrChr12G000278	ubiquitin-conjugating enzyme E2 N [EC:2.3.2.23]
Platycarya strobilacea	K10580	PstrChr12G000299	ubiquitin-conjugating enzyme E2 N [EC:2.3.2.23]
Platycarya strobilacea	K10599	PstrChr01G001547	pre-mRNA-processing factor 19 [EC:2.3.2.27]
Platycarya strobilacea	K10599	PstrChr02G001776	pre-mRNA-processing factor 19 [EC:2.3.2.27]
Platycarya strobilacea	K10606	PstrChr08G000252	E3 ubiquitin-protein ligase FANCL [EC:2.3.2.27]
Platycarya strobilacea	K10609	PstrChr09G001037	cullin 4
Platycarya strobilacea	K10609	PstrChr10G000861	cullin 4
Platycarya strobilacea	K10610	PstrChr10G000814	DNA damage-binding protein 1
Platycarya strobilacea	K10683	PstrChr03G000132	BRCA1-associated RING domain protein 1
Platycarya strobilacea	K10683	PstrChr09G001096	BRCA1-associated RING domain protein 1
Platycarya strobilacea	K10704	PstrChr09G000168	ubiquitin-conjugating enzyme E2 variant
Platycarya strobilacea	K10704	PstrChr10G000138	ubiquitin-conjugating enzyme E2 variant
Platycarya strobilacea	K10728	PstrChr07G001021	topoisomerase (DNA) II binding protein 1
Platycarya strobilacea	K10728	PstrChr14G001425	topoisomerase (DNA) II binding protein 1
Platycarya strobilacea	K10730	PstrChr05G001055	ATP-dependent DNA helicase Q4 [EC:3.6.4.12]
Platycarya strobilacea	K10739	PstrChr07G001744	replication factor A2
Platycarya strobilacea	K10739	PstrChr08G001411	replication factor A2
Platycarya strobilacea	K10740	PstrChr09G000140	replication factor A3
Platycarya strobilacea	K10740	PstrChr13G001331	replication factor A3
Platycarya strobilacea	K10746	PstrChr09G001483	exonuclease 1 [EC:3.1.-.-]
Platycarya strobilacea	K10746	PstrChr14G001979	exonuclease 1 [EC:3.1.-.-]
Platycarya strobilacea	K10746	PstrChr14G001980	exonuclease 1 [EC:3.1.-.-]
Platycarya strobilacea	K10747	PstrChr03G001836	DNA ligase 1 [EC:6.5.1.1 6.5.1.6 6.5.1.7]
Platycarya strobilacea	K10747	PstrChr13G000513	DNA ligase 1 [EC:6.5.1.1 6.5.1.6 6.5.1.7]
Platycarya strobilacea	K10754	PstrChr13G000488	replication factor C subunit 1
Platycarya strobilacea	K10755	PstrChr14G001506	replication factor C subunit 2/4
Platycarya strobilacea	K10756	PstrChr02G001022	replication factor C subunit 3/5
Platycarya strobilacea	K10756	PstrChr09G001187	replication factor C subunit 3/5
Platycarya strobilacea	K10756	PstrChr14G001515	replication factor C subunit 3/5
Platycarya strobilacea	K10772	PstrChr07G000531	AP endonuclease 2 [EC:4.2.99.18]
Platycarya strobilacea	K10773	PstrChr02G001599	endonuclease III [EC:4.2.99.18]
Platycarya strobilacea	K10773	PstrChr11G001560	endonuclease III [EC:4.2.99.18]
Platycarya strobilacea	K10777	PstrChr08G001287	DNA ligase 4 [EC:6.5.1.1]
Platycarya strobilacea	K10798	PstrChr07G000705	poly [ADP-ribose] polymerase 2/3/4 [EC:2.4.2.30]
Platycarya strobilacea	K10798	PstrChr13G000383	poly [ADP-ribose] polymerase 2/3/4 [EC:2.4.2.30]
Platycarya strobilacea	K10798	PstrChr13G000389	poly [ADP-ribose] polymerase 2/3/4 [EC:2.4.2.30]
Platycarya strobilacea	K10801	PstrChr13G000832	methyl-CpG-binding domain protein 4 [EC:3.2.2.-]
Platycarya strobilacea	K10803	PstrChr02G000377	DNA-repair protein XRCC1
Platycarya strobilacea	K10807	PstrChr03G000935	ribonucleoside-diphosphate reductase subunit M1 [EC:1.17.4.1]
Platycarya strobilacea	K10807	PstrChr04G000917	ribonucleoside-diphosphate reductase subunit M1 [EC:1.17.4.1]
Platycarya strobilacea	K10808	PstrChr02G001634	ribonucleoside-diphosphate reductase subunit M2 [EC:1.17.4.1]
Platycarya strobilacea	K10808	PstrChr03G001948	ribonucleoside-diphosphate reductase subunit M2 [EC:1.17.4.1]
Platycarya strobilacea	K10808	PstrChr04G001403	ribonucleoside-diphosphate reductase subunit M2 [EC:1.17.4.1]
Platycarya strobilacea	K10838	PstrChr03G001778	xeroderma pigmentosum group C-complementing protein
Platycarya strobilacea	K10839	PstrChr01G000392	UV excision repair protein RAD23
Platycarya strobilacea	K10839	PstrChr03G001901	UV excision repair protein RAD23
Platycarya strobilacea	K10839	PstrChr04G001361	UV excision repair protein RAD23
Platycarya strobilacea	K10841	PstrChr03G000151	DNA excision repair protein ERCC-6
Platycarya strobilacea	K10842	PstrChr14G002112	CDK-activating kinase assembly factor MAT1
Platycarya strobilacea	K10843	PstrChr12G000523	DNA excision repair protein ERCC-3 [EC:3.6.4.12]
Platycarya strobilacea	K10844	PstrChr07G000861	DNA excision repair protein ERCC-2 [EC:3.6.4.12]
Platycarya strobilacea	K10846	PstrChr04G001526	DNA excision repair protein ERCC-5
Platycarya strobilacea	K10848	PstrChr11G001137	DNA excision repair protein ERCC-4 [EC:3.1.-.-]
Platycarya strobilacea	K10849	PstrChr07G000133	DNA excision repair protein ERCC-1
Platycarya strobilacea	K10858	PstrChr08G000672	DNA mismatch repair protein PMS2
Platycarya strobilacea	K10859	PstrChr10G000774	DNA oxidative demethylase [EC:1.14.11.33]
Platycarya strobilacea	K10862	PstrChr09G000834	tyrosyl-DNA phosphodiesterase 1 [EC:3.1.4.-]
Platycarya strobilacea	K10863	PstrChr10G001326	aprataxin [EC:3.6.1.70 3.6.1.71 3.6.1.72]
Platycarya strobilacea	K10865	PstrChr11G000290	double-strand break repair protein MRE11
Platycarya strobilacea	K10866	PstrChr01G001041	DNA repair protein RAD50 [EC:3.6.-.-]
Platycarya strobilacea	K10869	PstrChr13G000674	RAD51-like protein 1
Platycarya strobilacea	K10870	PstrChr01G002373	RAD51-like protein 2
Platycarya strobilacea	K10871	PstrChr13G000631	RAD51-like protein 3
Platycarya strobilacea	K10872	PstrChr02G000070	meiotic recombination protein DMC1
Platycarya strobilacea	K10875	PstrChr01G002707	DNA repair and recombination protein RAD54 and RAD54-like protein [EC:3.6.4.-]
Platycarya strobilacea	K10875	PstrChr05G000063	DNA repair and recombination protein RAD54 and RAD54-like protein [EC:3.6.4.-]
Platycarya strobilacea	K10875	PstrChr06G001224	DNA repair and recombination protein RAD54 and RAD54-like protein [EC:3.6.4.-]
Platycarya strobilacea	K10875	PstrChr11G001151	DNA repair and recombination protein RAD54 and RAD54-like protein [EC:3.6.4.-]
Platycarya strobilacea	K10875	PstrChr12G000847	DNA repair and recombination protein RAD54 and RAD54-like protein [EC:3.6.4.-]
Platycarya strobilacea	K10878	PstrChr09G001676	meiotic recombination protein SPO11
Platycarya strobilacea	K10878	PstrChr11G000073	meiotic recombination protein SPO11
Platycarya strobilacea	K10878	PstrChr11G000930	meiotic recombination protein SPO11
Platycarya strobilacea	K10879	PstrChr06G000813	DNA-repair protein XRCC2
Platycarya strobilacea	K10880	PstrChr08G001243	DNA-repair protein XRCC3
Platycarya strobilacea	K10881	PstrChr11G001586	26 proteasome complex subunit DSS1
Platycarya strobilacea	K10881	PstrChr12G001163	26 proteasome complex subunit DSS1
Platycarya strobilacea	K10882	PstrChr03G000940	crossover junction endonuclease EME1 [EC:3.1.22.-]
Platycarya strobilacea	K10884	PstrChr01G001123	ATP-dependent DNA helicase 2 subunit 1
Platycarya strobilacea	K10885	PstrChr01G002359	ATP-dependent DNA helicase 2 subunit 2
Platycarya strobilacea	K10886	PstrChr01G001671	DNA-repair protein XRCC4
Platycarya strobilacea	K10891	PstrChr03G000749	fanconi anemia group D2 protein
Platycarya strobilacea	K10895	PstrChr02G001382	fanconi anemia group I protein
Platycarya strobilacea	K10896	PstrChr03G002285	fanconi anemia group M protein
Platycarya strobilacea	K10899	PstrChr11G000936	ATP-dependent DNA helicase Q1 [EC:3.6.4.12]
Platycarya strobilacea	K10900	PstrChr08G000082	werner syndrome ATP-dependent helicase [EC:3.6.4.12]
Platycarya strobilacea	K10901	PstrChr05G000475	bloom syndrome protein [EC:3.6.4.12]
Platycarya strobilacea	K10903	PstrChr01G002232	HUS1 checkpoint protein
Platycarya strobilacea	K10904	PstrChr05G001468	TIMELESS-interacting protein
Platycarya strobilacea	K10990	PstrChr13G001199	RecQ-mediated genome instability protein 1
Platycarya strobilacea	K10994	PstrChr07G000195	cell cycle checkpoint control protein RAD9A [EC:3.1.11.2]
Platycarya strobilacea	K11137	PstrChr12G001039	telomere length regulation protein
Platycarya strobilacea	K11339	PstrChr02G000893	mortality factor 4-like protein 1
Platycarya strobilacea	K11339	PstrChr15G000466	mortality factor 4-like protein 1
Platycarya strobilacea	K11339	PstrChr15G000468	mortality factor 4-like protein 1
Platycarya strobilacea	K11511	PstrChr11G001858	centromere protein S
Platycarya strobilacea	K11864	PstrChr01G002179	BRCA1/BRCA2-containing complex subunit 3 [EC:3.4.19.-]
Platycarya strobilacea	K11864	PstrChr02G000402	BRCA1/BRCA2-containing complex subunit 3 [EC:3.4.19.-]
Platycarya strobilacea	K12173	PstrChr07G001317	BRCA1-A complex subunit BRE
Platycarya strobilacea	K12196	PstrChr13G000378	vacuolar protein-sorting-associated protein 4
Platycarya strobilacea	K12196	PstrChr13G000379	vacuolar protein-sorting-associated protein 4
Platycarya strobilacea	K12860	PstrChr01G001057	pre-mRNA-splicing factor CDC5/CEF1
Platycarya strobilacea	K12860	PstrContig069G000002	pre-mRNA-splicing factor CDC5/CEF1
Platycarya strobilacea	K12861	PstrChr15G001041	pre-mRNA-splicing factor SPF27
Platycarya strobilacea	K12862	PstrChr01G001255	pleiotropic regulator 1
Platycarya strobilacea	K12862	PstrChr02G001376	pleiotropic regulator 1
Platycarya strobilacea	K13960	PstrChr04G000321	ubiquitin-conjugating enzyme E2 T [EC:2.3.2.23]
Platycarya strobilacea	K15075	PstrChr01G002047	DNA repair/transcription protein MET18/MMS19
Platycarya strobilacea	K15077	PstrChr03G000761	elongin-A
Platycarya strobilacea	K15078	PstrChr14G000074	structure-specific endonuclease subunit SLX1 [EC:3.6.1.-]
Platycarya strobilacea	K15078	PstrChr14G000481	structure-specific endonuclease subunit SLX1 [EC:3.6.1.-]
Platycarya strobilacea	K15082	PstrChr03G000672	DNA repair protein RAD7
Platycarya strobilacea	K15083	PstrChr03G001185	DNA repair protein RAD16
Platycarya strobilacea	K15271	PstrChr03G002081	ATP-dependent DNA helicase HFM1/MER3 [EC:3.6.4.12]
Platycarya strobilacea	K15338	PstrChr02G001079	flap endonuclease GEN [EC:3.1.-.-]
Platycarya strobilacea	K15338	PstrChr04G001076	flap endonuclease GEN [EC:3.1.-.-]
Platycarya strobilacea	K15340	PstrChr03G001383	DNA cross-link repair 1A protein
Platycarya strobilacea	K15340	PstrChr15G000817	DNA cross-link repair 1A protein
Platycarya strobilacea	K15341	PstrChr04G000642	DNA cross-link repair 1B protein [EC:3.1.-.-]
Platycarya strobilacea	K15360	PstrChr12G001063	centromere protein X
Platycarya strobilacea	K15360	PstrChr12G001077	centromere protein X
Platycarya strobilacea	K15361	PstrChr07G000085	WD repeat-containing protein 48
Platycarya strobilacea	K15361	PstrChr08G000143	WD repeat-containing protein 48
Platycarya strobilacea	K15362	PstrChr07G001206	fanconi anemia group J protein [EC:3.6.4.12]
Platycarya strobilacea	K15363	PstrChr01G001109	fanconi-associated nuclease 1 [EC:3.1.21.- 3.1.4.1]
Platycarya strobilacea	K15365	PstrChr14G000972	RecQ-mediated genome instability protein 2
Platycarya strobilacea	K15423	PstrChr12G000082	serine/threonine-protein phosphatase 4 catalytic subunit [EC:3.1.3.16]
Platycarya strobilacea	K15425	PstrChr06G000173	serine/threonine-protein phosphatase 4 regulatory subunit 2
Platycarya strobilacea	K15498	PstrChr14G001266	serine/threonine-protein phosphatase 6 catalytic subunit [EC:3.1.3.16]
Platycarya strobilacea	K15501	PstrChr09G001117	serine/threonine-protein phosphatase 6 regulatory subunit 3
Platycarya strobilacea	K15501	PstrChr10G000806	serine/threonine-protein phosphatase 6 regulatory subunit 3
Platycarya strobilacea	K15501	PstrChr13G000775	serine/threonine-protein phosphatase 6 regulatory subunit 3
Platycarya strobilacea	K15501	PstrChr14G000788	serine/threonine-protein phosphatase 6 regulatory subunit 3
Platycarya strobilacea	K15505	PstrChr02G000021	DNA repair protein RAD5 [EC:3.6.4.-]
Platycarya strobilacea	K15505	PstrChr13G000340	DNA repair protein RAD5 [EC:3.6.4.-]
Platycarya strobilacea	K15711	PstrChr10G000391	SWI/SNF-related matrix-associated actin-dependent regulator of chromatin subfamily A3 [EC:3.6.4.- 2.3.2.27]
Platycarya strobilacea	K17491	PstrChr01G000810	protein phosphatase 4 regulatory subunit 3
Platycarya strobilacea	K17491	PstrChr02G001419	protein phosphatase 4 regulatory subunit 3
Platycarya strobilacea	K17815	PstrChr13G000709	exonuclease V [EC:3.1.-.-]
Platycarya strobilacea	K18663	PstrChr11G001384	activating signal cointegrator complex subunit 3 [EC:3.6.4.12]
Platycarya strobilacea	K19022	PstrChr05G001475	AP-5 complex subunit beta-1
Platycarya strobilacea	K19023	PstrChr01G001346	AP-5 complex subunit mu-1
Platycarya strobilacea	K19025	PstrChr11G000201	AP-5 complex subunit zeta-1
Platycarya strobilacea	K19026	PstrChr03G000948	spatacsin
Platycarya strobilacea	K19027	PstrChr07G001971	zinc finger FYVE domain-containing protein 26
Platycarya strobilacea	K19619	PstrChr09G000904	tyrosyl-DNA phosphodiesterase 2 [EC:3.1.4.-]
Platycarya strobilacea	K20098	PstrChr03G000823	DNA excision repair protein ERCC-6-like 2 [EC:3.6.4.-]
Platycarya strobilacea	K20403	PstrChr11G001271	TELO2-interacting protein 1
Platycarya strobilacea	K20776	PstrChr14G001552	BRISC and BRCA1-A complex member 1
Platycarya strobilacea	K20780	PstrChr01G001316	mediator of DNA damage checkpoint protein 1
Platycarya strobilacea	K21813	PstrChr07G001967	endonuclease V [EC:3.1.26.-]
Platycarya strobilacea	K22422	PstrChr10G000200	protein downstream neighbor of Son
Platycarya strobilacea	K22544	PstrChr03G002120	deoxynucleoside triphosphate triphosphohydrolase SAMHD1 [EC:3.1.5.-]
Platycarya strobilacea	K22544	PstrChr05G001377	deoxynucleoside triphosphate triphosphohydrolase SAMHD1 [EC:3.1.5.-]
Platycarya strobilacea	K22685	PstrChr11G000076	DNA-dependent metalloprotease WSS1 [EC:3.4.24.-]
Platycarya strobilacea	K22685	PstrChr12G000058	DNA-dependent metalloprotease WSS1 [EC:3.4.24.-]
Platycarya strobilacea	K22756	PstrChr11G000378	E3 SUMO-protein ligase NSE2 [EC:2.3.2.-]
Platycarya strobilacea	K22761	PstrChr05G002209	DNA-directed primase/polymerase protein [EC:2.7.7.102 2.7.7.7]
Platycarya strobilacea	K22766	PstrChr03G001959	fidgetin-like protein 1 [EC:3.6.4.-]
Platycarya strobilacea	K22803	PstrChr14G000060	structural maintenance of chromosomes protein 5
Platycarya strobilacea	K22804	PstrChr03G002276	structural maintenance of chromosomes protein 6
Platycarya strobilacea	K22807	PstrChr01G001040	werner syndrome-like exonuclease [EC:3.1.11.-]
Platycarya strobilacea	K22817	PstrChr07G001410	non-structural maintenance of chromosomes element 1 [EC:2.3.2.27]
Platycarya strobilacea	K22817	PstrChr07G001416	non-structural maintenance of chromosomes element 1 [EC:2.3.2.27]
Platycarya strobilacea	K22825	PstrChr13G000090	non-structural maintenance of chromosomes element 4
Platycarya strobilacea	K22825	PstrChr13G000097	non-structural maintenance of chromosomes element 4
Platycarya strobilacea	K22825	PstrChr14G001182	non-structural maintenance of chromosomes element 4
Platycarya strobilacea	K23113	PstrChr06G000407	structural maintenance of chromosomes flexible hinge domain-containing protein 1
Platycarya strobilacea	K23115	PstrChr01G002641	TELO2-interacting protein 2
Platycarya strobilacea	K23314	PstrChr09G001277	telomerase Cajal body protein 1
Platycarya strobilacea	K23387	PstrChr15G001116	golgi to ER traffic protein 4
Platycarya strobilacea	K23390	PstrChr15G001418	large proline-rich protein BAG6
Platycarya strobilacea	K23720	PstrChr02G001221	UV-stimulated scaffold protein A
Platycarya strobilacea	K24070	PstrChr04G000120	poly [ADP-ribose] polymerase 1 [EC:2.4.2.30]
Platycarya strobilacea	K24752	PstrChr04G000061	WD repeat-containing protein 70
Platycarya strobilacea	K24755	PstrChr15G001381	WD repeat-containing protein 76
Platycarya strobilacea	K24770	PstrChr07G001349	protein decreased size exclusion limit 1
Platycarya strobilacea	K25059	PstrChr02G001211	replication stress response regulator SDE2
Platycarya strobilacea	K25318	PstrChr01G001074	meiosis inhibitor protein 1
Rhoiptelea chiliantha	K01520	RCH_Chr14G11460	dUTP pyrophosphatase [EC:3.6.1.23]
Rhoiptelea chiliantha	K01669	RCH_Chr08G14230	deoxyribodipyrimidine photo-lyase [EC:4.1.99.3]
Rhoiptelea chiliantha	K02202	RCH_Chr06G13620	cyclin-dependent kinase 7 [EC:2.7.11.22 2.7.11.23]
Rhoiptelea chiliantha	K02202	RCH_Chr12G10700	cyclin-dependent kinase 7 [EC:2.7.11.22 2.7.11.23]
Rhoiptelea chiliantha	K02295	RCH_Chr05G05510	cryptochrome
Rhoiptelea chiliantha	K02324	RCH_Chr11G13160	DNA polymerase epsilon subunit 1 [EC:2.7.7.7]
Rhoiptelea chiliantha	K02325	RCH_Chr16G02700	DNA polymerase epsilon subunit 2 [EC:2.7.7.7]
Rhoiptelea chiliantha	K02326	RCH_Chr15G01000	DNA polymerase epsilon subunit 3 [EC:2.7.7.7]
Rhoiptelea chiliantha	K02327	RCH_Chr02G16130	DNA polymerase delta subunit 1 [EC:2.7.7.7]
Rhoiptelea chiliantha	K02328	RCH_Chr06G18370	DNA polymerase delta subunit 2
Rhoiptelea chiliantha	K02328	RCH_Chr12G14820	DNA polymerase delta subunit 2
Rhoiptelea chiliantha	K02331	RCH_Chr03G21320	DNA polymerase phi [EC:2.7.7.7]
Rhoiptelea chiliantha	K02331	RCH_Chr09G02260	DNA polymerase phi [EC:2.7.7.7]
Rhoiptelea chiliantha	K02349	RCH_Chr04G03490	DNA polymerase theta [EC:2.7.7.7]
Rhoiptelea chiliantha	K02349	RCH_Chr10G02940	DNA polymerase theta [EC:2.7.7.7]
Rhoiptelea chiliantha	K02350	RCH_Chr04G18920	DNA polymerase zeta [EC:2.7.7.7]
Rhoiptelea chiliantha	K02830	RCH_Chr08G09710	cell cycle checkpoint protein [EC:3.1.11.2]
Rhoiptelea chiliantha	K03006	RCH_Chr04G23030	DNA-directed RNA polymerase II subunit RPB1 [EC:2.7.7.6]
Rhoiptelea chiliantha	K03006	RCH_Chr10G18770	DNA-directed RNA polymerase II subunit RPB1 [EC:2.7.7.6]
Rhoiptelea chiliantha	K03007	RCH_Chr09G12110	DNA-directed RNA polymerases I, II, and III subunit RPABC5
Rhoiptelea chiliantha	K03008	RCH_Chr11G00780	DNA-directed RNA polymerase II subunit RPB11
Rhoiptelea chiliantha	K03010	RCH_Chr06G15410	DNA-directed RNA polymerase II subunit RPB2 [EC:2.7.7.6]
Rhoiptelea chiliantha	K03011	RCH_Chr03G22810	DNA-directed RNA polymerase II subunit RPB3
Rhoiptelea chiliantha	K03011	RCH_Chr09G00990	DNA-directed RNA polymerase II subunit RPB3
Rhoiptelea chiliantha	K03012	RCH_Chr02G14760	DNA-directed RNA polymerase II subunit RPB4
Rhoiptelea chiliantha	K03012	RCH_Chr12G08550	DNA-directed RNA polymerase II subunit RPB4
Rhoiptelea chiliantha	K03013	RCH_Chr05G20390	DNA-directed RNA polymerases I, II, and III subunit RPABC1
Rhoiptelea chiliantha	K03013	RCH_Chr12G13460	DNA-directed RNA polymerases I, II, and III subunit RPABC1
Rhoiptelea chiliantha	K03013	RCH_Chr15G13040	DNA-directed RNA polymerases I, II, and III subunit RPABC1
Rhoiptelea chiliantha	K03014	RCH_Chr07G08140	DNA-directed RNA polymerases I, II, and III subunit RPABC2
Rhoiptelea chiliantha	K03015	RCH_Chr11G08330	DNA-directed RNA polymerase II subunit RPB7
Rhoiptelea chiliantha	K03016	RCH_Chr05G10990	DNA-directed RNA polymerases I, II, and III subunit RPABC3
Rhoiptelea chiliantha	K03016	RCH_Chr07G10710	DNA-directed RNA polymerases I, II, and III subunit RPABC3
Rhoiptelea chiliantha	K03017	RCH_Chr01G17230	DNA-directed RNA polymerase II subunit RPB9
Rhoiptelea chiliantha	K03141	RCH_Chr08G20050	transcription initiation factor TFIIH subunit 1
Rhoiptelea chiliantha	K03142	RCH_Chr11G10300	transcription initiation factor TFIIH subunit 2
Rhoiptelea chiliantha	K03143	RCH_Chr03G03690	transcription initiation factor TFIIH subunit 3
Rhoiptelea chiliantha	K03143	RCH_Chr09G16740	transcription initiation factor TFIIH subunit 3
Rhoiptelea chiliantha	K03144	RCH_Chr06G15540	transcription initiation factor TFIIH subunit 4
Rhoiptelea chiliantha	K03155	RCH_Chr03G00690	timeless
Rhoiptelea chiliantha	K03165	RCH_Chr01G19720	DNA topoisomerase III [EC:5.6.2.1]
Rhoiptelea chiliantha	K03165	RCH_Chr02G16240	DNA topoisomerase III [EC:5.6.2.1]
Rhoiptelea chiliantha	K03504	RCH_Chr08G15530	DNA polymerase delta subunit 3
Rhoiptelea chiliantha	K03505	RCH_Chr03G04540	DNA polymerase delta subunit 4
Rhoiptelea chiliantha	K03509	RCH_Chr12G06780	DNA polymerase eta [EC:2.7.7.7]
Rhoiptelea chiliantha	K03511	RCH_Chr09G01560	DNA polymerase kappa [EC:2.7.7.7]
Rhoiptelea chiliantha	K03512	RCH_Chr03G10210	DNA polymerase lambda [EC:2.7.7.7 4.2.99.-]
Rhoiptelea chiliantha	K03515	RCH_Chr03G22560	DNA repair protein REV1 [EC:2.7.7.-]
Rhoiptelea chiliantha	K03574	RCH_Chr03G08190	8-oxo-dGTP diphosphatase [EC:3.6.1.55]
Rhoiptelea chiliantha	K03574	RCH_Chr09G13110	8-oxo-dGTP diphosphatase [EC:3.6.1.55]
Rhoiptelea chiliantha	K03575	RCH_Chr04G16660	A/G-specific adenine glycosylase [EC:3.2.2.31]
Rhoiptelea chiliantha	K03648	RCH_Chr03G07680	uracil-DNA glycosylase [EC:3.2.2.27]
Rhoiptelea chiliantha	K03652	RCH_Chr06G18510	DNA-3-methyladenine glycosylase [EC:3.2.2.21]
Rhoiptelea chiliantha	K03660	RCH_Chr14G08360	N-glycosylase/DNA lyase [EC:3.2.2.- 4.2.99.18]
Rhoiptelea chiliantha	K03868	RCH_Chr01G09660	E3 ubiquitin-protein ligase RBX1 [EC:2.3.2.32]
Rhoiptelea chiliantha	K03868	RCH_Chr02G07660	E3 ubiquitin-protein ligase RBX1 [EC:2.3.2.32]
Rhoiptelea chiliantha	K03869	RCH_Chr02G25050	cullin 3
Rhoiptelea chiliantha	K03869	RCH_Chr03G11190	cullin 3
Rhoiptelea chiliantha	K03869	RCH_Chr07G02460	cullin 3
Rhoiptelea chiliantha	K03872	RCH_Chr11G08290	elongin-C
Rhoiptelea chiliantha	K03873	RCH_Chr14G04150	elongin-B
Rhoiptelea chiliantha	K03873	RCH_Chr16G03460	elongin-B
Rhoiptelea chiliantha	K04728	RCH_Chr08G02690	serine-protein kinase ATM [EC:2.7.11.1]
Rhoiptelea chiliantha	K04799	RCH_Chr01G28940	flap endonuclease-1 [EC:3.-.-.-]
Rhoiptelea chiliantha	K04799	RCH_Chr05G23070	flap endonuclease-1 [EC:3.-.-.-]
Rhoiptelea chiliantha	K04802	RCH_Chr11G08070	proliferating cell nuclear antigen
Rhoiptelea chiliantha	K04802	RCH_Chr15G07190	proliferating cell nuclear antigen
Rhoiptelea chiliantha	K05986	RCH_Chr06G06880	nuclease S1 [EC:3.1.30.1]
Rhoiptelea chiliantha	K05986	RCH_Chr06G06890	nuclease S1 [EC:3.1.30.1]
Rhoiptelea chiliantha	K05986	RCH_Chr12G05300	nuclease S1 [EC:3.1.30.1]
Rhoiptelea chiliantha	K05986	RCH_Chr14G12380	nuclease S1 [EC:3.1.30.1]
Rhoiptelea chiliantha	K06630	RCH_Chr01G25460	14-3-3 protein epsilon
Rhoiptelea chiliantha	K06630	RCH_Chr02G09560	14-3-3 protein epsilon
Rhoiptelea chiliantha	K06630	RCH_Chr02G21910	14-3-3 protein epsilon
Rhoiptelea chiliantha	K06630	RCH_Chr03G12240	14-3-3 protein epsilon
Rhoiptelea chiliantha	K06630	RCH_Chr03G20740	14-3-3 protein epsilon
Rhoiptelea chiliantha	K06630	RCH_Chr04G06630	14-3-3 protein epsilon
Rhoiptelea chiliantha	K06630	RCH_Chr04G07610	14-3-3 protein epsilon
Rhoiptelea chiliantha	K06630	RCH_Chr05G20070	14-3-3 protein epsilon
Rhoiptelea chiliantha	K06630	RCH_Chr06G14280	14-3-3 protein epsilon
Rhoiptelea chiliantha	K06630	RCH_Chr07G05080	14-3-3 protein epsilon
Rhoiptelea chiliantha	K06630	RCH_Chr10G05360	14-3-3 protein epsilon
Rhoiptelea chiliantha	K06630	RCH_Chr10G06280	14-3-3 protein epsilon
Rhoiptelea chiliantha	K06630	RCH_Chr12G11260	14-3-3 protein epsilon
Rhoiptelea chiliantha	K06632	RCH_Chr04G13870	wee1-like protein kinase [EC:2.7.11.1]
Rhoiptelea chiliantha	K06634	RCH_Chr04G19010	cyclin H
Rhoiptelea chiliantha	K06640	RCH_Chr09G06730	serine/threonine-protein kinase ATR [EC:2.7.11.1]
Rhoiptelea chiliantha	K06662	RCH_Chr04G22720	cell cycle checkpoint protein
Rhoiptelea chiliantha	K06662	RCH_Chr10G18520	cell cycle checkpoint protein
Rhoiptelea chiliantha	K07466	RCH_Chr03G09750	replication factor A1
Rhoiptelea chiliantha	K07466	RCH_Chr07G14030	replication factor A1
Rhoiptelea chiliantha	K07466	RCH_Chr08G05320	replication factor A1
Rhoiptelea chiliantha	K07466	RCH_Chr08G10430	replication factor A1
Rhoiptelea chiliantha	K07466	RCH_Chr13G08090	replication factor A1
Rhoiptelea chiliantha	K08073	RCH_Chr08G15710	bifunctional polynucleotide phosphatase/kinase [EC:3.1.3.32 2.7.1.78]
Rhoiptelea chiliantha	K08734	RCH_Chr04G00570	DNA mismatch repair protein MLH1
Rhoiptelea chiliantha	K08735	RCH_Chr14G01310	DNA mismatch repair protein MSH2
Rhoiptelea chiliantha	K08736	RCH_Chr02G17200	DNA mismatch repair protein MSH3
Rhoiptelea chiliantha	K08737	RCH_Chr02G04990	DNA mismatch repair protein MSH6
Rhoiptelea chiliantha	K08737	RCH_Chr04G12670	DNA mismatch repair protein MSH6
Rhoiptelea chiliantha	K08739	RCH_Chr10G14440	DNA mismatch repair protein MLH3
Rhoiptelea chiliantha	K08740	RCH_Chr08G07750	DNA mismatch repair protein MSH4
Rhoiptelea chiliantha	K08741	RCH_Chr08G18590	DNA mismatch repair protein MSH5
Rhoiptelea chiliantha	K08775	RCH_Chr06G01180	breast cancer 2 susceptibility protein
Rhoiptelea chiliantha	K08857	RCH_Chr04G15500	NIMA (never in mitosis gene a)-related kinase 1/4/5 [EC:2.7.11.1]
Rhoiptelea chiliantha	K08857	RCH_Chr04G23170	NIMA (never in mitosis gene a)-related kinase 1/4/5 [EC:2.7.11.1]
Rhoiptelea chiliantha	K08857	RCH_Chr06G17870	NIMA (never in mitosis gene a)-related kinase 1/4/5 [EC:2.7.11.1]
Rhoiptelea chiliantha	K08857	RCH_Chr10G18910	NIMA (never in mitosis gene a)-related kinase 1/4/5 [EC:2.7.11.1]
Rhoiptelea chiliantha	K08857	RCH_Chr11G12320	NIMA (never in mitosis gene a)-related kinase 1/4/5 [EC:2.7.11.1]
Rhoiptelea chiliantha	K08857	RCH_Chr11G15400	NIMA (never in mitosis gene a)-related kinase 1/4/5 [EC:2.7.11.1]
Rhoiptelea chiliantha	K08857	RCH_Chr12G14390	NIMA (never in mitosis gene a)-related kinase 1/4/5 [EC:2.7.11.1]
Rhoiptelea chiliantha	K08857	RCH_Chr15G00540	NIMA (never in mitosis gene a)-related kinase 1/4/5 [EC:2.7.11.1]
Rhoiptelea chiliantha	K08991	RCH_Chr11G01270	crossover junction endonuclease MUS81 [EC:3.1.22.-]
Rhoiptelea chiliantha	K10140	RCH_Chr11G07620	DNA damage-binding protein 2
Rhoiptelea chiliantha	K10570	RCH_Chr04G06900	DNA excision repair protein ERCC-8
Rhoiptelea chiliantha	K10573	RCH_Chr03G10990	ubiquitin-conjugating enzyme E2 A [EC:2.3.2.23]
Rhoiptelea chiliantha	K10573	RCH_Chr08G03890	ubiquitin-conjugating enzyme E2 A [EC:2.3.2.23]
Rhoiptelea chiliantha	K10573	RCH_Chr09G10770	ubiquitin-conjugating enzyme E2 A [EC:2.3.2.23]
Rhoiptelea chiliantha	K10573	RCH_Chr13G02590	ubiquitin-conjugating enzyme E2 A [EC:2.3.2.23]
Rhoiptelea chiliantha	K10580	RCH_Chr02G09510	ubiquitin-conjugating enzyme E2 N [EC:2.3.2.23]
Rhoiptelea chiliantha	K10580	RCH_Chr08G15850	ubiquitin-conjugating enzyme E2 N [EC:2.3.2.23]
Rhoiptelea chiliantha	K10580	RCH_Chr13G12910	ubiquitin-conjugating enzyme E2 N [EC:2.3.2.23]
Rhoiptelea chiliantha	K10599	RCH_Chr01G13270	pre-mRNA-processing factor 19 [EC:2.3.2.27]
Rhoiptelea chiliantha	K10599	RCH_Chr05G10570	pre-mRNA-processing factor 19 [EC:2.3.2.27]
Rhoiptelea chiliantha	K10606	RCH_Chr10G16770	E3 ubiquitin-protein ligase FANCL [EC:2.3.2.27]
Rhoiptelea chiliantha	K10609	RCH_Chr06G09860	cullin 4
Rhoiptelea chiliantha	K10609	RCH_Chr12G07690	cullin 4
Rhoiptelea chiliantha	K10610	RCH_Chr06G10480	DNA damage-binding protein 1
Rhoiptelea chiliantha	K10610	RCH_Chr12G08210	DNA damage-binding protein 1
Rhoiptelea chiliantha	K10683	RCH_Chr02G01630	BRCA1-associated RING domain protein 1
Rhoiptelea chiliantha	K10683	RCH_Chr06G10360	BRCA1-associated RING domain protein 1
Rhoiptelea chiliantha	K10704	RCH_Chr03G06310	ubiquitin-conjugating enzyme E2 variant
Rhoiptelea chiliantha	K10704	RCH_Chr06G19780	ubiquitin-conjugating enzyme E2 variant
Rhoiptelea chiliantha	K10704	RCH_Chr12G16080	ubiquitin-conjugating enzyme E2 variant
Rhoiptelea chiliantha	K10728	RCH_Chr04G12750	topoisomerase (DNA) II binding protein 1
Rhoiptelea chiliantha	K10728	RCH_Chr10G10600	topoisomerase (DNA) II binding protein 1
Rhoiptelea chiliantha	K10728	RCH_Chr14G08130	topoisomerase (DNA) II binding protein 1
Rhoiptelea chiliantha	K10730	RCH_Chr03G13480	ATP-dependent DNA helicase Q4 [EC:3.6.4.12]
Rhoiptelea chiliantha	K10739	RCH_Chr04G02940	replication factor A2
Rhoiptelea chiliantha	K10739	RCH_Chr04G05070	replication factor A2
Rhoiptelea chiliantha	K10740	RCH_Chr11G04340	replication factor A3
Rhoiptelea chiliantha	K10746	RCH_Chr06G09130	exonuclease 1 [EC:3.1.-.-]
Rhoiptelea chiliantha	K10746	RCH_Chr16G01840	exonuclease 1 [EC:3.1.-.-]
Rhoiptelea chiliantha	K10747	RCH_Chr02G21270	DNA ligase 1 [EC:6.5.1.1 6.5.1.6 6.5.1.7]
Rhoiptelea chiliantha	K10747	RCH_Chr11G11330	DNA ligase 1 [EC:6.5.1.1 6.5.1.6 6.5.1.7]
Rhoiptelea chiliantha	K10754	RCH_Chr15G00080	replication factor C subunit 1
Rhoiptelea chiliantha	K10755	RCH_Chr08G13680	replication factor C subunit 2/4
Rhoiptelea chiliantha	K10755	RCH_Chr13G11090	replication factor C subunit 2/4
Rhoiptelea chiliantha	K10755	RCH_Chr14G08310	replication factor C subunit 2/4
Rhoiptelea chiliantha	K10756	RCH_Chr05G20260	replication factor C subunit 3/5
Rhoiptelea chiliantha	K10756	RCH_Chr06G06090	replication factor C subunit 3/5
Rhoiptelea chiliantha	K10756	RCH_Chr16G07060	replication factor C subunit 3/5
Rhoiptelea chiliantha	K10772	RCH_Chr04G22470	AP endonuclease 2 [EC:4.2.99.18]
Rhoiptelea chiliantha	K10773	RCH_Chr01G20780	endonuclease III [EC:4.2.99.18]
Rhoiptelea chiliantha	K10773	RCH_Chr08G03110	endonuclease III [EC:4.2.99.18]
Rhoiptelea chiliantha	K10777	RCH_Chr10G03770	DNA ligase 4 [EC:6.5.1.1]
Rhoiptelea chiliantha	K10798	RCH_Chr04G13350	poly [ADP-ribose] polymerase 2/3/4 [EC:2.4.2.30]
Rhoiptelea chiliantha	K10798	RCH_Chr15G01170	poly [ADP-ribose] polymerase 2/3/4 [EC:2.4.2.30]
Rhoiptelea chiliantha	K10801	RCH_Chr14G12920	methyl-CpG-binding domain protein 4 [EC:3.2.2.-]
Rhoiptelea chiliantha	K10803	RCH_Chr01G07280	DNA-repair protein XRCC1
Rhoiptelea chiliantha	K10807	RCH_Chr02G15120	ribonucleoside-diphosphate reductase subunit M1 [EC:1.17.4.1]
Rhoiptelea chiliantha	K10807	RCH_Chr07G10150	ribonucleoside-diphosphate reductase subunit M1 [EC:1.17.4.1]
Rhoiptelea chiliantha	K10807	RCH_Chr14G06930	ribonucleoside-diphosphate reductase subunit M1 [EC:1.17.4.1]
Rhoiptelea chiliantha	K10808	RCH_Chr01G15210	ribonucleoside-diphosphate reductase subunit M2 [EC:1.17.4.1]
Rhoiptelea chiliantha	K10808	RCH_Chr05G12180	ribonucleoside-diphosphate reductase subunit M2 [EC:1.17.4.1]
Rhoiptelea chiliantha	K10838	RCH_Chr02G20660	xeroderma pigmentosum group C-complementing protein
Rhoiptelea chiliantha	K10839	RCH_Chr01G24720	UV excision repair protein RAD23
Rhoiptelea chiliantha	K10839	RCH_Chr02G21840	UV excision repair protein RAD23
Rhoiptelea chiliantha	K10839	RCH_Chr05G19720	UV excision repair protein RAD23
Rhoiptelea chiliantha	K10839	RCH_Chr07G05160	UV excision repair protein RAD23
Rhoiptelea chiliantha	K10839	RCH_Chr14G12080	UV excision repair protein RAD23
Rhoiptelea chiliantha	K10839	RCH_Chr16G09940	UV excision repair protein RAD23
Rhoiptelea chiliantha	K10841	RCH_Chr02G01870	DNA excision repair protein ERCC-6
Rhoiptelea chiliantha	K10842	RCH_Chr14G04090	CDK-activating kinase assembly factor MAT1
Rhoiptelea chiliantha	K10842	RCH_Chr16G03370	CDK-activating kinase assembly factor MAT1
Rhoiptelea chiliantha	K10843	RCH_Chr13G10370	DNA excision repair protein ERCC-3 [EC:3.6.4.12]
Rhoiptelea chiliantha	K10844	RCH_Chr04G15000	DNA excision repair protein ERCC-2 [EC:3.6.4.12]
Rhoiptelea chiliantha	K10846	RCH_Chr07G03120	DNA excision repair protein ERCC-5
Rhoiptelea chiliantha	K10846	RCH_Chr07G03130	DNA excision repair protein ERCC-5
Rhoiptelea chiliantha	K10848	RCH_Chr08G08460	DNA excision repair protein ERCC-4 [EC:3.1.-.-]
Rhoiptelea chiliantha	K10849	RCH_Chr04G18580	DNA excision repair protein ERCC-1
Rhoiptelea chiliantha	K10858	RCH_Chr10G11300	DNA mismatch repair protein PMS2
Rhoiptelea chiliantha	K10859	RCH_Chr12G08700	DNA oxidative demethylase [EC:1.14.11.33]
Rhoiptelea chiliantha	K10862	RCH_Chr06G13020	tyrosyl-DNA phosphodiesterase 1 [EC:3.1.4.-]
Rhoiptelea chiliantha	K10863	RCH_Chr12G01090	aprataxin [EC:3.6.1.70 3.6.1.71 3.6.1.72]
Rhoiptelea chiliantha	K10865	RCH_Chr08G17200	double-strand break repair protein MRE11
Rhoiptelea chiliantha	K10866	RCH_Chr01G19430	DNA repair protein RAD50 [EC:3.6.-.-]
Rhoiptelea chiliantha	K10867	RCH_Chr07G01010	nibrin
Rhoiptelea chiliantha	K10869	RCH_Chr11G09960	RAD51-like protein 1
Rhoiptelea chiliantha	K10870	RCH_Chr01G04900	RAD51-like protein 2
Rhoiptelea chiliantha	K10871	RCH_Chr11G09490	RAD51-like protein 3
Rhoiptelea chiliantha	K10872	RCH_Chr01G11710	meiotic recombination protein DMC1
Rhoiptelea chiliantha	K10872	RCH_Chr05G09430	meiotic recombination protein DMC1
Rhoiptelea chiliantha	K10875	RCH_Chr01G00760	DNA repair and recombination protein RAD54 and RAD54-like protein [EC:3.6.4.-]
Rhoiptelea chiliantha	K10875	RCH_Chr03G17560	DNA repair and recombination protein RAD54 and RAD54-like protein [EC:3.6.4.-]
Rhoiptelea chiliantha	K10875	RCH_Chr03G23270	DNA repair and recombination protein RAD54 and RAD54-like protein [EC:3.6.4.-]
Rhoiptelea chiliantha	K10875	RCH_Chr08G08600	DNA repair and recombination protein RAD54 and RAD54-like protein [EC:3.6.4.-]
Rhoiptelea chiliantha	K10875	RCH_Chr09G05400	DNA repair and recombination protein RAD54 and RAD54-like protein [EC:3.6.4.-]
Rhoiptelea chiliantha	K10875	RCH_Chr13G06620	DNA repair and recombination protein RAD54 and RAD54-like protein [EC:3.6.4.-]
Rhoiptelea chiliantha	K10878	RCH_Chr06G04200	meiotic recombination protein SPO11
Rhoiptelea chiliantha	K10878	RCH_Chr08G10630	meiotic recombination protein SPO11
Rhoiptelea chiliantha	K10878	RCH_Chr08G19440	meiotic recombination protein SPO11
Rhoiptelea chiliantha	K10879	RCH_Chr03G07710	DNA-repair protein XRCC2
Rhoiptelea chiliantha	K10880	RCH_Chr04G05150	DNA-repair protein XRCC3
Rhoiptelea chiliantha	K10881	RCH_Chr02G24170	26 proteasome complex subunit DSS1
Rhoiptelea chiliantha	K10881	RCH_Chr13G03450	26 proteasome complex subunit DSS1
Rhoiptelea chiliantha	K10882	RCH_Chr02G15050	crossover junction endonuclease EME1 [EC:3.1.22.-]
Rhoiptelea chiliantha	K10884	RCH_Chr01G20080	ATP-dependent DNA helicase 2 subunit 1
Rhoiptelea chiliantha	K10885	RCH_Chr01G05070	ATP-dependent DNA helicase 2 subunit 2
Rhoiptelea chiliantha	K10886	RCH_Chr01G12140	DNA-repair protein XRCC4
Rhoiptelea chiliantha	K10895	RCH_Chr01G16600	fanconi anemia group I protein
Rhoiptelea chiliantha	K10896	RCH_Chr02G25730	fanconi anemia group M protein
Rhoiptelea chiliantha	K10899	RCH_Chr04G19800	ATP-dependent DNA helicase Q1 [EC:3.6.4.12]
Rhoiptelea chiliantha	K10899	RCH_Chr08G10560	ATP-dependent DNA helicase Q1 [EC:3.6.4.12]
Rhoiptelea chiliantha	K10900	RCH_Chr10G15390	werner syndrome ATP-dependent helicase [EC:3.6.4.12]
Rhoiptelea chiliantha	K10901	RCH_Chr03G19280	bloom syndrome protein [EC:3.6.4.12]
Rhoiptelea chiliantha	K10903	RCH_Chr01G06430	HUS1 checkpoint protein
Rhoiptelea chiliantha	K10904	RCH_Chr03G07420	TIMELESS-interacting protein
Rhoiptelea chiliantha	K10990	RCH_Chr15G09350	RecQ-mediated genome instability protein 1
Rhoiptelea chiliantha	K10994	RCH_Chr04G19220	cell cycle checkpoint control protein RAD9A [EC:3.1.11.2]
Rhoiptelea chiliantha	K11137	RCH_Chr08G01370	telomere length regulation protein
Rhoiptelea chiliantha	K11339	RCH_Chr05G22110	mortality factor 4-like protein 1
Rhoiptelea chiliantha	K11339	RCH_Chr14G09790	mortality factor 4-like protein 1
Rhoiptelea chiliantha	K11339	RCH_Chr16G08090	mortality factor 4-like protein 1
Rhoiptelea chiliantha	K11511	RCH_Chr08G00200	centromere protein S
Rhoiptelea chiliantha	K11864	RCH_Chr01G06920	BRCA1/BRCA2-containing complex subunit 3 [EC:3.4.19.-]
Rhoiptelea chiliantha	K11864	RCH_Chr05G05440	BRCA1/BRCA2-containing complex subunit 3 [EC:3.4.19.-]
Rhoiptelea chiliantha	K12173	RCH_Chr04G09620	BRCA1-A complex subunit BRE
Rhoiptelea chiliantha	K12173	RCH_Chr10G07800	BRCA1-A complex subunit BRE
Rhoiptelea chiliantha	K12196	RCH_Chr11G13030	vacuolar protein-sorting-associated protein 4
Rhoiptelea chiliantha	K12196	RCH_Chr15G01230	vacuolar protein-sorting-associated protein 4
Rhoiptelea chiliantha	K12860	RCH_Chr02G16050	pre-mRNA-splicing factor CDC5/CEF1
Rhoiptelea chiliantha	K12860	RCH_Chr02G16070	pre-mRNA-splicing factor CDC5/CEF1
Rhoiptelea chiliantha	K12861	RCH_Chr14G02160	pre-mRNA-splicing factor SPF27
Rhoiptelea chiliantha	K12861	RCH_Chr16G01790	pre-mRNA-splicing factor SPF27
Rhoiptelea chiliantha	K12862	RCH_Chr01G16560	pleiotropic regulator 1
Rhoiptelea chiliantha	K12862	RCH_Chr05G13270	pleiotropic regulator 1
Rhoiptelea chiliantha	K13960	RCH_Chr07G17850	ubiquitin-conjugating enzyme E2 T [EC:2.3.2.23]
Rhoiptelea chiliantha	K15075	RCH_Chr01G08320	DNA repair/transcription protein MET18/MMS19
Rhoiptelea chiliantha	K15077	RCH_Chr02G09080	elongin-A
Rhoiptelea chiliantha	K15077	RCH_Chr07G14540	elongin-A
Rhoiptelea chiliantha	K15078	RCH_Chr15G08420	structure-specific endonuclease subunit SLX1 [EC:3.6.1.-]
Rhoiptelea chiliantha	K15078	RCH_Chr15G13320	structure-specific endonuclease subunit SLX1 [EC:3.6.1.-]
Rhoiptelea chiliantha	K15082	RCH_Chr02G07550	DNA repair protein RAD7
Rhoiptelea chiliantha	K15082	RCH_Chr07G15890	DNA repair protein RAD7
Rhoiptelea chiliantha	K15083	RCH_Chr07G12420	DNA repair protein RAD16
Rhoiptelea chiliantha	K15083	RCH_Scf35G00020	DNA repair protein RAD16
Rhoiptelea chiliantha	K15271	RCH_Chr02G23660	ATP-dependent DNA helicase HFM1/MER3 [EC:3.6.4.12]
Rhoiptelea chiliantha	K15338	RCH_Chr02G17210	flap endonuclease GEN [EC:3.1.-.-]
Rhoiptelea chiliantha	K15338	RCH_Chr05G19640	flap endonuclease GEN [EC:3.1.-.-]
Rhoiptelea chiliantha	K15338	RCH_Chr07G08450	flap endonuclease GEN [EC:3.1.-.-]
Rhoiptelea chiliantha	K15340	RCH_Chr07G00080	DNA cross-link repair 1A protein
Rhoiptelea chiliantha	K15340	RCH_Chr07G09570	DNA cross-link repair 1A protein
Rhoiptelea chiliantha	K15340	RCH_Chr14G13080	DNA cross-link repair 1A protein
Rhoiptelea chiliantha	K15341	RCH_Chr02G11400	DNA cross-link repair 1B protein [EC:3.1.-.-]
Rhoiptelea chiliantha	K15360	RCH_Chr08G01720	centromere protein X
Rhoiptelea chiliantha	K15361	RCH_Chr04G18060	WD repeat-containing protein 48
Rhoiptelea chiliantha	K15361	RCH_Chr10G13880	WD repeat-containing protein 48
Rhoiptelea chiliantha	K15362	RCH_Chr04G10740	fanconi anemia group J protein [EC:3.6.4.12]
Rhoiptelea chiliantha	K15363	RCH_Chr01G19970	fanconi-associated nuclease 1 [EC:3.1.21.- 3.1.4.1]
Rhoiptelea chiliantha	K15365	RCH_Chr15G01600	RecQ-mediated genome instability protein 2
Rhoiptelea chiliantha	K15423	RCH_Chr08G19040	serine/threonine-protein phosphatase 4 catalytic subunit [EC:3.1.3.16]
Rhoiptelea chiliantha	K15423	RCH_Chr13G15460	serine/threonine-protein phosphatase 4 catalytic subunit [EC:3.1.3.16]
Rhoiptelea chiliantha	K15425	RCH_Chr03G02450	serine/threonine-protein phosphatase 4 regulatory subunit 2
Rhoiptelea chiliantha	K15498	RCH_Chr14G05660	serine/threonine-protein phosphatase 6 catalytic subunit [EC:3.1.3.16]
Rhoiptelea chiliantha	K15498	RCH_Chr16G04790	serine/threonine-protein phosphatase 6 catalytic subunit [EC:3.1.3.16]
Rhoiptelea chiliantha	K15501	RCH_Chr06G10570	serine/threonine-protein phosphatase 6 regulatory subunit 3
Rhoiptelea chiliantha	K15501	RCH_Chr11G10680	serine/threonine-protein phosphatase 6 regulatory subunit 3
Rhoiptelea chiliantha	K15501	RCH_Chr12G08280	serine/threonine-protein phosphatase 6 regulatory subunit 3
Rhoiptelea chiliantha	K15501	RCH_Chr15G05190	serine/threonine-protein phosphatase 6 regulatory subunit 3
Rhoiptelea chiliantha	K15505	RCH_Chr05G09910	DNA repair protein RAD5 [EC:3.6.4.-]
Rhoiptelea chiliantha	K15505	RCH_Chr11G13510	DNA repair protein RAD5 [EC:3.6.4.-]
Rhoiptelea chiliantha	K15711	RCH_Chr12G13110	SWI/SNF-related matrix-associated actin-dependent regulator of chromatin subfamily A3 [EC:3.6.4.- 2.3.2.27]
Rhoiptelea chiliantha	K17491	RCH_Chr01G17200	protein phosphatase 4 regulatory subunit 3
Rhoiptelea chiliantha	K17491	RCH_Chr05G13790	protein phosphatase 4 regulatory subunit 3
Rhoiptelea chiliantha	K17815	RCH_Chr11G10250	exonuclease V [EC:3.1.-.-]
Rhoiptelea chiliantha	K17815	RCH_Chr15G05500	exonuclease V [EC:3.1.-.-]
Rhoiptelea chiliantha	K18663	RCH_Chr08G05160	activating signal cointegrator complex subunit 3 [EC:3.6.4.12]
[truncated: 45 more rows]
