# Supplementary material for: Genome structure-based Juglandaceae phylogenies contradict alignment-based phylogenies and substitution rates vary with DNA repair genes
Source: Nat Commun. 2023 Feb 4;14:617. doi: 10.1038/s41467-023-36247-z (PMC9899254; doi:10.1038/s41467-023-36247-z)
Supplement: Supplementary file 6 — Supplementary Data 3 [file 41467_2023_36247_MOESM6_ESM.xlsx]

## Sheet: repair
Supplementary Data 3. Results of the orthogroup analysis for DNA repair and recombination genes in seven Juglandaceae species.
Orthogroup #	Juglans regia	J. mandshurica	J. microcarpa	Platycarya strobilacea	Carya illinoinensis	Engelhardia roxburghiana	Rhoiptelea chiliantha	KEGG annotation
OG0000000	3	4	4	4	4	3	3	NIMA (never in mitosis gene a)-related kinase 1/4/5 [EC:2.7.11.1]
OG0000001	2	4	3	4	4	4	4	serine/threonine-protein phosphatase 6 regulatory subunit 3
OG0000002	3	3	3	2	3	3	3	cullin 3
OG0000003	2	3	2	3	3	3	4	ubiquitin-conjugating enzyme E2 A [EC:2.3.2.23]
OG0000004	3	3	3	2	3	3	3	ribonucleoside-diphosphate reductase subunit M1 [EC:1.17.4.1]
OG0000005	3	3	3	3	3	2	2	proliferating cell nuclear antigen
OG0000006	2	3	3	3	2	3	2	ribonucleoside-diphosphate reductase subunit M2 [EC:1.17.4.1]
OG0000007	3	3	3	2	3	2	2	UV excision repair protein RAD23
OG0000008	2	3	1	3	3	1	3	ubiquitin-conjugating enzyme E2 N [EC:2.3.2.23]
OG0000009	2	2	2	3	2	2	3	mortality factor 4-like protein 1
OG0000010	2	2	3	1	2	3	2	14-3-3 protein epsilon
OG0000011	2	2	2	2	2	2	3	deoxynucleoside triphosphate triphosphohydrolase SAMHD1 [EC:3.1.5.-]
OG0000012	2	2	1	3	2	3	2	non-structural maintenance of chromosomes element 4
OG0000013	2	2	2	2	2	2	2	cyclin-dependent kinase 7 [EC:2.7.11.22 2.7.11.23]
OG0000014	2	2	2	2	2	2	2	DNA repair and recombination protein RAD54 and RAD54-like protein [EC:3.6.4.-]
OG0000015	2	2	2	2	2	2	2	protein phosphatase 4 regulatory subunit 3
OG0000016	2	2	1	2	2	2	2	ubiquitin-conjugating enzyme E2 variant
OG0000017	2	2	2	2	2	2	1	replication factor A3
OG0000018	2	2	1	2	2	2	2	vacuolar protein-sorting-associated protein 4
OG0000019	2	2	2	1	2	2	2	elongin-A
OG0000020	1	2	2	2	2	2	1	14-3-3 protein epsilon
OG0000021	2	2	2	1	2	2	1	14-3-3 protein epsilon
OG0000022	1	2	1	2	2	2	2	pre-mRNA-processing factor 19 [EC:2.3.2.27]
OG0000023	2	2	1	2	2	1	2	cullin 4
OG0000024	1	2	1	2	2	2	2	26 proteasome complex subunit DSS1
OG0000025	2	2	1	2	2	1	2	BRCA1/BRCA2-containing complex subunit 3 [EC:3.4.19.-]
OG0000026	2	2	2	1	2	2	1	serine/threonine-protein phosphatase 4 regulatory subunit 2
OG0000027	2	2	2	1	2	1	2	mediator of DNA damage checkpoint protein 1
OG0000028	2	2	1	2	2	1	1	DNA-directed RNA polymerases I, II, and III subunit RPABC5
OG0000029	1	2	1	1	2	2	2	14-3-3 protein epsilon
OG0000030	3	1	1	1	2	2	1	14-3-3 protein epsilon
OG0000031	1	1	2	2	2	2	1	cyclin H
OG0000032	2	2	2	1	1	1	2	NIMA (never in mitosis gene a)-related kinase 1/4/5 [EC:2.7.11.1]
OG0000033	2	2	1	1	2	1	2	NIMA (never in mitosis gene a)-related kinase 1/4/5 [EC:2.7.11.1]
OG0000034	1	2	1	2	2	1	2	pleiotropic regulator 1
OG0000035	1	2	1	2	2	2	1	WD repeat-containing protein 48
OG0000036	1	2	1	2	2	2	1	DNA-dependent metalloprotease WSS1 [EC:3.4.24.-]
OG0000037	1	2	2	1	1	2	1	DNA-directed RNA polymerase II subunit RPB11
OG0000038	1	2	1	2	2	1	1	DNA-directed RNA polymerases I, II, and III subunit RPABC1
OG0000039	1	2	1	1	1	2	2	14-3-3 protein epsilon
OG0000040	1	2	1	1	2	1	2	DNA repair and recombination protein RAD54 and RAD54-like protein [EC:3.6.4.-]
OG0000041	1	1	1	1	2	1	2	8-oxo-dGTP diphosphatase [EC:3.6.1.55]
OG0000042	1	2	0	1	2	1	2	14-3-3 protein epsilon
OG0000043	1	1	1	2	1	1	2	pre-mRNA-splicing factor CDC5/CEF1
OG0000044	1	2	1	1	1	1	2	pre-mRNA-splicing factor SPF27
OG0000045	1	1	1	2	1	2	1	ubiquitin-conjugating enzyme E2 T [EC:2.3.2.23]
OG0000046	1	1	1	1	1	2	2	serine/threonine-protein phosphatase 4 catalytic subunit [EC:3.1.3.16]
OG0000047	1	2	1	1	1	1	2	serine/threonine-protein phosphatase 6 catalytic subunit [EC:3.1.3.16]
OG0000048	1	1	1	1	1	1	2	DNA polymerase delta subunit 2
OG0000049	1	1	1	1	1	1	2	DNA polymerase phi [EC:2.7.7.7]
OG0000050	1	1	1	1	1	1	2	DNA polymerase theta [EC:2.7.7.7]
OG0000051	1	1	1	1	2	1	1	cell cycle checkpoint protein [EC:3.1.11.2]
OG0000052	1	1	1	1	1	1	2	DNA-directed RNA polymerase II subunit RPB1 [EC:2.7.7.6]
OG0000053	1	1	1	1	1	1	2	DNA-directed RNA polymerase II subunit RPB3
OG0000054	0	1	1	2	1	1	2	DNA-directed RNA polymerases I, II, and III subunit RPABC1
OG0000055	1	1	1	1	1	2	1	DNA-directed RNA polymerase II subunit RPB7
OG0000056	1	2	1	1	1	1	1	DNA-directed RNA polymerase II subunit RPB9
OG0000057	1	1	1	1	2	1	1	transcription initiation factor TFIIH subunit 2
OG0000058	1	1	1	1	1	1	2	transcription initiation factor TFIIH subunit 3
OG0000059	1	1	2	1	1	1	1	elongin-C
OG0000060	1	1	1	1	1	1	2	elongin-B
OG0000061	1	1	1	1	1	1	2	flap endonuclease-1 [EC:3.-.-.-]
OG0000062	1	1	1	1	1	1	2	cell cycle checkpoint protein
OG0000063	1	1	1	1	1	1	2	replication factor A1
OG0000064	1	1	1	1	1	1	2	DNA damage-binding protein 1
OG0000065	1	1	1	1	1	1	2	topoisomerase (DNA) II binding protein 1
OG0000066	1	1	1	1	1	2	1	DNA ligase 1 [EC:6.5.1.1 6.5.1.6 6.5.1.7]
OG0000067	1	1	2	1	1	1	1	DNA ligase 1 [EC:6.5.1.1 6.5.1.6 6.5.1.7]
OG0000068	2	1	1	1	1	1	1	replication factor C subunit 1
OG0000069	1	1	1	1	2	1	1	replication factor C subunit 2/4
OG0000070	1	1	1	2	1	1	1	poly [ADP-ribose] polymerase 2/3/4 [EC:2.4.2.30]
OG0000071	1	1	1	1	1	1	2	UV excision repair protein RAD23
OG0000072	1	1	1	1	1	1	2	CDK-activating kinase assembly factor MAT1
OG0000073	1	1	1	1	1	1	2	meiotic recombination protein DMC1
OG0000074	1	1	1	1	1	2	1	DNA repair and recombination protein RAD54 and RAD54-like protein [EC:3.6.4.-]
OG0000075	2	1	1	1	1	1	1	ATP-dependent DNA helicase Q1 [EC:3.6.4.12]
OG0000076	1	1	1	1	1	1	2	BRCA1-A complex subunit BRE
OG0000077	1	1	1	1	2	1	1	structure-specific endonuclease subunit SLX1 [EC:3.6.1.-]
OG0000078	1	1	1	1	1	1	2	DNA repair protein RAD7
OG0000079	1	1	1	1	1	1	2	DNA repair protein RAD16
OG0000080	1	1	1	1	1	1	2	flap endonuclease GEN [EC:3.1.-.-]
OG0000081	1	1	1	2	1	1	1	centromere protein X
OG0000082	1	1	1	1	1	1	2	exonuclease V [EC:3.1.-.-]
OG0000083	1	1	1	1	1	1	2	AP-5 complex subunit mu-1
OG0000084	1	1	1	1	1	1	2	BRISC and BRCA1-A complex member 1
OG0000085	1	1	1	1	1	1	2	protein downstream neighbor of Son
OG0000086	1	1	1	2	1	1	1	non-structural maintenance of chromosomes element 1 [EC:2.3.2.27]
OG0000087	2	1	1	1	1	1	1	structural maintenance of chromosomes flexible hinge domain-containing protein 1
OG0000088	1	1	1	1	1	1	2	golgi to ER traffic protein 4
OG0000089	1	1	1	1	1	1	2	large proline-rich protein BAG6
OG0000090	1	1	1	1	1	1	2	UV-stimulated scaffold protein A
OG0000091	1	1	1	1	1	2	1	protein decreased size exclusion limit 1
OG0000092	1	1	1	1	1	1	2	replication stress response regulator SDE2
OG0000093	1	1	1	1	1	1	1	deoxyribodipyrimidine photo-lyase [EC:4.1.99.3]
OG0000094	1	1	1	1	1	1	1	cryptochrome
OG0000095	1	1	1	1	1	1	1	DNA polymerase epsilon subunit 1 [EC:2.7.7.7]
OG0000096	1	1	1	1	1	1	1	DNA polymerase epsilon subunit 2 [EC:2.7.7.7]
OG0000097	1	1	1	1	1	1	1	DNA polymerase epsilon subunit 3 [EC:2.7.7.7]
OG0000098	1	1	1	1	1	1	1	DNA polymerase zeta [EC:2.7.7.7]
OG0000099	1	1	1	1	1	1	1	DNA-directed RNA polymerase II subunit RPB2 [EC:2.7.7.6]
OG0000100	1	1	1	1	1	1	1	DNA-directed RNA polymerase II subunit RPB4
OG0000101	1	1	1	1	1	1	1	DNA-directed RNA polymerase II subunit RPB4
OG0000102	1	1	1	1	1	1	1	DNA-directed RNA polymerases I, II, and III subunit RPABC2
OG0000103	1	1	1	1	1	1	1	DNA-directed RNA polymerases I, II, and III subunit RPABC3
OG0000104	1	1	1	1	1	1	1	DNA-directed RNA polymerases I, II, and III subunit RPABC3
OG0000105	1	1	1	1	1	1	1	transcription initiation factor TFIIH subunit 1
OG0000106	1	1	1	1	1	1	1	transcription initiation factor TFIIH subunit 4
OG0000107	1	1	1	1	1	1	1	timeless
OG0000108	1	1	1	1	1	1	1	DNA topoisomerase III [EC:5.6.2.1]
OG0000109	1	1	1	1	1	1	1	DNA polymerase delta subunit 3
OG0000110	1	1	1	1	1	1	1	DNA polymerase delta subunit 4
OG0000111	1	1	1	1	1	1	1	DNA polymerase eta [EC:2.7.7.7]
OG0000112	1	1	1	1	1	1	1	DNA polymerase kappa [EC:2.7.7.7]
OG0000113	1	1	1	1	1	1	1	DNA polymerase lambda [EC:2.7.7.7 4.2.99.-]
OG0000114	1	1	1	1	1	1	1	DNA repair protein REV1 [EC:2.7.7.-]
OG0000115	1	1	1	1	1	1	1	A/G-specific adenine glycosylase [EC:3.2.2.31]
OG0000116	1	1	1	1	1	1	1	uracil-DNA glycosylase [EC:3.2.2.27]
OG0000117	1	1	1	1	1	1	1	N-glycosylase/DNA lyase [EC:3.2.2.- 4.2.99.18]
OG0000118	1	1	1	1	1	1	1	E3 ubiquitin-protein ligase RBX1 [EC:2.3.2.32]
OG0000119	1	1	1	0	1	1	2	nuclease S1 [EC:3.1.30.1]
OG0000120	1	1	1	1	1	1	1	wee1-like protein kinase [EC:2.7.11.1]
OG0000121	1	1	1	1	1	1	1	serine/threonine-protein kinase ATR [EC:2.7.11.1]
OG0000122	1	1	1	1	1	1	1	replication factor A1
OG0000123	1	1	1	1	1	1	1	replication factor A1
OG0000124	1	1	1	1	1	1	1	DNA mismatch repair protein MLH1
OG0000125	1	1	1	1	1	1	1	DNA mismatch repair protein MSH2
OG0000126	1	1	1	1	1	1	1	DNA mismatch repair protein MSH3
OG0000127	1	1	1	1	1	1	1	DNA mismatch repair protein MSH6
OG0000128	1	1	1	1	1	1	1	DNA mismatch repair protein MLH3
OG0000129	1	1	1	1	1	1	1	DNA mismatch repair protein MSH4
OG0000130	1	1	1	1	1	1	1	DNA mismatch repair protein MSH5
OG0000131	1	1	1	1	1	1	1	breast cancer 2 susceptibility protein
OG0000132	1	1	1	1	1	1	1	crossover junction endonuclease MUS81 [EC:3.1.22.-]
OG0000133	1	1	1	1	1	1	1	DNA damage-binding protein 2
OG0000134	1	1	1	1	1	1	1	DNA excision repair protein ERCC-8
OG0000135	1	1	1	1	1	1	1	E3 ubiquitin-protein ligase FANCL [EC:2.3.2.27]
OG0000136	1	1	1	1	1	1	1	BRCA1-associated RING domain protein 1
OG0000137	1	1	1	1	1	1	1	BRCA1-associated RING domain protein 1
OG0000138	1	1	1	1	1	1	1	topoisomerase (DNA) II binding protein 1
OG0000139	1	1	1	1	1	1	1	ATP-dependent DNA helicase Q4 [EC:3.6.4.12]
OG0000140	1	1	1	1	1	1	1	replication factor A2
OG0000141	1	1	1	1	1	1	1	exonuclease 1 [EC:3.1.-.-]
OG0000142	1	1	1	1	1	1	1	exonuclease 1 [EC:3.1.-.-]
OG0000143	1	1	1	0	1	1	2	replication factor C subunit 2/4
OG0000144	1	1	1	1	1	1	1	replication factor C subunit 3/5
OG0000145	1	1	1	1	1	1	1	replication factor C subunit 3/5
OG0000146	1	1	1	1	1	1	1	AP endonuclease 2 [EC:4.2.99.18]
OG0000147	1	1	1	1	1	1	1	endonuclease III [EC:4.2.99.18]
OG0000148	1	1	1	1	1	1	1	endonuclease III [EC:4.2.99.18]
OG0000149	1	1	1	1	1	1	1	DNA ligase 4 [EC:6.5.1.1]
OG0000150	1	1	1	1	1	1	1	poly [ADP-ribose] polymerase 2/3/4 [EC:2.4.2.30]
OG0000151	1	1	1	1	1	1	1	methyl-CpG-binding domain protein 4 [EC:3.2.2.-]
OG0000152	1	1	1	1	1	1	1	DNA-repair protein XRCC1
OG0000153	1	1	1	1	1	1	1	xeroderma pigmentosum group C-complementing protein
OG0000154	1	1	1	1	1	1	1	DNA excision repair protein ERCC-6
OG0000155	1	1	1	1	1	1	1	DNA excision repair protein ERCC-3 [EC:3.6.4.12]
OG0000156	1	1	1	1	1	1	1	DNA excision repair protein ERCC-2 [EC:3.6.4.12]
OG0000157	1	1	1	1	1	1	1	DNA excision repair protein ERCC-5
OG0000158	1	1	1	1	1	1	1	DNA excision repair protein ERCC-4 [EC:3.1.-.-]
OG0000159	1	1	1	1	1	1	1	DNA excision repair protein ERCC-1
OG0000160	1	1	1	1	1	1	1	DNA mismatch repair protein PMS2
OG0000161	1	1	1	1	1	1	1	DNA oxidative demethylase [EC:1.14.11.33]
OG0000162	1	1	1	1	1	1	1	tyrosyl-DNA phosphodiesterase 1 [EC:3.1.4.-]
OG0000163	1	1	1	1	1	1	1	double-strand break repair protein MRE11
OG0000164	1	1	1	1	1	1	1	DNA repair protein RAD50 [EC:3.6.-.-]
OG0000165	1	1	1	1	1	1	1	RAD51-like protein 1
OG0000166	1	1	1	1	1	1	1	RAD51-like protein 2
OG0000167	1	1	1	1	1	1	1	RAD51-like protein 3
OG0000168	1	1	0	1	1	2	1	DNA repair and recombination protein RAD54 and RAD54-like protein [EC:3.6.4.-]
OG0000169	1	1	1	1	1	1	1	meiotic recombination protein SPO11
OG0000170	1	1	1	1	1	1	1	meiotic recombination protein SPO11
OG0000171	1	0	2	1	1	1	1	DNA-repair protein XRCC2
OG0000172	1	1	1	1	1	1	1	crossover junction endonuclease EME1 [EC:3.1.22.-]
OG0000173	1	1	1	1	1	1	1	ATP-dependent DNA helicase 2 subunit 1
OG0000174	1	1	1	1	1	1	1	ATP-dependent DNA helicase 2 subunit 2
OG0000175	1	1	1	1	1	1	1	DNA-repair protein XRCC4
OG0000176	1	1	1	1	1	1	1	fanconi anemia group I protein
OG0000177	1	1	1	1	1	1	1	fanconi anemia group M protein
OG0000178	1	1	1	0	1	2	1	bloom syndrome protein [EC:3.6.4.12]
OG0000179	1	1	1	1	1	1	1	werner syndrome ATP-dependent helicase [EC:3.6.4.12]
OG0000180	1	1	1	1	1	1	1	bloom syndrome protein [EC:3.6.4.12]
OG0000181	1	1	1	1	1	1	1	HUS1 checkpoint protein
OG0000182	1	1	1	1	1	1	1	TIMELESS-interacting protein
OG0000183	1	1	1	1	1	1	1	RecQ-mediated genome instability protein 1
OG0000184	1	1	1	1	1	1	1	cell cycle checkpoint control protein RAD9A [EC:3.1.11.2]
OG0000185	1	1	1	1	1	1	1	telomere length regulation protein
OG0000186	1	1	1	1	1	1	1	DNA repair/transcription protein MET18/MMS19
OG0000187	1	1	1	1	1	1	1	ATP-dependent DNA helicase HFM1/MER3 [EC:3.6.4.12]
OG0000188	1	1	1	1	1	1	1	flap endonuclease GEN [EC:3.1.-.-]
OG0000189	1	1	1	1	1	1	1	DNA cross-link repair 1A protein
OG0000190	1	1	1	1	1	1	1	DNA cross-link repair 1A protein
OG0000191	1	1	1	1	1	1	1	DNA cross-link repair 1B protein [EC:3.1.-.-]
OG0000192	1	1	1	1	1	1	1	fanconi anemia group J protein [EC:3.6.4.12]
OG0000193	1	1	1	1	1	1	1	fanconi-associated nuclease 1 [EC:3.1.21.- 3.1.4.1]
OG0000194	1	1	1	1	1	1	1	RecQ-mediated genome instability protein 2
OG0000195	1	1	1	1	1	1	1	DNA repair protein RAD5 [EC:3.6.4.-]
OG0000196	1	1	1	1	1	1	1	SWI/SNF-related matrix-associated actin-dependent regulator of chromatin subfamily A3 [EC:3.6.4.- 2.3.2.27]
OG0000197	1	1	1	1	1	1	1	AP-5 complex subunit beta-1
OG0000198	1	1	1	1	1	1	1	AP-5 complex subunit zeta-1
OG0000199	1	0	1	1	1	2	1	spatacsin
OG0000200	1	1	1	1	1	1	1	zinc finger FYVE domain-containing protein 26
OG0000201	1	1	1	1	1	1	1	DNA excision repair protein ERCC-6-like 2 [EC:3.6.4.-]
OG0000202	1	1	1	1	1	1	1	TELO2-interacting protein 1
OG0000203	1	1	1	1	1	1	1	endonuclease V [EC:3.1.26.-]
OG0000204	1	1	1	1	1	1	1	E3 SUMO-protein ligase NSE2 [EC:2.3.2.-]
OG0000205	1	1	1	1	1	1	1	DNA-directed primase/polymerase protein [EC:2.7.7.102 2.7.7.7]
OG0000206	1	1	1	1	1	1	1	fidgetin-like protein 1 [EC:3.6.4.-]
OG0000207	1	1	1	1	1	1	1	structural maintenance of chromosomes protein 5
OG0000208	1	1	1	1	1	1	1	werner syndrome-like exonuclease [EC:3.1.11.-]
OG0000209	1	1	1	1	1	1	1	TELO2-interacting protein 2
OG0000210	1	1	1	1	1	1	1	telomerase Cajal body protein 1
OG0000211	1	1	1	1	1	1	1	poly [ADP-ribose] polymerase 1 [EC:2.4.2.30]
OG0000212	1	1	1	1	1	1	1	WD repeat-containing protein 70
OG0000213	1	1	1	1	1	1	1	WD repeat-containing protein 76
OG0000214	1	1	1	1	1	1	1	meiosis inhibitor protein 1
OG0000215	1	1	1	1	1	1	0	deoxyribodipyrimidine photo-lyase [EC:4.1.99.3]
OG0000216	1	1	1	0	1	1	1	DNA polymerase delta subunit 1 [EC:2.7.7.7]
OG0000217	1	0	1	1	1	1	1	DNA topoisomerase III [EC:5.6.2.1]
OG0000218	1	1	0	1	1	1	1	DNA-3-methyladenine glycosylase [EC:3.2.2.21]
OG0000219	1	1	1	1	1	1	0	E3 ubiquitin-protein ligase RBX1 [EC:2.3.2.32]
OG0000220	1	1	1	1	1	1	0	DNA repair protein RAD51
OG0000221	1	0	1	1	1	1	1	serine-protein kinase ATM [EC:2.7.11.1]
OG0000222	1	1	0	1	1	1	1	nuclease S1 [EC:3.1.30.1]
OG0000223	1	1	0	1	1	1	1	14-3-3 protein epsilon
OG0000224	0	1	1	1	1	1	1	replication factor A1
OG0000225	1	1	1	0	1	1	1	DNA mismatch repair protein MSH6
OG0000226	1	0	1	1	1	1	1	replication factor A2
OG0000227	1	1	0	1	1	1	1	aprataxin [EC:3.6.1.70 3.6.1.71 3.6.1.72]
OG0000228	1	1	1	0	1	1	1	nibrin
OG0000229	0	1	1	1	1	1	1	DNA-repair protein XRCC3
OG0000230	1	1	1	1	1	1	0	fanconi anemia group D2 protein
OG0000231	1	1	0	1	1	1	1	structure-specific endonuclease subunit SLX1 [EC:3.6.1.-]
OG0000232	1	0	1	1	1	1	1	activating signal cointegrator complex subunit 3 [EC:3.6.4.12]
OG0000233	1	0	1	1	1	1	1	structural maintenance of chromosomes protein 6
OG0000234	1	1	1	1	1	0	1	dUTP pyrophosphatase [EC:3.6.1.23]
OG0000235	1	1	1	1	1	0	1	14-3-3 protein epsilon
OG0000236	1	1	1	1	1	0	1	bifunctional polynucleotide phosphatase/kinase [EC:3.1.3.32 2.7.1.78]
OG0000237	1	1	1	1	1	0	1	NIMA (never in mitosis gene a)-related kinase 1/4/5 [EC:2.7.11.1]
OG0000238	1	1	1	1	1	0	1	DNA repair protein RAD5 [EC:3.6.4.-]
OG0000239	1	1	0	1	1	1	0	DNA-directed RNA polymerases I, II, and III subunit RPABC4
OG0000240	1	1	0	0	1	1	1	ubiquitin-conjugating enzyme E2 variant
OG0000241	0	1	0	1	1	1	1	meiotic recombination protein SPO11
OG0000242	0	1	0	1	1	1	1	centromere protein S
OG0000243	1	1	1	1	0	0	1	replication factor C subunit 3/5
OG0000244	0	0	1	1	1	0	1	nuclease S1 [EC:3.1.30.1]
OG0000245	0	1	0	1	1	0	1	tyrosyl-DNA phosphodiesterase 2 [EC:3.1.4.-]
OG0000246	1	1	1	0	0	0	0	replication factor C subunit 3/5
OG0000247	0	1	0	0	1	0	0	TFIIH basal transcription factor complex TTD-A subunit
OG0000248	0	0	0	0	0	0	2	UV excision repair protein RAD23
OG0000249	0	0	0	0	0	1	0	DNA-directed RNA polymerases I, II, and III subunit RPABC5
OG0000250	0	0	0	0	0	1	0	DNA-directed RNA polymerases I, II, and III subunit RPABC1
OG0000251	0	0	0	0	1	0	0	ribonucleoside-diphosphate reductase subunit M2 [EC:1.17.4.1]
OG0000252	0	0	0	0	1	0	0	fanconi anemia group M protein
OG0000253	0	0	1	0	0	0	0	ubiquitin-conjugating enzyme E2 variant
OG0000254	1	0	0	0	0	0	0	DNA mismatch repair protein MSH4
OG0000255	0	0	0	1	0	0	0	exonuclease 1 [EC:3.1.-.-]
OG0000256	0	0	0	0	0	0	1	E3 ubiquitin-protein ligase RBX1 [EC:2.3.2.32]
OG0000257	0	0	0	0	0	0	1	WD repeat-containing protein 48
OG0000258	0	0	0	0	0	0	1	DNA cross-link repair 1A protein
OG0000259	0	0	0	0	0	0	1	DNA excision repair protein ERCC-5
Total	279	294	271	285	302	289	323
The 27 yellow marked orthogroups, R. chiliantha has two gene copies, and other Juglandaceae species have only one gene copy. The five green marked orthogroups, R. chiliantha is one gene copies or no gene copy and other Juglandaceae species have at least one gene copy.
