# Supplementary material for: Genome structure-based Juglandaceae phylogenies contradict alignment-based phylogenies and substitution rates vary with DNA repair genes
Source: Nat Commun. 2023 Feb 4;14:617. doi: 10.1038/s41467-023-36247-z (PMC9899254; doi:10.1038/s41467-023-36247-z)
Supplement: Supplementary file 7 — Supplementary Data 4 [file 41467_2023_36247_MOESM7_ESM.xlsx]

## Sheet: Sheet1
Supplementary Data 4. RNA-seq data for 54 DNA repair and recombination genes in two tissues (leaf and flower bud) of Rhoiptelea chiliantha.
Gene name	Flower buds (FPKMa)									Leaf (FPKMa)
	LS_F11	LS_F21	LS_F31	WM_F11	WM_F21	WM_F32	WM_F41	WM_F51		WM_L11	WM_L22	WM_L31
RCH_Chr06G18370	72.25	81.04	57.86	62.47	47.09	34.13	37.78	47.24		5.47	5.22	5.44
RCH_Chr12G14820	1.02	1.24	2.16	2.12	1.34	0.53	1.02	1.98		0.29	0.27	0.48
RCH_Chr03G21320	11.16	10.51	12.34	20.07	8.7	3.96	9.34	11.3		5.13	5.99	6.26
RCH_Chr09G02260	49.11	71.27	73.98	122.04	60.52	49.62	77.53	79.71		21.66	29.51	31.74
RCH_Chr04G03490	36.81	35.11	29.98	181.55	32.49	14.93	11.92	38.67		5.66	8.12	4.47
RCH_Chr10G02940	1.73	4.61	4.75	33.82	3.71	1.33	2.31	6.6		0.18	0.2	0.02
RCH_Chr04G23030	50.98	59.91	58.81	117.46	49.15	37.3	33.96	51.46		34.77	33.08	34.43
RCH_Chr10G18770	5.29	6.05	6.81	14.12	4.81	2.6	3.02	5.13		12.05	8.61	11.16
RCH_Chr03G22810	32.69	31.28	35.05	23.45	28.1	30.08	46.47	32.92		10.65	18.05	21.66
RCH_Chr09G00990	18.55	14.71	22.43	11.83	15.86	18.89	22.55	18.22		5.7	7.32	10.69
RCH_Chr03G03690	5.38	6.96	5.06	13.68	5.75	1.17	3.43	5.79		5.09	5.01	6.95
RCH_Chr09G16740	19.68	19.66	23.08	23.84	17.85	8.8	12.93	25.81		3.37	3.71	4.83
RCH_Chr14G04150	10.18	10.87	11.77	7.28	8.42	9.1	12.27	9.47		24	30.47	29.69
RCH_Chr16G03460	81.22	63.17	70.86	37.45	71.66	122.82	63.07	69.77		28.94	24.93	23.8
RCH_Chr01G28940	7.59	5.56	8.92	9.5	6.02	5.49	4.13	8.49		0.94	0.96	2.57
RCH_Chr05G23070	18.47	18.24	29.62	20.88	19.08	20.81	16.53	28.63		3.86	7.1	8.08
RCH_Chr04G22720	4.53	4	6.15	5.61	1.57	0.57	1.57	2.6		0.02	0.12	1.45
RCH_Chr10G18520	15.47	14.69	13.17	30.63	12.67	7.17	7.44	15.58		3.25	2.15	2.55
RCH_Chr08G10430	35.13	46.48	44.87	56.93	34.98	26.2	57.44	35.13		33.13	40.28	55.7
RCH_Chr13G08090	14.92	13.76	15.5	24.61	11.86	11.26	13.07	10.24		2.33	2.34	2.17
RCH_Chr06G10480	21.88	27.34	30.48	40.8	23.88	11.66	29.57	31.84		46.43	49.03	60.37
RCH_Chr12G08210	18.85	23.74	29.81	40.98	21.92	13.33	22.24	26.9		13.7	15.02	16.31
RCH_Chr04G12750	14.47	23.79	31.68	81.35	14.09	6.75	36.05	25.79		0	0.06	0
RCH_Chr10G10600	0.93	1.79	1.59	3.84	1.21	1.87	1.73	1.43		0.26	0.48	0.6
RCH_Chr01G24720	25.85	23.95	32.8	18.91	23.11	37.86	21.51	23.69		13.31	16.86	17.73
RCH_Chr05G19720	10.96	11.87	14.82	8.92	11.12	14.69	11.2	13.09		74.51	98.43	109.74
RCH_Chr14G04090	7.19	7.39	8.5	6.85	6.97	5.84	3.6	8.5		1.88	1.87	1.64
RCH_Chr16G03370	3.99	5.05	5.42	3.36	3.1	4.31	2.49	3.34		1.05	1.25	1.67
RCH_Chr01G11710	179.98	273.44	119.92	441.05	102.14	61.79	18.19	177.04		0.02	0	0.03
RCH_Chr05G09430	92.8	135.28	106.22	424.9	90.95	25.48	11.15	175.73		0.37	1.59	1.98
RCH_Chr04G09620	46.58	45.29	48.13	36.35	46.06	42.08	34.43	47.29		11.29	10.08	11.57
RCH_Chr10G07800	28.67	29.33	31.65	37.13	25.78	14.3	13.3	36.97		1.27	0.93	0.94
RCH_Chr02G07550	3.6	2.28	2.06	5.54	0.79	1.19	1.31	1.83		0	0.02	0
RCH_Chr07G15890	36.13	25.22	28.13	69.91	22.8	13.1	20.87	22.66		12.65	15.91	20.25
RCH_Chr07G12420	6.69	6.52	6.31	13.49	5.79	5.22	2.57	7.07		2.71	5.12	7.47
RCH_Scf35G00020	18.43	16.79	16.98	35.98	12.56	13	9.43	16.34		5.27	8.51	8.1
RCH_Chr02G17210	38.75	41.25	36	43.36	30.33	33.81	15.75	32.88		13.13	10.24	6.01
RCH_Chr07G08450	11.36	9.2	11.96	14.7	8.41	4.39	6.19	10.19		7.95	6.21	10.07
RCH_Chr11G10250	4.59	4.37	4.84	3.96	3.42	3.86	5.23	6.77		8.62	20.58	18.05
RCH_Chr15G05500	2.39	3.32	4.79	3.1	3.04	3.86	1.97	4.87		0.31	0.09	0.46
RCH_Chr01G15420	1.94	2.19	1.86	3.78	1.51	1.09	1.11	2.01		2.2	1.71	1.63
RCH_Chr05G12310	20.09	27.18	7.56	44.02	20.35	9.09	8.18	9.08		29.15	18.13	16.84
RCH_Chr14G09110	20.17	16.32	15.15	12.59	11.36	16.35	16.38	15.67		15.64	15.64	14.5
RCH_Chr16G07560	52.73	55.31	81.45	49.74	50.54	52.58	67.57	75.65		25.7	29.53	25.05
RCH_Chr06G19020	23.27	31.72	12.98	31.37	21.07	17.95	12.17	14.62		1.61	2.67	3.21
RCH_Chr12G15330	2.74	2.3	3.56	7.13	2.71	0.61	1.8	4.69		5.22	7.44	4.48
RCH_Chr14G02690	47.1	49.58	42.96	34.04	42.63	41.46	39.94	37.53		59.72	54.75	54.75
RCH_Chr16G02320	41.09	26.48	39.09	19.94	43.12	55.84	24.7	32.76		25.89	41.83	37.97
RCH_Chr14G05110	23.23	23.81	24.35	31.69	17.31	22.6	15.57	21.81		12.45	11.23	9
RCH_Chr16G04320	49.33	46.88	41.94	88.08	40.66	30.18	25.18	39.66		59.97	51.58	43.22
RCH_Chr01G22760	50.98	52.84	49.14	56.48	39.35	51.14	47.7	40.98		6.75	7.4	7.17
RCH_Chr05G17880	42.18	42.24	12.52	66.85	36.15	39.79	15.33	13.61		9	14.76	11.89
RCH_Chr01G22900	138.42	139.48	152.88	153.29	178.61	168.22	116.31	150.3		10.34	10.21	11.35
RCH_Chr05G17980	7.95	5.9	5.86	7.47	3.76	7.06	1.37	6.59		3.21	4.81	4.27
aFPKM: Fragments Per Kilobase of exon model per Million mapped fragments.
