# Supplementary material for: Genome structure-based Juglandaceae phylogenies contradict alignment-based phylogenies and substitution rates vary with DNA repair genes
Source: Nat Commun. 2023 Feb 4;14:617. doi: 10.1038/s41467-023-36247-z (PMC9899254; doi:10.1038/s41467-023-36247-z)
Supplement: Supplementary file 8 — Supplementary Data 5 [file 41467_2023_36247_MOESM8_ESM.xlsx]

## Sheet: Sheet1
Supplementary Data 5. Numbers of ancestral genes on homoeologous chromosome pairs.
Species	Homoeologous pairsa	No. of genes on the dominant chromosome	No. of ancestral genes on the dominant chromosome	No. of genes on the recessive chromosome	No. of ancestral genes on the recessive chromosome
R. chiliantha	Chr1-Chr5	2905	1527	2312	912
	Chr4-Chr10	2417	1334	1957	789
	Chr11-Chr15	1707	916	1424	588
	Chr6-Chr12	2185	1177	1786	691
	Chr8-Chr13	2038	1068	1672	665
	Chr14-Chr16	1320	718	1032	388
	Chr2-Chr7	2766	1496	2215	896
	Chr3-Chr9	2402	1267	1960	795
E. roxburghiana	AroChr01-AroChr07	2818	1587	1885	823
	AroChr02-AroChr12	2437	1319	1639	723
	AroChr03-AroChr10	2703	1436	1924	864
	AroChr04-AroChr09	2203	1147	1586	687
	AroChr05-AroChr15	2375	1282	1797	733
	AroChr06-AroChr14	2035	1112	1432	624
	AroChr08-AroChr16	1405	693	1074	413
	AroChr11-AroChr13	1674	915	1328	545
C. illinoinensis	Chr01-Chr02	3082	1617	1997	881
	Chr03-Chr04	2848	1601	1985	852
	Chr05-Chr06	2646	1375	1776	757
	Chr07-Chr08	2379	1425	1832	767
	Chr09-Chr10	2254	1231	1680	687
	Chr11-Chr12	2114	1141	1432	659
	Chr13-Chr14	1802	969	1376	535
	Chr15-Chr16	1867	721	1197	444
J. regia	Jr1D-Jr1S	3076	1408	1885	754
	Jr2D-Jr2S	2662	1348	1995	784
	Jr3D-Jr3S	2437	1198	1757	689
	Jr4D-Jr4S	2294	1176	1722	717
	Jr5D-Jr5S	2120	1049	1792	650
	Jr6D-Jr6S	2088	998	1420	564
	Jr7D-Jr7S	1824	863	1401	529
	Jr8D-Jr8S	1678	630	1135	415
J. microcarpa	Jm1D-Jm1S	2788	1374	1839	775
	Jm2D-Jm2S	2581	1347	1913	792
	Jm3D-Jm3S	2360	1197	1648	716
	Jm4D-Jm4S	2187	1147	1617	749
	Jm5D-Jm5S	2069	1037	1654	644
	Jm6D-Jm6S	1922	976	1293	547
	Jm7D-Jm7S	1643	842	1267	515
	Jm8D-Jm8S	1543	615	1073	403
J. mandshurica	chr1-chr2	3443	1692	1846	782
	chr9-chr10	2426	1287	1829	678
	chr11-chr12	2251	1187	1444	614
	chr13-chr14	1817	967	1500	571
	chr15-chr16	1639	740	1190	412
	chr3-chr4	2882	1603	2069	822
	chr5-chr6	2602	1385	1872	755
	chr7-chr8	2554	1453	1734	733
P. strobilacea	PstrChr01-PstrChr02	2774	1561	1839	829
	PstrChr03-PstrChr04	2459	1532	1738	795
	PstrChr05-PstrChr06	2238	1314	1641	702
	PstrChr07-PstrChr08	2179	1362	1579	717
	PstrChr09-PstrChr10	2024	1187	1435	660
	PstrChr11-PstrChr12	1863	1098	1325	596
	PstrChr13-PstrChr14	1717	951	2216	946
	PstrChr15-PstrChr14	1468	689	2216	946
aThe first chromosome in the homoeologous chromosome pair is the dominant chromosome, the other is the recessive chromosome.
