# Supplementary material for: Genome structure-based Juglandaceae phylogenies contradict alignment-based phylogenies and substitution rates vary with DNA repair genes
Source: Nat Commun. 2023 Feb 4;14:617. doi: 10.1038/s41467-023-36247-z (PMC9899254; doi:10.1038/s41467-023-36247-z)
Supplement: Supplementary file 9 — Supplementary Data 6 [file 41467_2023_36247_MOESM9_ESM.xlsx]

## Sheet: Sheet1
Supplementary Data 6. Information on the Juglandaceae subgenomes assigned by intraspecific collinear blocks.
Species	Block ID	Chromosome name of region 1a	Number of genes in region 1a	Number of ancestral genes in region 1a	Subgenome of region 1a	Chromosome name of region 2b	Number of genes in region 2b	Number of ancestral genes in region 2b	Subgenome of region 2b
E. roxburghiana	3	AroChr03	25	6	Dominant	AroChr01	15	4	Recessive
	34	AroChr01	209	95	Dominant	AroChr07	161	77	Recessive
	35	AroChr07	46	23	Dominant	AroChr01	45	20	Recessive
	36	AroChr01	74	40	Dominant	AroChr07	48	24	Recessive
	37	AroChr01	40	31	Dominant	AroChr07	37	14	Recessive
	38	AroChr01	51	22	Dominant	AroChr07	32	13	Recessive
	39	AroChr01	19	17	Dominant	AroChr07	12	5	Recessive
	40	AroChr01	818	487	Dominant	AroChr07	573	229	Recessive
	41	AroChr01	501	285	Dominant	AroChr07	336	139	Recessive
	42	AroChr01	359	219	Dominant	AroChr07	222	106	Recessive
	43	AroChr01	275	125	Dominant	AroChr07	180	83	Recessive
	44	AroChr01	223	133	Dominant	AroChr07	149	62	Recessive
	45	AroChr07	50	23	Dominant	AroChr01	17	7	Recessive
	46	AroChr01	21	13	Dominant	AroChr07	13	4	Recessive
	57	AroChr10	14	8	Dominant	AroChr01	15	4	Recessive
	59	AroChr01	21	15	Dominant	AroChr10	13	7	Recessive
	88	AroChr02	9	3	Ambiguous	AroChr02	10	3	Ambiguous
	90	AroChr02	8	4	Dominant	AroChr02	6	2	Recessive
	107	AroChr02	7	2	Dominant	AroChr04	7	1	Recessive
	128	AroChr11	23	14	Dominant	AroChr02	15	6	Recessive
	129	AroChr02	906	501	Dominant	AroChr12	606	240	Recessive
	130	AroChr02	247	128	Dominant	AroChr12	160	69	Recessive
	131	AroChr02	239	121	Dominant	AroChr12	190	83	Recessive
	132	AroChr02	241	142	Dominant	AroChr12	152	68	Recessive
	135	AroChr12	9	3	Dominant	AroChr02	12	1	Recessive
	137	AroChr12	13	9	Dominant	AroChr02	16	6	Recessive
	138	AroChr02	308	171	Dominant	AroChr12	214	113	Recessive
	139	AroChr02	156	98	Dominant	AroChr12	106	38	Recessive
	141	AroChr02	48	24	Dominant	AroChr12	38	21	Recessive
	142	AroChr02	36	24	Dominant	AroChr12	23	8	Recessive
	143	AroChr12	35	24	Dominant	AroChr02	52	17	Recessive
	145	AroChr02	10	3	Dominant	AroChr13	8	0	Recessive
	146	AroChr02	5	1	Ambiguous	AroChr13	5	1	Ambiguous
	154	AroChr03	9	6	Dominant	AroChr03	8	1	Recessive
	156	AroChr03	29	11	Dominant	AroChr04	8	4	Recessive
	174	AroChr03	1187	616	Dominant	AroChr10	826	356	Recessive
	175	AroChr03	682	370	Dominant	AroChr10	437	196	Recessive
	176	AroChr03	164	89	Dominant	AroChr10	141	61	Recessive
	177	AroChr03	215	107	Dominant	AroChr10	125	53	Recessive
	178	AroChr03	187	105	Dominant	AroChr10	177	82	Recessive
	179	AroChr03	104	59	Dominant	AroChr10	72	30	Recessive
	211	AroChr04	1119	571	Dominant	AroChr09	828	370	Recessive
	212	AroChr04	540	276	Dominant	AroChr09	315	154	Recessive
	213	AroChr04	9	6	Dominant	AroChr09	11	5	Recessive
	214	AroChr04	452	247	Dominant	AroChr09	408	135	Recessive
	237	AroChr04	8	3	Dominant	AroChr15	7	1	Recessive
	238	AroChr04	6	2	Ambiguous	AroChr16	9	2	Ambiguous
	239	AroChr05	33	24	Dominant	AroChr05	16	2	Recessive
	268	AroChr05	1392	776	Dominant	AroChr15	1067	432	Recessive
	269	AroChr05	400	200	Dominant	AroChr15	284	123	Recessive
	270	AroChr05	162	82	Dominant	AroChr15	112	40	Recessive
	271	AroChr05	130	48	Dominant	AroChr15	73	34	Recessive
	272	AroChr05	28	18	Dominant	AroChr15	25	7	Recessive
	273	AroChr05	17	6	Dominant	AroChr15	10	3	Recessive
	274	AroChr05	26	12	Dominant	AroChr15	17	7	Recessive
	275	AroChr05	216	112	Dominant	AroChr15	139	46	Recessive
	276	AroChr05	33	23	Dominant	AroChr15	26	15	Recessive
	277	AroChr15	34	18	Dominant	AroChr05	20	7	Recessive
	291	AroChr09	5	2	Dominant	AroChr06	5	1	Recessive
	298	AroChr06	368	233	Dominant	AroChr14	270	124	Recessive
	299	AroChr06	355	182	Dominant	AroChr14	317	128	Recessive
	300	AroChr06	12	6	Dominant	AroChr14	8	2	Recessive
	301	AroChr06	52	26	Dominant	AroChr14	42	19	Recessive
	302	AroChr06	657	315	Dominant	AroChr14	446	195	Recessive
	303	AroChr06	313	184	Dominant	AroChr14	198	85	Recessive
	304	AroChr06	54	30	Dominant	AroChr14	27	11	Recessive
	305	AroChr06	34	17	Dominant	AroChr14	25	13	Recessive
	306	AroChr06	15	8	Dominant	AroChr14	6	1	Recessive
	307	AroChr06	12	8	Dominant	AroChr14	16	2	Recessive
	308	AroChr06	20	14	Dominant	AroChr14	10	6	Recessive
	336	AroChr08	689	346	Dominant	AroChr16	610	234	Recessive
	337	AroChr08	213	112	Dominant	AroChr16	157	63	Recessive
	338	AroChr08	202	92	Dominant	AroChr16	135	49	Recessive
	339	AroChr08	104	54	Dominant	AroChr16	73	29	Recessive
	355	AroChr09	7	3	Dominant	AroChr14	6	2	Recessive
	374	AroChr11	148	78	Dominant	AroChr13	127	50	Recessive
	375	AroChr13	41	17	Dominant	AroChr11	27	16	Recessive
	377	AroChr11	34	19	Dominant	AroChr13	23	7	Recessive
	378	AroChr11	1160	615	Dominant	AroChr13	848	364	Recessive
	379	AroChr11	166	97	Dominant	AroChr13	184	80	Recessive
	380	AroChr11	65	34	Dominant	AroChr13	55	25	Recessive
	385	AroChr12	7	3	Dominant	AroChr12	6	0	Recessive
	390	AroChr13	7	2	Dominant	AroChr13	10	1	Recessive
	391	AroChr13	11	4	Dominant	AroChr13	14	3	Recessive
	393	AroChr14	19	11	Dominant	AroChr14	19	1	Recessive
	394	AroChr14	19	7	Dominant	AroChr14	12	3	Recessive
	399	AroChr15	25	7	Dominant	AroChr15	30	4	Recessive
	400	AroChr15	8	3	Ambiguous	AroChr15	8	3	Ambiguous
	401	AroChr15	7	2	Ambiguous	AroChr15	7	2	Ambiguous
R. chiliantha	44	Chr1	2199	1174	Dominant	Chr5	1725	699	Recessive
	45	Chr1	389	188	Dominant	Chr5	325	110	Recessive
	46	Chr1	221	110	Dominant	Chr5	180	65	Recessive
	47	Chr1	58	30	Dominant	Chr5	53	25	Recessive
	48	Chr1	79	46	Dominant	Chr5	61	22	Recessive
	49	Chr1	46	26	Dominant	Chr5	31	14	Recessive
	50	Chr1	8	5	Dominant	Chr5	11	2	Recessive
	82	Chr4	1693	949	Dominant	Chr10	1356	555	Recessive
	83	Chr4	573	309	Dominant	Chr10	490	185	Recessive
	87	Chr4	117	57	Dominant	Chr10	93	42	Recessive
	128	Chr11	511	265	Dominant	Chr15	425	178	Recessive
	130	Chr11	1177	641	Dominant	Chr15	977	404	Recessive
	133	Chr11	9	3	Dominant	Chr15	7	0	Recessive
	166	Chr6	2181	1174	Dominant	Chr12	1775	686	Recessive
	167	Chr12	30	15	Ambiguous	Chr6	32	15	Ambiguous
	168	Chr6	12	4	Dominant	Chr12	9	3	Recessive
	219	Chr8	752	388	Dominant	Chr13	637	268	Recessive
	220	Chr8	571	306	Dominant	Chr13	477	187	Recessive
	221	Chr8	26	11	Dominant	Chr13	20	8	Recessive
	222	Chr13	6	3	Dominant	Chr8	6	2	Recessive
	223	Chr8	504	271	Dominant	Chr13	411	161	Recessive
	224	Chr13	46	21	Ambiguous	Chr8	53	21	Ambiguous
	225	Chr8	61	33	Dominant	Chr13	58	21	Recessive
	234	Chr14	1245	687	Dominant	Chr16	1001	374	Recessive
	237	Chr14	12	8	Dominant	Chr16	10	3	Recessive
	265	Chr16	5	2	Dominant	Chr15	5	0	Recessive
	326	Chr2	59	27	Dominant	Chr7	47	16	Recessive
	327	Chr2	45	21	Dominant	Chr7	29	14	Recessive
	328	Chr2	19	9	Dominant	Chr7	8	1	Recessive
	329	Chr7	6	4	Dominant	Chr2	8	3	Recessive
	330	Chr2	8	5	Dominant	Chr7	8	1	Recessive
	331	Chr2	978	524	Dominant	Chr7	792	356	Recessive
	332	Chr2	866	472	Dominant	Chr7	730	277	Recessive
	333	Chr2	788	434	Dominant	Chr7	628	239	Recessive
	384	Chr3	2389	1261	Dominant	Chr9	1958	794	Recessive
P. strobilacea	0	PstrChr01	1157	671	Dominant	PstrChr02	839	381	Recessive
	1	PstrChr01	750	383	Dominant	PstrChr02	449	206	Recessive
	2	PstrChr01	268	157	Dominant	PstrChr02	206	81	Recessive
	3	PstrChr01	400	221	Dominant	PstrChr02	198	84	Recessive
	4	PstrChr01	53	22	Dominant	PstrChr02	28	16	Recessive
	5	PstrChr01	20	7	Dominant	PstrChr02	18	4	Recessive
	6	PstrChr02	14	6	Dominant	PstrChr01	9	3	Recessive
	7	PstrChr01	149	91	Dominant	PstrChr02	117	61	Recessive
	110	PstrChr03	918	580	Dominant	PstrChr04	605	266	Recessive
	111	PstrChr03	717	470	Dominant	PstrChr04	500	220	Recessive
	112	PstrChr03	92	44	Dominant	PstrChr04	70	27	Recessive
	113	PstrChr03	84	39	Dominant	PstrChr04	68	27	Recessive
	114	PstrChr04	10	5	Dominant	PstrChr03	7	2	Recessive
	115	PstrChr03	389	227	Dominant	PstrChr04	312	138	Recessive
	116	PstrChr03	96	62	Dominant	PstrChr04	52	28	Recessive
	117	PstrChr03	47	27	Dominant	PstrChr04	46	15	Recessive
	118	PstrChr03	18	13	Dominant	PstrChr04	13	7	Recessive
	119	PstrChr03	19	13	Dominant	PstrChr04	15	7	Recessive
	205	PstrChr05	35	14	Dominant	PstrChr05	21	9	Recessive
	206	PstrChr05	190	113	Dominant	PstrChr06	187	81	Recessive
	207	PstrChr05	75	53	Dominant	PstrChr06	54	27	Recessive
	208	PstrChr05	59	28	Dominant	PstrChr06	28	15	Recessive
	209	PstrChr05	825	501	Dominant	PstrChr06	616	247	Recessive
	210	PstrChr05	561	325	Dominant	PstrChr06	475	214	Recessive
	211	PstrChr05	221	123	Dominant	PstrChr06	144	64	Recessive
	212	PstrChr05	73	53	Dominant	PstrChr06	57	17	Recessive
	213	PstrChr05	65	29	Dominant	PstrChr06	40	19	Recessive
	214	PstrChr06	28	12	Dominant	PstrChr05	31	10	Recessive
	243	PstrChr06	10	5	Dominant	PstrChr06	10	2	Recessive
	268	PstrChr07	6	4	Dominant	PstrChr07	6	2	Recessive
	272	PstrChr07	1156	740	Dominant	PstrChr08	817	385	Recessive
	273	PstrChr07	338	191	Dominant	PstrChr08	286	120	Recessive
	278	PstrChr07	26	13	Dominant	PstrChr08	16	11	Recessive
	280	PstrChr07	297	185	Dominant	PstrChr08	179	81	Recessive
	281	PstrChr07	297	183	Dominant	PstrChr08	240	96	Recessive
	283	PstrChr07	9	6	Ambiguous	PstrChr08	16	6	Ambiguous
	287	PstrChr08	18	4	Dominant	PstrChr08	13	3	Recessive
	289	PstrChr09	1029	573	Dominant	PstrChr10	765	382	Recessive
	290	PstrChr09	354	215	Dominant	PstrChr10	250	101	Recessive
	291	PstrChr09	41	31	Dominant	PstrChr10	35	18	Recessive
	292	PstrChr09	183	110	Dominant	PstrChr10	153	54	Recessive
	293	PstrChr09	132	75	Dominant	PstrChr10	90	34	Recessive
	294	PstrChr09	40	29	Dominant	PstrChr10	46	17	Recessive
	295	PstrChr09	61	34	Dominant	PstrChr10	26	12	Recessive
	344	PstrChr11	1025	595	Dominant	PstrChr12	789	350	Recessive
	345	PstrChr11	89	46	Dominant	PstrChr12	50	16	Recessive
	346	PstrChr11	18	6	Dominant	PstrChr12	12	4	Recessive
	347	PstrChr11	395	239	Dominant	PstrChr12	279	115	Recessive
	348	PstrChr11	181	89	Dominant	PstrChr12	150	81	Recessive
	349	PstrChr11	35	15	Dominant	PstrChr12	42	13	Recessive
	350	PstrChr11	44	25	Dominant	PstrChr12	41	16	Recessive
	355	PstrChr12	9	3	Dominant	PstrChr12	11	1	Recessive
	362	PstrChr13	285	136	Dominant	PstrChr14	187	69	Recessive
	363	PstrChr14	29	20	Dominant	PstrChr13	37	17	Recessive
	366	PstrChr13	12	4	Dominant	PstrChr14	11	0	Recessive
	367	PstrChr13	803	466	Dominant	PstrChr14	596	273	Recessive
	368	PstrChr13	456	233	Dominant	PstrChr14	397	170	Recessive
	369	PstrChr13	34	23	Dominant	PstrChr14	14	3	Recessive
	370	PstrChr14	10	3	Dominant	PstrChr14	9	1	Recessive
	372	PstrChr15	486	235	Dominant	PstrChr14	319	136	Recessive
	373	PstrChr15	152	78	Dominant	PstrChr14	144	70	Recessive
	374	PstrChr15	122	64	Dominant	PstrChr14	88	44	Recessive
	375	PstrChr15	75	39	Dominant	PstrChr14	34	17	Recessive
	376	PstrChr15	53	23	Dominant	PstrChr14	22	7	Recessive
	377	PstrChr14	11	6	Dominant	PstrChr15	13	3	Recessive
	378	PstrChr14	11	6	Dominant	PstrChr15	14	3	Recessive
	379	PstrChr14	8	2	Ambiguous	PstrChr15	10	2	Ambiguous
	380	PstrChr15	282	122	Dominant	PstrChr14	195	71	Recessive
	381	PstrChr15	151	52	Dominant	PstrChr14	110	37	Recessive
	382	PstrChr15	12	7	Dominant	PstrChr15	12	2	Recessive
	383	PstrChr15	21	5	Dominant	PstrChr15	19	3	Recessive
J. regia	0	Jr1D	14	1	Ambiguous	Jr1D	24	1	Ambiguous
	1	Jr1D	1471	816	Dominant	Jr1S	957	425	Recessive
	2	Jr1D	529	199	Dominant	Jr1S	368	131	Recessive
	3	Jr1D	344	152	Dominant	Jr1S	179	77	Recessive
	4	Jr1D	321	138	Dominant	Jr1S	160	63	Recessive
	5	Jr1D	79	24	Dominant	Jr1S	53	12	Recessive
	7	Jr1S	18	9	Dominant	Jr1D	19	8	Recessive
	108	Jr2D	896	519	Dominant	Jr2S	623	302	Recessive
	109	Jr2D	767	348	Dominant	Jr2S	562	212	Recessive
	110	Jr2D	551	301	Dominant	Jr2S	450	173	Recessive
	111	Jr2D	141	75	Dominant	Jr2S	125	31	Recessive
	112	Jr2D	49	16	Dominant	Jr2S	20	6	Recessive
	113	Jr2D	51	25	Dominant	Jr2S	42	23	Recessive
	114	Jr2D	19	13	Dominant	Jr2S	12	7	Recessive
	184	Jr3D	92	41	Dominant	Jr3S	61	16	Recessive
	185	Jr3D	75	32	Dominant	Jr3S	62	12	Recessive
	186	Jr3D	1379	757	Dominant	Jr3S	849	379	Recessive
	187	Jr3D	640	282	Dominant	Jr3S	583	229	Recessive
	241	Jr4D	10	7	Dominant	Jr4S	12	4	Recessive
	242	Jr4D	29	18	Dominant	Jr4S	30	15	Recessive
	243	Jr4D	1326	758	Dominant	Jr4S	1108	488	Recessive
	244	Jr4D	770	345	Dominant	Jr4S	525	194	Recessive
	251	Jr5D	1531	793	Dominant	Jr5S	1334	488	Recessive
	252	Jr5D	355	170	Dominant	Jr5S	248	100	Recessive
	253	Jr5D	79	33	Dominant	Jr5S	58	21	Recessive
	299	Jr6D	1131	614	Dominant	Jr6S	735	322	Recessive
	300	Jr6S	74	47	Dominant	Jr6D	171	43	Recessive
	301	Jr6D	324	150	Dominant	Jr6S	296	108	Recessive
	302	Jr6D	46	31	Dominant	Jr6S	56	17	Recessive
	303	Jr6D	66	40	Dominant	Jr6S	95	19	Recessive
	304	Jr6D	67	40	Dominant	Jr6S	61	19	Recessive
	313	Jr7D	1000	534	Dominant	Jr7S	832	339	Recessive
	314	Jr7D	498	200	Dominant	Jr7S	383	142	Recessive
	315	Jr7D	143	48	Dominant	Jr7S	124	31	Recessive
	316	Jr7D	54	13	Dominant	Jr7S	42	9	Recessive
	318	Jr8D	468	216	Dominant	Jr8S	331	134	Recessive
	319	Jr8D	565	224	Dominant	Jr8S	346	134	Recessive
	320	Jr8D	159	59	Dominant	Jr8S	197	49	Recessive
	321	Jr8S	86	32	Dominant	Jr8D	81	26	Recessive
	322	Jr8D	81	24	Dominant	Jr8S	32	17	Recessive
	323	Jr8D	36	12	Dominant	Jr8S	30	7	Recessive
J. microcarpa	0	Jm1D	1390	786	Dominant	Jm1S	960	448	Recessive
	1	Jm1D	460	192	Dominant	Jm1S	312	119	Recessive
	2	Jm1D	358	151	Dominant	Jm1S	191	81	Recessive
	3	Jm1D	190	97	Dominant	Jm1S	100	47	Recessive
	4	Jm1D	43	13	Dominant	Jm1S	49	9	Recessive
	5	Jm1D	75	28	Dominant	Jm1S	43	19	Recessive
	6	Jm1D	88	44	Dominant	Jm1S	56	13	Recessive
	105	Jm2D	933	541	Dominant	Jm2S	592	288	Recessive
	106	Jm2D	673	370	Dominant	Jm2S	554	209	Recessive
	107	Jm2D	744	339	Dominant	Jm2S	575	226	Recessive
	108	Jm2D	53	25	Dominant	Jm2S	49	22	Recessive
	109	Jm2D	20	14	Dominant	Jm2S	14	7	Recessive
	110	Jm2S	21	7	Dominant	Jm2D	9	2	Recessive
	111	Jm2D	33	13	Dominant	Jm2S	33	6	Recessive
	189	Jm3D	96	42	Dominant	Jm3S	55	17	Recessive
	190	Jm3D	62	22	Dominant	Jm3S	46	19	Recessive
	191	Jm3D	74	28	Dominant	Jm3S	55	16	Recessive
	192	Jm3D	1338	762	Dominant	Jm3S	851	412	Recessive
	193	Jm3D	452	206	Dominant	Jm3S	341	141	Recessive
	194	Jm3S	115	58	Dominant	Jm3D	107	51	Recessive
	250	Jm4S	12	8	Dominant	Jm4D	10	3	Recessive
	251	Jm4S	33	21	Dominant	Jm4D	28	18	Recessive
	253	Jm4D	1272	722	Dominant	Jm4S	1052	509	Recessive
	254	Jm4D	341	183	Dominant	Jm4S	188	92	Recessive
	255	Jm4D	386	162	Dominant	Jm4S	270	107	Recessive
	267	Jm5D	1489	760	Dominant	Jm5S	1282	499	Recessive
	268	Jm5D	492	233	Dominant	Jm5S	298	123	Recessive
	314	Jm6D	1001	546	Dominant	Jm6S	681	318	Recessive
	315	Jm6D	125	39	Ambiguous	Jm6S	67	39	Ambiguous
	316	Jm6D	50	27	Dominant	Jm6S	61	19	Recessive
	317	Jm6D	55	27	Dominant	Jm6S	60	15	Recessive
	318	Jm6D	55	35	Dominant	Jm6S	20	8	Recessive
	320	Jm6D	255	138	Dominant	Jm6S	177	87	Recessive
	321	Jm6D	93	56	Dominant	Jm6S	81	18	Recessive
	322	Jm6S	30	18	Dominant	Jm6D	55	13	Recessive
	327	Jm7D	1089	587	Dominant	Jm7S	895	363	Recessive
	328	Jm7D	417	184	Dominant	Jm7S	331	142	Recessive
	329	Jm7D	66	26	Dominant	Jm7S	40	11	Recessive
	331	Jm8D	469	215	Dominant	Jm8S	360	140	Recessive
	332	Jm8D	291	145	Dominant	Jm8S	204	81	Recessive
	333	Jm8D	150	63	Dominant	Jm8S	144	58	Recessive
	334	Jm8D	101	43	Dominant	Jm8S	112	21	Recessive
	335	Jm8D	158	58	Dominant	Jm8S	98	46	Recessive
	336	Jm8S	63	30	Dominant	Jm8D	130	27	Recessive
	337	Jm8D	27	16	Dominant	Jm8S	31	14	Recessive
J. mandshurica	0	chr1	145	65	Dominant	chr1	102	46	Recessive
	1	chr1	36	22	Dominant	chr1	27	11	Recessive
	10	chr11	37	12	Dominant	chr1	9	5	Recessive
	17	chr15	33	11	Dominant	chr1	24	10	Recessive
	26	chr1	1137	689	Dominant	chr2	764	332	Recessive
	27	chr1	355	174	Dominant	chr2	196	61	Recessive
	28	chr1	250	127	Dominant	chr2	175	88	Recessive
	29	chr1	385	163	Dominant	chr2	240	99	Recessive
	30	chr1	123	62	Dominant	chr2	72	42	Recessive
	31	chr1	98	38	Ambiguous	chr2	73	38	Ambiguous
	32	chr2	13	7	Dominant	chr1	9	5	Recessive
	33	chr1	176	94	Dominant	chr2	92	42	Recessive
	34	chr1	174	65	Dominant	chr2	80	27	Recessive
	35	chr1	68	32	Dominant	chr2	45	10	Recessive
	36	chr1	64	29	Dominant	chr2	46	22	Recessive
	48	chr1	22	8	Dominant	chr4	15	2	Recessive
	120	chr9	898	527	Dominant	chr10	702	313	Recessive
	121	chr9	532	276	Dominant	chr10	482	138	Recessive
	122	chr9	170	89	Dominant	chr10	121	49	Recessive
	123	chr9	195	111	Dominant	chr10	136	48	Recessive
	124	chr9	184	84	Dominant	chr10	156	53	Recessive
	125	chr9	72	34	Dominant	chr10	81	25	Recessive
	126	chr9	58	35	Dominant	chr10	38	10	Recessive
	127	chr9	26	20	Dominant	chr10	28	15	Recessive
	128	chr11	1312	722	Dominant	chr12	869	397	Recessive
	129	chr12	66	39	Dominant	chr11	96	31	Recessive
	130	chr11	454	257	Dominant	chr12	361	122	Recessive
	131	chr11	51	31	Dominant	chr12	49	19	Recessive
	136	chr16	13	10	Dominant	chr11	20	4	Recessive
	213	chr12	24	12	Dominant	chr7	14	5	Recessive
	219	chr13	763	408	Dominant	chr14	601	216	Recessive
	220	chr13	355	222	Dominant	chr14	327	150	Recessive
	221	chr13	234	113	Dominant	chr14	156	71	Recessive
	222	chr13	283	132	Dominant	chr14	223	98	Recessive
	241	chr3	55	24	Dominant	chr14	38	10	Recessive
	242	chr4	17	11	Dominant	chr14	23	4	Recessive
	252	chr15	386	191	Dominant	chr16	348	121	Recessive
	253	chr15	206	98	Dominant	chr16	132	41	Recessive
	254	chr15	146	78	Dominant	chr16	105	31	Recessive
	255	chr15	182	86	Dominant	chr16	148	54	Recessive
	256	chr15	141	58	Dominant	chr16	112	52	Recessive
	257	chr15	79	53	Dominant	chr16	72	38	Recessive
	258	chr15	59	29	Dominant	chr16	65	19	Recessive
	259	chr15	31	17	Dominant	chr16	34	12	Recessive
	260	chr15	123	40	Dominant	chr16	54	14	Recessive
	273	chr7	15	8	Dominant	chr15	20	6	Recessive
	292	chr4	41	20	Dominant	chr2	33	16	Recessive
	324	chr3	58	24	Dominant	chr3	17	4	Recessive
	325	chr3	941	598	Dominant	chr4	658	313	Recessive
	326	chr3	614	294	Dominant	chr4	446	186	Recessive
	327	chr3	588	336	Dominant	chr4	587	190	Recessive
	328	chr3	146	61	Dominant	chr4	68	21	Recessive
	329	chr3	57	44	Dominant	chr4	31	16	Recessive
	330	chr3	45	14	Dominant	chr4	35	7	Recessive
	331	chr3	15	9	Dominant	chr4	13	5	Recessive
	332	chr3	56	29	Dominant	chr4	64	28	Recessive
	333	chr3	21	17	Dominant	chr4	15	5	Recessive
	334	chr3	51	27	Dominant	chr4	57	16	Recessive
	362	chr3	143	86	Dominant	chr9	105	44	Recessive
	388	chr5	69	36	Dominant	chr5	49	17	Recessive
	389	chr5	106	58	Dominant	chr6	57	18	Recessive
	390	chr5	64	33	Dominant	chr6	54	17	Recessive
	391	chr5	1288	762	Dominant	chr6	906	401	Recessive
	392	chr5	391	199	Dominant	chr6	301	109	Recessive
	393	chr5	260	124	Dominant	chr6	249	107	Recessive
	394	chr5	166	84	Dominant	chr6	137	47	Recessive
	411	chr6	17	8	Dominant	chr6	12	5	Recessive
	430	chr7	11	7	Dominant	chr8	13	5	Recessive
	431	chr7	31	23	Dominant	chr8	30	12	Recessive
	434	chr7	1535	969	Dominant	chr8	1115	485	Recessive
	435	chr7	781	387	Dominant	chr8	545	215	Recessive
C. illinoinensis	0	Chr01	2048	1170	Dominant	Chr02	1435	628	Recessive
	1	Chr01	861	377	Dominant	Chr02	461	218	Recessive
	2	Chr01	39	20	Dominant	Chr02	46	15	Recessive
	112	Chr03	971	573	Dominant	Chr04	633	310	Recessive
	113	Chr03	807	410	Dominant	Chr04	607	252	Recessive
	114	Chr03	814	492	Dominant	Chr04	570	215	Recessive
	115	Chr03	55	29	Dominant	Chr04	55	21	Recessive
	116	Chr03	22	16	Dominant	Chr04	12	7	Recessive
	117	Chr03	30	13	Dominant	Chr04	14	8	Recessive
	217	Chr05	88	58	Dominant	Chr06	67	21	Recessive
	218	Chr05	103	57	Dominant	Chr06	68	35	Recessive
	219	Chr06	44	27	Dominant	Chr05	9	5	Recessive
	220	Chr05	1030	585	Dominant	Chr06	746	318	Recessive
	221	Chr05	640	295	Dominant	Chr06	447	193	Recessive
	222	Chr05	430	251	Dominant	Chr06	298	130	Recessive
	223	Chr05	80	44	Dominant	Chr06	69	32	Recessive
	224	Chr05	19	11	Dominant	Chr06	14	7	Recessive
	225	Chr06	23	17	Dominant	Chr05	12	4	Recessive
	258	Chr05	31	2	Dominant	Chr15	101	0	Recessive
	259	Chr05	47	4	Dominant	Chr15	117	0	Recessive
	261	Chr05	21	0	Ambiguous	Chr15	36	0	Ambiguous
	263	Chr15	141	12	Dominant	Chr05	42	8	Recessive
	264	Chr05	48	4	Dominant	Chr15	47	0	Recessive
	293	Chr07	11	7	Dominant	Chr08	13	6	Recessive
	294	Chr08	7	4	Dominant	Chr07	7	3	Recessive
	296	Chr07	1553	977	Dominant	Chr08	1125	500	Recessive
	297	Chr07	588	327	Dominant	Chr08	509	188	Recessive
	298	Chr07	116	71	Dominant	Chr08	88	35	Recessive
	305	Chr08	27	1	Dominant	Chr08	25	0	Recessive
	306	Chr08	27	1	Dominant	Chr08	22	0	Recessive
	308	Chr08	29	1	Dominant	Chr08	19	0	Recessive
	310	Chr09	1415	804	Dominant	Chr10	1088	460	Recessive
	311	Chr09	398	224	Dominant	Chr10	289	115	Recessive
	312	Chr09	170	82	Dominant	Chr10	146	53	Recessive
	313	Chr09	114	67	Dominant	Chr10	120	51	Recessive
	365	Chr11	1153	608	Dominant	Chr12	819	384	Recessive
	366	Chr11	117	69	Dominant	Chr12	80	47	Recessive
	367	Chr11	48	32	Dominant	Chr12	45	19	Recessive
	368	Chr11	62	43	Dominant	Chr12	27	18	Recessive
	369	Chr11	426	244	Dominant	Chr12	341	138	Recessive
	370	Chr11	114	53	Dominant	Chr12	72	35	Recessive
	380	Chr13	1145	633	Dominant	Chr14	884	348	Recessive
	381	Chr13	484	229	Dominant	Chr14	443	177	Recessive
	382	Chr13	35	23	Dominant	Chr14	32	5	Recessive
	385	Chr15	43	0	Ambiguous	Chr15	40	0	Ambiguous
	386	Chr15	61	0	Ambiguous	Chr15	40	0	Ambiguous
	389	Chr15	578	256	Dominant	Chr16	475	166	Recessive
	390	Chr15	346	165	Dominant	Chr16	221	80	Recessive
	391	Chr15	237	111	Dominant	Chr16	185	89	Recessive
	392	Chr15	79	38	Dominant	Chr16	70	20	Recessive
	393	Chr15	68	32	Dominant	Chr16	27	11	Recessive
	394	Chr15	61	30	Dominant	Chr16	32	11	Recessive
	395	Chr16	13	9	Dominant	Chr15	9	5	Recessive
	397	Chr15	58	21	Dominant	Chr16	34	16	Recessive
One collinear block has two regions which named region1a and region2b.
