# Supplementary material for: Genome structure-based Juglandaceae phylogenies contradict alignment-based phylogenies and substitution rates vary with DNA repair genes
Source: Nat Commun. 2023 Feb 4;14:617. doi: 10.1038/s41467-023-36247-z (PMC9899254; doi:10.1038/s41467-023-36247-z)
Supplement: Supplementary file 10 — Supplementary Data 7 [file 41467_2023_36247_MOESM10_ESM.xlsx]

## Sheet: Sheet1
Supplementary Data 7. Results from MSCquartet analysis when the two subgenomes were assigned by homoeologous chromosomes.
	Ero	Cil	Jma	Jmi	Jre	Pst	Rch	12|34	13|24	14|23	P-value
branch length > 0	1	0	1	1	1	0	0	2687	1932	1263	1.51e-32
	0	1	1	1	1	0	0	2690	1930	1262	1.75e-32
	0	0	1	1	1	0	1	1262	1927	2693	3.1e-32
	0	0	1	1	1	1	0	1270	1930	2682	1.14e-31
	1	1	0	0	1	1	0	2538	1531	1813	1.06e-06
	1	1	0	1	0	1	0	2535	1537	1810	2.34e-06
	1	1	1	0	0	1	0	2533	1548	1801	1.22e-05
	1	0	0	0	1	1	1	252	341	5289	0.000251
	0	1	0	0	1	1	1	1770	1559	2553	0.000254
	1	1	0	0	0	1	1	273	365	5244	0.000264
	0	1	0	1	0	1	1	1769	1559	2554	0.000271
	0	1	1	0	0	1	1	1761	1571	2550	0.000993
branch length > 10-5	0	0	1	1	1	1	0	1284.67	1933.67	2663.67	1.67e-30
	0	1	1	1	1	0	0	2673.67	1925.67	1282.67	4.66e-30
	1	0	1	1	1	0	0	2675	1924	1283	6.83e-30
	0	0	1	1	1	0	1	1288.33	1920.33	2673.33	4.37e-29
	1	1	0	0	1	1	0	2540.33	1537.33	1804.33	3.81e-06
	1	1	0	1	0	1	0	2535.33	1543.33	1803.33	6.9e-06
	1	1	1	0	0	1	0	2535.67	1552.67	1793.67	3.07e-05
	1	1	0	0	0	1	1	272	366	5244	0.000193
	1	0	0	0	1	1	1	255.33	345.33	5281.33	0.000234
	1	0	1	0	0	1	1	259.33	344.33	5278.33	0.00053
	1	0	0	1	0	1	1	258.67	342.67	5280.67	0.000601
	0	1	0	1	0	1	1	1756.67	1570.67	2554.67	0.00126
	0	1	0	0	1	1	1	1755	1570	2557	0.00133
branch length > 10-3	0	0	1	1	1	1	0	1375	1902	2605	2.81e-20
	1	0	1	1	1	0	0	2614.67	1895.67	1371.67	4.04e-20
	0	1	1	1	1	0	0	2614.33	1894.33	1373.33	6.62e-20
	0	0	1	1	1	0	1	1375.33	1892.33	2614.33	1.27e-19
	1	1	0	0	1	1	0	2467.33	1578.33	1836.33	1e-05
	1	1	0	1	0	1	0	2461.67	1585.67	1834.67	2.05e-05
	1	1	1	0	0	1	0	2458.33	1593.33	1830.33	5.08e-05
	1	0	0	0	1	1	1	256	344	5282	0.000319
	1	1	0	0	0	1	1	275.67	364.67	5241.67	0.000427
	1	0	1	0	0	1	1	258.33	344.33	5279.33	0.00045
	1	0	0	1	0	1	1	258.67	342.67	5280.67	0.000601
Note: Seven Juglandaceae species are Carya illinoinensis (Cil), Engelhardia roxburghiana (Ero), Juglans mandshurica (Jma), Juglans microcarpa (Jmi), Juglans regia (Jre), Platycarya strobilacea (Pst), Rhoiptelea chiliantha (Rch). The P-value was obtained using a χ2 distribuion with 1 degree of freedom.
