# Supplementary material for: Genome structure-based Juglandaceae phylogenies contradict alignment-based phylogenies and substitution rates vary with DNA repair genes
Source: Nat Commun. 2023 Feb 4;14:617. doi: 10.1038/s41467-023-36247-z (PMC9899254; doi:10.1038/s41467-023-36247-z)
Supplement: Supplementary file 11 — Supplementary Data 8 [file 41467_2023_36247_MOESM11_ESM.xlsx]

## Sheet: Sheet1
Supplementary Data 8. Results from MSCquartets analysis when the two subgenomes were assigned by intraspecific collinear blocks.
	Ero	Cil	Jma	Jmi	Jre	Pst	Pste	Rch	12|34	13|24	14|23	P-value
branch length > 0	0	0	1	1	1	0	1	0	982	1498	2199	2.49e-25
	0	0	1	1	1	0	0	1	993	1505	2181	8.63e-25
	1	0	1	1	1	0	0	0	2177	1507	995	9.41e-25
	0	1	1	1	1	0	0	0	2191	1498	990	1.61e-24
	0	0	1	1	1	1	0	0	1007	1498	2174	7.42e-23
	1	0	0	1	0	1	0	1	181	337	4161	4.92e-12
	1	0	1	0	0	1	0	1	178	328	4173	1.83e-11
	1	0	0	0	1	1	0	1	179	317	4183	4.45e-10
	1	1	0	0	0	1	1	0	2000	1471	1208	3.67e-07
	1	0	0	0	0	1	1	1	300	191	4188	7.83e-07
	1	1	0	0	1	1	0	0	1995	1219	1465	2.02e-06
	1	1	1	0	0	1	0	0	1991	1224	1464	3.62e-06
	1	1	0	1	0	1	0	0	1983	1228	1468	3.74e-06
	0	0	1	0	0	1	1	1	481	3581	617	3.96e-05
	0	0	0	1	0	1	1	1	499	3552	628	0.00012
	1	1	0	0	0	1	0	1	226	312	4141	0.000203
branch length > 10-5	0	0	1	1	1	0	1	0	1006.67	1496.67	2175.67	8.77e-23
	1	0	1	1	1	0	0	0	2169	1498	1012	2.22e-22
	0	0	1	1	1	0	0	1	1014.67	1495.67	2168.67	5.98e-22
	0	1	1	1	1	0	0	0	2179.33	1488.33	1011.33	1.07e-21
	0	0	1	1	1	1	0	0	1024.33	1486.33	2168.33	2.32e-20
	1	0	0	1	0	1	0	1	185	341	4153	7.21e-12
	1	0	1	0	0	1	0	1	182	333	4164	2.04e-11
	1	0	0	0	1	1	0	1	184.33	323.33	4171.33	5.34e-10
	1	0	0	0	0	1	1	1	306.33	191.33	4181.33	2.24e-07
	1	1	0	0	0	1	1	0	2001.67	1456.67	1220.67	5.02e-06
	1	1	0	0	1	1	0	0	1992.67	1231.67	1454.67	1.67e-05
	1	1	1	0	0	1	0	0	1988	1236	1455	2.4e-05
	1	1	0	1	0	1	0	0	1987	1240	1452	4.35e-05
	1	1	0	0	0	1	0	1	228.67	311.67	4138.67	0.000347
branch length > 10-3	0	0	1	1	1	0	0	1	1104	1478	2097	1.67e-13
	1	0	1	1	1	0	0	0	2094.33	1479.33	1105.33	1.71e-13
	0	0	1	1	1	0	1	0	1104.33	1476.33	2098.33	2.21e-13
	0	1	1	1	1	0	0	0	2104.33	1470.33	1104.33	5e-13
	0	0	1	1	1	1	0	0	1117	1469	2093	4.13e-12
	1	0	0	1	0	1	0	1	187.67	342.67	4148.67	1.2e-11
	1	0	1	0	0	1	0	1	186	332	4161	1.06e-10
	1	0	0	0	1	1	0	1	187.33	323.33	4168.33	1.41e-09
	1	0	0	0	0	1	1	1	307	192	4180	2.32e-07
	1	1	0	0	0	1	1	0	1946.67	1487.67	1244.67	3.29e-06
	1	1	1	0	0	1	0	0	1931.33	1261.33	1486.33	1.75e-05
	1	1	0	0	1	1	0	0	1938.33	1259.33	1481.33	2.21e-05
	1	1	0	1	0	1	0	0	1929.33	1270.33	1479.33	6.67e-05
	1	1	0	0	0	1	0	1	232.67	316.67	4129.67	0.000329
Note: Eight Juglandaceae species are Carya illinoinensis (Cil), Engelhardia roxburghiana (Ero), Juglans mandshurica (Jma), Juglans microcarpa (Jmi), Juglans regia (Jre), Pterocarya stenoptera (Pste), Platycarya strobilacea (Pst), Rhoiptelea chiliantha (Rch). The P-value was obtained using a χ2 distribuion with 1 degree of freedom.
