# Supplementary material for: Genome structure-based Juglandaceae phylogenies contradict alignment-based phylogenies and substitution rates vary with DNA repair genes
Source: Nat Commun. 2023 Feb 4;14:617. doi: 10.1038/s41467-023-36247-z (PMC9899254; doi:10.1038/s41467-023-36247-z)
Supplement: Supplementary file 12 — Supplementary Data 9 [file 41467_2023_36247_MOESM12_ESM.xlsx]

## Sheet: Sheet1
Supplementary Data 9. Gene function and duplication type for BUSCO genes classified as multi-copy genes in Rhoiptelea chiliantha.
Embryophyta_odb10 BUSCO groups	Gene number	Functional descriptions	Duplication type
143161at3193	2	thioredoxin-like protein CDSP32, chloroplastic	Juglandoid WGD pairs
162919at3193	2	ribosome-recycling factor, chloroplastic	Juglandoid WGD pairs
144454at3193	2	tRNA (Guanosine(18)-2'-O)-methyltransferase	Juglandoid WGD pairs
7552at3193	2	116kDa U5 small nuclear ribonucleoprotein component, C-terminal	Juglandoid WGD pairs
162373at3193	2	ATP-dependent helicase/deoxyribonuclease subunit B	Juglandoid WGD pairs
26776at3193	2	Peroxisomal targeting signal 1 receptor	Juglandoid WGD pairs
178774at3193	2	50S ribosomal protein L10, chloroplastic	Juglandoid WGD pairs
137897at3193	2	WD40-repeat-containing domain	Juglandoid WGD pairs
48546at3193	2	Aldehyde dehydrogenase domain	Transposed pairs
71151at3193	2	Phosphate transporter	Juglandoid WGD pairs
207739at3193	2	uncharacterized protein LOC112190071	Juglandoid WGD pairs
187952at3193	2	uncharacterized protein ycf20	Juglandoid WGD pairs
3935at3193	2	P-type ATPase	Juglandoid WGD pairs
106389at3193	2	alpha-1,6-mannosyl-glycoprotein 2-beta-N-acetylglucosaminyltransferase	Juglandoid WGD pairs
64632at3193	2	protein VASCULAR ASSOCIATED DEATH 1, chloroplastic	Juglandoid WGD pairs
194233at3193	2	ribonuclease H2 subunit C	Juglandoid WGD pairs
95793at3193	2	CAP Gly-rich domain	Juglandoid WGD pairs
19402at3193	2	Leucine-rich repeat	Transposed pairs
16671at3193	2	WD40-repeat-containing domain	Juglandoid WGD pairs
179154at3193	2	Ubiquitin-like superfamily protein	Juglandoid WGD pairs
7852at3193	2	vacuolar protein-sorting-associated protein 11 homolog	Juglandoid WGD pairs
81311at3193	2	26S proteasome non-ATPase regulatory subunit	Juglandoid WGD pairs
145776at3193	2	Ribosomal RNA small subunit methyltransferase J	Juglandoid WGD pairs
1914at3193	2	ATPase, AAA-type, conserved site	Juglandoid WGD pairs
108895at3193	2	plant organelle RNA recognition domain protein	Juglandoid WGD pairs
61850at3193	2	Cleavage and polyadenylation specificity factor subunit 2	Juglandoid WGD pairs
133520at3193	2	Leucine-rich repeat, cysteine-containing subtype	Juglandoid WGD pairs
45207at3193	2	Ubiquitin fusion degradation protein UFD1	Juglandoid WGD pairs
188462at3193	2	protein SPA, chloroplastic	Unknown
191064at3193	2	Cyanate hydratase	Juglandoid WGD pairs
27492at3193	2	glycosylphosphatidylinositol anchor attachment 1 protein	Juglandoid WGD pairs
177701at3193	2	peptidyl-prolyl cis-trans isomerase FKBP16-3, chloroplastic	Juglandoid WGD pairs
157980at3193	2	Survival of motor neuron-related-splicing factor 30	Juglandoid WGD pairs
106163at3193	2	divinyl chlorophyllide a 8-vinyl-reductase, chloroplastic	Juglandoid WGD pairs
12350at3193	2	Alpha-1,4 glucan phosphorylase	Juglandoid WGD pairs
1822at3193	2	histone-lysine N-methyltransferase SUVR5	Juglandoid WGD pairs
8341at3193	2	suppressor of RPS4-RLD 1	Juglandoid WGD pairs
30065at3193	2	pentatricopeptide repeat-containing protein At2g37230	Juglandoid WGD pairs
148729at3193	2	cardiolipin synthase (CMP-forming), mitochondrial	Juglandoid WGD pairs
199941at3193	2	prefoldin subunit 1	Juglandoid WGD pairs
140075at3193	2	protein UNUSUAL FLORAL ORGANS	Juglandoid WGD pairs
206860at3193	2	Cytochrome b5-like heme/steroid binding domain	Juglandoid WGD pairs
18970at3193	2	dynamin-like protein ARC5	Juglandoid WGD pairs
91082at3193	2	negative regulator of systemic acquired resistance SNI1	Juglandoid WGD pairs
32377at3193	2	uncharacterized protein C18orf8	Juglandoid WGD pairs
217208at3193	2	protein BOLA2	Juglandoid WGD pairs
175168at3193	2	psbP-like protein 1, chloroplastic	Unknown
96192at3193	2	pentatricopeptide repeat-containing protein At1g74900, mitochondrial	Proximal pairs
5727at3193	2	PPM-type phosphatase domain	Juglandoid WGD pairs
147546at3193	2	WD40 repeat	Juglandoid WGD pairs
42368at3193	2	DEAD-box ATP-dependent RNA helicase 47, mitochondrial	Juglandoid WGD pairs
115278at3193	2	BRCA1-A complex subunit BRE	Juglandoid WGD pairs
1332at3193	2	UDP-glucose:glycoprotein glucosyltransferase	Juglandoid WGD pairs
173677at3193	2	Nucleotide-binding, alpha-beta plait	Juglandoid WGD pairs
21634at3193	2	pentatricopeptide repeat-containing protein At5g04810, chloroplastic	Juglandoid WGD pairs
52743at3193	2	Transmembrane protein	Juglandoid WGD pairs
36488at3193	2	Elongator complex protein 3	Juglandoid WGD pairs
146440at3193	2	pre-mRNA-splicing factor SPF27 homolog	Juglandoid WGD pairs
173573at3193	2	Protein of unknown function DUF2301	Juglandoid WGD pairs
4349at3193	2	stromal processing peptidase, chloroplastic	Juglandoid WGD pairs
114122at3193	2	PPM-type phosphatase domain	Juglandoid WGD pairs
176959at3193	2	SEC-C motif protein	Juglandoid WGD pairs
52464at3193	2	Conserved oligomeric Golgi complex subunit 8	Juglandoid WGD pairs
48921at3193	2	Protoporphyrinogen oxidase	Juglandoid WGD pairs
189624at3193	2	thioredoxin-like protein CITRX, chloroplastic	Juglandoid WGD pairs
40592at3193	2	Geranylgeranyl transferase type-2 subunit alpha	Juglandoid WGD pairs
68859at3193	2	pentatricopeptide repeat-containing protein At1g08610	Unknown
197526at3193	2	protein EMBRYO SAC DEVELOPMENT ARREST 3, chloroplastic	Juglandoid WGD pairs
110122at3193	2	THO complex subunit 3	Juglandoid WGD pairs
90521at3193	2	protein SSUH2 homolog	Juglandoid WGD pairs
187064at3193	2	histone deacetylase 6	Juglandoid WGD pairs
4777at3193	2	trafficking protein particle complex subunit 11	Dispersed pairs
3322at3193	2	Sister chromatid cohesion protein	Juglandoid WGD pairs
167934at3193	2	peroxisomal membrane protein 11B	Juglandoid WGD pairs
109328at3193	2	epimerase family protein SDR39U1 homolog, chloroplastic	Juglandoid WGD pairs
169146at3193	2	RNA exonuclease 4	Juglandoid WGD pairs
94219at3193	2	Cyclin-like	Juglandoid WGD pairs
54696at3193	2	transcription factor 25	Juglandoid WGD pairs
159493at3193	2	UPF0603 protein At1g54780, chloroplastic	Juglandoid WGD pairs
157529at3193	2	SNARE associated Golgi protein	Juglandoid WGD pairs
108122at3193	2	replication factor C subunit 2	Juglandoid WGD pairs
167808at3193	2	pinin	Juglandoid WGD pairs
182548at3193	2	protein Mpv17	Juglandoid WGD pairs
204437at3193	2	Prefoldin subunit 4	Juglandoid WGD pairs
63082at3193	2	UDP-sulfoquinovose synthase, chloroplastic	Juglandoid WGD pairs
190682at3193	2	LOC100846838	Juglandoid WGD pairs
147792at3193	2	protein PARTING DANCERS	Juglandoid WGD pairs
145718at3193	2	uncharacterized protein LOC110604555	Juglandoid WGD pairs
68087at3193	2	Mannosyltransferase	Juglandoid WGD pairs
19068at3193	2	Protein kinase domain	Juglandoid WGD pairs
11560at3193	2	Kinesin motor domain	Juglandoid WGD pairs
120730at3193	2	Short-chain dehydrogenase/reductase, conserved site	Juglandoid WGD pairs
193996at3193	2	Ribosomal protein L9	Transposed pairs
85331at3193	2	probable anion transporter 6, chloroplastic	Juglandoid WGD pairs
87607at3193	2	Alkaline phosphatase D	Juglandoid WGD pairs
60903at3193	2	probable serine/threonine-protein phosphatase 2A regulatory subunit B'' subunit TON2	Juglandoid WGD pairs
169044at3193	2	rhodanese-like domain-containing protein 9, chloroplastic	Juglandoid WGD pairs
73618at3193	2	protein DGCR14	Juglandoid WGD pairs
81514at3193	2	WD40-repeat-containing domain	Juglandoid WGD pairs
13438at3193	2	Zinc finger, RanBP2-type	Juglandoid WGD pairs
132714at3193	2	protein plastid transcriptionally active 16, chloroplastic	Juglandoid WGD pairs
23529at3193	2	Chromatid cohesion factor MAU2	Juglandoid WGD pairs
199845at3193	2	ycf20-like protein	Juglandoid WGD pairs
32093at3193	2	Protein kinase domain	Juglandoid WGD pairs
195205at3193	2	Ribosomal protein L18	Juglandoid WGD pairs
90842at3193	2	Tic22-like	Juglandoid WGD pairs
132496at3193	2	pentatricopeptide repeat-containing protein At3g09650, chloroplastic	Juglandoid WGD pairs
154272at3193	2	MICOS complex subunit MIC60	Juglandoid WGD pairs
63302at3193	2	serine/threonine-protein kinase STN8, chloroplastic	Juglandoid WGD pairs
4251at3193	2	ARF guanine-nucleotide exchange factor GNL2	Juglandoid WGD pairs
128312at3193	2	Eukaryotic translation initiation factor-related, putative isoform 1	Juglandoid WGD pairs
18255at3193	2	WD40-repeat-containing domain	Juglandoid WGD pairs
37262at3193	2	MoeA, C-terminal, domain IV	Dispersed pairs
30814at3193	2	NatC N(Alpha)-terminal acetyltransferase, Mak10 subunit	Juglandoid WGD pairs
26318at3193	2	phosphatidylinositol N-acetylglucosaminyltransferase subunit GPI1 isoform X1	Juglandoid WGD pairs
63156at3193	2	aberrant root formation protein 4	Juglandoid WGD pairs
204060at3193	2	BLOC-1-related complex subunit 6	Juglandoid WGD pairs
14136at3193	2	Probable alanine--tRNA ligase, chloroplastic	Juglandoid WGD pairs
7511at3193	2	F-box protein	Juglandoid WGD pairs
163507at3193	2	ubiquitin-like-conjugating enzyme ATG10 isoform X1	Juglandoid WGD pairs
16977at3193	2	probable lysine-specific demethylase ELF6	Juglandoid WGD pairs
69847at3193	2	pentatricopeptide repeat-containing protein At1g43980, mitochondrial	Juglandoid WGD pairs
154694at3193	2	Ribosome biogenesis protein	Juglandoid WGD pairs
127216at3193	2	Zinc finger, RING-type	Juglandoid WGD pairs
136660at3193	2	urease accessory protein G	Juglandoid WGD pairs
168779at3193	2	Peptidyl-prolyl cis-trans isomerase	Juglandoid WGD pairs
77313at3193	2	Ornithine aminotransferase	Juglandoid WGD pairs
8229at3193	2	Peroxisome biogenesis protein 1	Juglandoid WGD pairs
61155at3193	2	Myosin heavy chain-like protein	Juglandoid WGD pairs
71201at3193	2	Leucine-rich repeat	Juglandoid WGD pairs
171230at3193	2	probable mitochondrial import inner membrane translocase subunit TIM21	Juglandoid WGD pairs
125597at3193	2	GPN-loop GTPase	Juglandoid WGD pairs
116353at3193	2	Armadillo-type fold	Juglandoid WGD pairs
47240at3193	2	2-hydroxyacyl-CoA lyase	Juglandoid WGD pairs
62699at3193	2	pentatricopeptide repeat-containing protein At4g16835, mitochondrial	Juglandoid WGD pairs
827at3193	2	Protein virilizer	Juglandoid WGD pairs
69714at3193	2	homogentisate 1,2-dioxygenase	Juglandoid WGD pairs
9443at3193	2	Cullin-associated NEDD8-dissociated protein 1	Juglandoid WGD pairs
175499at3193	2	uncharacterized protein LOC109006535	Juglandoid WGD pairs
157013at3193	2	Protein of unknown function DUF3067	Juglandoid WGD pairs
70703at3193	2	DNA primase large subunit	Juglandoid WGD pairs
42802at3193	2	RNA-binding domain superfamily	Juglandoid WGD pairs
175219at3193	2	protein COFACTOR ASSEMBLY OF COMPLEX C SUBUNIT B CCB1, chloroplastic	Juglandoid WGD pairs
166043at3193	2	HAD superfamily	Juglandoid WGD pairs
157970at3193	2	RNA-binding S4 domain	Juglandoid WGD pairs
35121at3193	2	FAD/NAD(P)-binding domain	Juglandoid WGD pairs
180289at3193	2	psbP domain-containing protein 3, chloroplastic	Juglandoid WGD pairs
219764at3193	2	uncharacterized protein LOC102578315	Juglandoid WGD pairs
158175at3193	2	rRNA-processing protein UTP23 homolog	Juglandoid WGD pairs
110617at3193	2	cytochrome c-type biogenesis ccda-like chloroplastic protein	Juglandoid WGD pairs
116963at3193	2	DHH phosphoesterase superfamily	Juglandoid WGD pairs
154673at3193	2	cysteine and histidine-rich domain-containing protein RAR1	Juglandoid WGD pairs
12903at3193	2	probable ubiquitin conjugation factor E4	Juglandoid WGD pairs
98952at3193	2	Ribosomal RNA large subunit methyltransferase N	Juglandoid WGD pairs
138402at3193	2	Integral membrane protein TerC	Juglandoid WGD pairs
18144at3193	2	CRM-domain containing factor CFM2, chloroplastic	Juglandoid WGD pairs
840at3193	2	DNA polymerase A	Juglandoid WGD pairs
79981at3193	2	protein STRICTOSIDINE SYNTHASE-LIKE 13	Juglandoid WGD pairs
19019at3193	2	CCAAT/enhancer-binding protein zeta	Juglandoid WGD pairs
149515at3193	2	Tetrapyrrole methylase	Transposed pairs
184565at3193	2	Peptidyl-prolyl cis-trans isomerase	Juglandoid WGD pairs
147806at3193	2	putative methyltransferase C9orf114	Unknown
159883at3193	2	Ribosome-associated	Juglandoid WGD pairs
76489at3193	2	Nucleoporin protein Ndc1-Nup	Juglandoid WGD pairs
165240at3193	2	6,7-dimethyl-8-ribityllumazine synthase	Juglandoid WGD pairs
54177at3193	2	tRNA-dihydrouridine(47) synthase	Juglandoid WGD pairs
91585at3193	2	sorting nexin 1	Juglandoid WGD pairs
88591at3193	2	tRNA (guanine-N(7)-)-methyltransferase non-catalytic subunit	Juglandoid WGD pairs
15419at3193	2	EGF-like, conserved site	Juglandoid WGD pairs
88005at3193	2	Tetratricopeptide repeat	Juglandoid WGD pairs
80733at3193	2	peptidyl-prolyl cis-trans isomerase CYP38, chloroplastic	Juglandoid WGD pairs
87537at3193	2	protein arginine N-methyltransferase PRMT10	Juglandoid WGD pairs
71882at3193	2	cationic amino acid transporter 9, chloroplastic	Juglandoid WGD pairs
129904at3193	2	DnaJ domain	Juglandoid WGD pairs
32563at3193	2	ubiquitin-like modifier-activating enzyme atg7	Juglandoid WGD pairs
134161at3193	2	2-carboxy-1,4-naphthoquinone phytyltransferase	Juglandoid WGD pairs
115592at3193	2	HEAT repeat-containing protein 6 isoform X1	Juglandoid WGD pairs
182258at3193	2	DNA-binding protein BIN4	Juglandoid WGD pairs
182370at3193	2	ribosome-binding factor PSRP1, chloroplastic	Juglandoid WGD pairs
207787at3193	2	RNA-binding domain superfamily	Juglandoid WGD pairs
94503at3193	2	APO protein 2, chloroplastic	Juglandoid WGD pairs
186115at3193	2	F-box domain	Juglandoid WGD pairs
141377at3193	2	thiol-disulfide oxidoreductase LTO1	Juglandoid WGD pairs
74779at3193	2	GTPase HflX	Juglandoid WGD pairs
91048at3193	2	golgin candidate 6	Juglandoid WGD pairs
143745at3193	2	LOC101777100	Juglandoid WGD pairs
205134at3193	2	protein Iojap-related, mitochondrial	Juglandoid WGD pairs
183896at3193	2	Ribosomal protein S5 domain 2-type fold	Juglandoid WGD pairs
122737at3193	2	mitotic spindle checkpoint protein BUBR1	Juglandoid WGD pairs
138005at3193	2	carboxymethylenebutenolidase homolog	Juglandoid WGD pairs
2028at3193	2	protein NAP1	Juglandoid WGD pairs
162526at3193	2	protein VTE6, chloroplastic	Juglandoid WGD pairs
140146at3193	2	Alkaline phytoceramidase (APHC)	Juglandoid WGD pairs
185632at3193	2	Reticulon-like protein	Juglandoid WGD pairs
210791at3193	2	DnaJ domain	Juglandoid WGD pairs
142578at3193	2	alkylated DNA repair protein alkB homolog 8	Juglandoid WGD pairs
154834at3193	2	Nuclease associated modular domain	Juglandoid WGD pairs
62081at3193	2	ATPase, AAA-type, conserved site	Juglandoid WGD pairs
41955at3193	2	pre-mRNA-processing protein 40C	Juglandoid WGD pairs
121132at3193	2	nuclear inhibitor of protein phosphatase 1	Juglandoid WGD pairs
76286at3193	2	2-(3-amino-3-carboxypropyl)histidine synthase subunit 2	Juglandoid WGD pairs
111949at3193	2	protein TRIGALACTOSYLDIACYLGLYCEROL 3, chloroplastic	Unknown
2926at3193	2	trafficking protein particle complex II-specific subunit 130 homolog	Juglandoid WGD pairs
169584at3193	2	U2 small nuclear ribonucleoprotein A'	Juglandoid WGD pairs
103454at3193	2	protein MCM10 homolog	Juglandoid WGD pairs
103151at3193	2	RNA 2-O ribose methyltransferase, substrate binding	Juglandoid WGD pairs
85324at3193	2	Transmembrane protein 135	Juglandoid WGD pairs
123218at3193	2	Regulatory protein recX	Juglandoid WGD pairs
195796at3193	2	Rubredoxin	Juglandoid WGD pairs
50762at3193	2	AP-5 complex subunit mu	Juglandoid WGD pairs
178005at3193	2	arginine/serine-rich coiled-coil protein 2 isoform X1	Juglandoid WGD pairs
135652at3193	2	Tetratricopeptide repeat	Juglandoid WGD pairs
18005at3193	2	sister-chromatid cohesion protein 3	Juglandoid WGD pairs
220874at3193	2	Excitatory amino acid transporter	Juglandoid WGD pairs
62741at3193	2	Myosin heavy chain-related protein	Juglandoid WGD pairs
1816at3193	2	thyroid adenoma-associated protein homolog	Juglandoid WGD pairs
138922at3193	2	probable sodium/metabolite cotransporter BASS3, chloroplastic	Juglandoid WGD pairs
46074at3193	2	CTLH, C-terminal LisH motif	Juglandoid WGD pairs
52497at3193	2	ATPase, AAA-type, conserved site	Juglandoid WGD pairs
186996at3193	2	Differentiation-associated protein 1, putative isoform 1	Juglandoid WGD pairs
40517at3193	2	UV-stimulated scaffold protein A homolog	Juglandoid WGD pairs
127985at3193	2	ATP-dependent Clp protease proteolytic subunit	Juglandoid WGD pairs
129527at3193	2	NAD kinase	Juglandoid WGD pairs
202482at3193	2	protein canopy-1	Juglandoid WGD pairs
102565at3193	2	cysteine synthase 2	Juglandoid WGD pairs
150694at3193	2	Origin recognition complex subunit 6	Juglandoid WGD pairs
64104at3193	2	DEAD-box ATP-dependent RNA helicase 22	Juglandoid WGD pairs
92659at3193	2	beta-(1,2)-xylosyltransferase	Juglandoid WGD pairs
163003at3193	2	chromosome-associated kinesin	Unknown
39247at3193	2	Starch synthase, chloroplastic/amyloplastic	Juglandoid WGD pairs
180599at3193	2	aminoacyl tRNA synthase complex-interacting multifunctional protein 1	Juglandoid WGD pairs
7975at3193	2	transportin MOS14	Juglandoid WGD pairs
210833at3193	2	Protein of unknown function DUF1118	Juglandoid WGD pairs
27435at3193	2	DnaJ domain	Juglandoid WGD pairs
105152at3193	2	protein CDC73 homolog	Juglandoid WGD pairs
42938at3193	2	CDK5RAP1-like protein	Juglandoid WGD pairs
2884at3193	2	protein TONSOKU isoform X1	Juglandoid WGD pairs
89076at3193	2	beta-ureidopropionase	Juglandoid WGD pairs
180395at3193	2	uncharacterized protein LOC107877028	Juglandoid WGD pairs
55426at3193	2	Protein transport protein SEC23	Juglandoid WGD pairs
12298at3193	2	WD40-repeat-containing domain	Juglandoid WGD pairs
49491at3193	2	Leucine-rich repeat, cysteine-containing subtype	Juglandoid WGD pairs
95104at3193	2	protoheme IX farnesyltransferase, mitochondrial	Juglandoid WGD pairs
58430at3193	2	Eukaryotic translation initiation factor 2A	Juglandoid WGD pairs
56051at3193	2	C-type lectin-like	Juglandoid WGD pairs
75478at3193	2	MIF4G-like domain superfamily	Unknown
67617at3193	2	GPI transamidase component PIG-S	Juglandoid WGD pairs
70143at3193	2	DEAD-box ATP-dependent RNA helicase 30	Juglandoid WGD pairs
123630at3193	2	S1 domain	Juglandoid WGD pairs
87523at3193	2	Tetratricopeptide-like helical domain superfamily	Juglandoid WGD pairs
103458at3193	2	lys-63-specific deubiquitinase BRCC36-like	Juglandoid WGD pairs
6756at3193	2	Thioredoxin-like fold	Juglandoid WGD pairs
49808at3193	2	4-coumarate--CoA ligase-like 1	Juglandoid WGD pairs
64471at3193	2	cell cycle checkpoint protein RAD17 isoform X1	Juglandoid WGD pairs
139075at3193	2	Lung seven transmembrane receptor-like	Juglandoid WGD pairs
111422at3193	2	DNA polymerase delta subunit 3	Juglandoid WGD pairs
23at3193	2	auxin transport protein BIG	Juglandoid WGD pairs
147098at3193	2	probable inactive shikimate kinase like 1, chloroplastic	Juglandoid WGD pairs
150771at3193	2	zinc finger protein 511	Juglandoid WGD pairs
138284at3193	2	phytanoyl-CoA dioxygenase	Juglandoid WGD pairs
23064at3193	2	UTP--glucose-1-phosphate uridylyltransferase 3, chloroplastic	Juglandoid WGD pairs
45375at3193	2	E3 ubiquitin-protein ligase HOS1	Juglandoid WGD pairs
77167at3193	2	protein root UVB sensitive 2, chloroplastic	Transposed pairs
42564at3193	2	pumilio homolog 24	Juglandoid WGD pairs
438at3193	2	dnaJ homolog subfamily C GRV2	Transposed pairs
19858at3193	2	DNA replication licensing factor MCM5	Juglandoid WGD pairs
104170at3193	2	alcohol dehydrogenase	Transposed pairs
41007at3193	2	pentatricopeptide repeat-containing protein At1g10910, chloroplastic	Juglandoid WGD pairs
82610at3193	2	3-oxoacyl-	Juglandoid WGD pairs
131396at3193	2	protein TAB2 homolog, chloroplastic	Unknown
40803at3193	2	Imidazole glycerol phosphate synthase hisHF	Juglandoid WGD pairs
203343at3193	2	NAD(P)-linked oxidoreductase superfamily protein	Juglandoid WGD pairs
121345at3193	2	ATP-dependent Clp protease proteolytic subunit	Juglandoid WGD pairs
69605at3193	2	cyclin-dependent kinase E-1	Juglandoid WGD pairs
47494at3193	2	2-succinylbenzoate--CoA ligase, chloroplastic/peroxisomal	Juglandoid WGD pairs
113571at3193	2	PLAT/LH2 domain containing protein	Juglandoid WGD pairs
79010at3193	2	Pre-rRNA-processing esf1-like protein	Transposed pairs
3941at3193	2	trafficking protein particle complex subunit 8	Juglandoid WGD pairs
85274at3193	2	28S ribosomal protein S29, mitochondrial	Juglandoid WGD pairs
16351at3193	2	histone-lysine N-methyltransferase ATXR7	Juglandoid WGD pairs
219680at3193	2	uncharacterized protein LOC112016202	Juglandoid WGD pairs
56606at3193	2	Leucine-rich repeat	Juglandoid WGD pairs
40093at3193	2	alpha-1,2-Mannosidase	Juglandoid WGD pairs
2844at3193	2	cleavage and polyadenylation specificity factor subunit 1	Juglandoid WGD pairs
71522at3193	2	preprotein translocase subunit SCY2, chloroplastic	Juglandoid WGD pairs
164589at3193	2	tRNA/rRNA methyltransferase	Juglandoid WGD pairs
76883at3193	2	ATPase, AAA-type, conserved site	Juglandoid WGD pairs
217398at3193	2	subtilisin-like protease	Juglandoid WGD pairs
193902at3193	2	PRA1 family protein	Juglandoid WGD pairs
91220at3193	2	rhomboid-like protein 15	Juglandoid WGD pairs
177446at3193	2	Anaphase-promoting complex subunit 10	Juglandoid WGD pairs
120972at3193	2	L-galactose dehydrogenase	Juglandoid WGD pairs
150034at3193	2	exosome complex exonuclease RRP46 homolog	Juglandoid WGD pairs
7942at3193	2	isoleucine--tRNA ligase, chloroplastic/mitochondrial	Juglandoid WGD pairs
184637at3193	2	DNA repair REX1-B protein	Juglandoid WGD pairs
9962at3193	2	Dexh-box atp-dependent rna helicase dexh1	Juglandoid WGD pairs
90458at3193	2	Thermosome subunit gamma	Juglandoid WGD pairs
196453at3193	2	Heat shock protein DnaJ, cysteine-rich domain containing protein	Juglandoid WGD pairs
174182at3193	2	ubiquitin-conjugating enzyme E2 27	Juglandoid WGD pairs
174947at3193	2	RecQ mediated genome instability protein, DUF1767	Juglandoid WGD pairs
1521at3193	2	2-succinyl-5-enolpyruvyl-6-hydroxy-3-cyclohexene-1-carboxylic-acid synthase	Juglandoid WGD pairs
113485at3193	2	VAN3-binding protein-like	Transposed pairs
211824at3193	2	BSD domain	Juglandoid WGD pairs
94362at3193	2	ApaG domain	Juglandoid WGD pairs
130311at3193	2	Hemimethylated DNA-binding domain	Juglandoid WGD pairs
62778at3193	2	ultraviolet-B receptor UVR8	Juglandoid WGD pairs
190765at3193	2	Putative lin-54 family	Juglandoid WGD pairs
171667at3193	2	Protein of unknown function DUF1997	Juglandoid WGD pairs
100558at3193	2	Origin recognition complex subunit 5	Juglandoid WGD pairs
116868at3193	2	G-protein coupled receptor 1	Dispersed pairs
212908at3193	2	uncharacterized protein LOC107433866	γ-WGT
13985at3193	2	probable glucan 1,3-alpha-glucosidase	Juglandoid WGD pairs
3082at3193	2	Tetratricopeptide-like helical	Juglandoid WGD pairs
15951at3193	2	No exine formation 1	Juglandoid WGD pairs
16286at3193	2	RNA polymerase II C-terminal domain phosphatase-like 3	Juglandoid WGD pairs
75948at3193	2	WD40-repeat-containing domain	Juglandoid WGD pairs
90324at3193	2	probable zinc metalloprotease EGY2, chloroplastic	Juglandoid WGD pairs
17627at3193	2	polyribonucleotide nucleotidyltransferase 2, mitochondrial	Juglandoid WGD pairs
162804at3193	2	UPF0235 protein At5g63440 isoform X1	Juglandoid WGD pairs
2050at3193	2	autophagy-related protein 2	Juglandoid WGD pairs
139380at3193	2	PDZ domain	Juglandoid WGD pairs
194237at3193	2	Ubiquitin-conjugating enzyme E2	Juglandoid WGD pairs
187345at3193	2	multiple myeloma tumor-associated protein 2 homolog	Juglandoid WGD pairs
94986at3193	2	carboxypeptidase SOL1 isoform X1	Juglandoid WGD pairs
160775at3193	2	Proline-rich family protein	Juglandoid WGD pairs
126677at3193	2	AP2-like ethylene-responsive transcription factor At2g41710	Juglandoid WGD pairs
212586at3193	2	Domain of unknown function DUF1279	Juglandoid WGD pairs
138707at3193	2	Ribonuclease H superfamily	Juglandoid WGD pairs
205887at3193	2	UPF0690 protein C1orf52 homolog	Transposed pairs
178269at3193	2	nudC domain-containing protein 2	Juglandoid WGD pairs
26860at3193	2	Beta-galactosidase	Juglandoid WGD pairs
121531at3193	2	ATP-dependent Clp protease proteolytic subunit	Juglandoid WGD pairs
189022at3193	2	bifunctional adenosine 5'-phosphosulfate phosphorylase/adenylylsulfatase HINT4	Juglandoid WGD pairs
166295at3193	2	Ribosomal protein L18	Juglandoid WGD pairs
127464at3193	2	tetratricopeptide repeat protein 4 homolog	Juglandoid WGD pairs
29036at3193	2	Transcription factor, GTP-binding domain	Juglandoid WGD pairs
108586at3193	2	WD40-repeat-containing domain	Juglandoid WGD pairs
18614at3193	2	protein PHOTOPERIOD-INDEPENDENT EARLY FLOWERING 1 isoform X1	Juglandoid WGD pairs
99652at3193	2	actin-related protein 6	Juglandoid WGD pairs
40669at3193	2	Alpha/Beta hydrolase fold	Juglandoid WGD pairs
100457at3193	2	tRNA (guanine(26)-N(2))-dimethyltransferase	Juglandoid WGD pairs
4582at3193	2	SH3 domain	Unknown
130625at3193	2	Myosin heavy chain-like protein	Unknown
125595at3193	2	Ribonuclease	Transposed pairs
38010at3193	2	Armadillo-type fold	Juglandoid WGD pairs
57933at3193	2	RimM, N-terminal	Juglandoid WGD pairs
191814at3193	2	Ankyrin repeat-containing domain	Juglandoid WGD pairs
176470at3193	2	Ribosomal protein L7Ae/L30e/S12e/Gadd45	Juglandoid WGD pairs
100693at3193	2	WD40-repeat-containing domain	Juglandoid WGD pairs
36036at3193	2	DNA-binding protein SMUBP-2	Juglandoid WGD pairs
174147at3193	2	Ankyrin repeat-containing domain	Juglandoid WGD pairs
59153at3193	2	Fungal lipase-like domain	Juglandoid WGD pairs
90464at3193	2	DNA polymerase delta small subunit	Juglandoid WGD pairs
24602at3193	2	phospholipid--sterol O-acyltransferase	Juglandoid WGD pairs
179450at3193	2	PUA domain	Juglandoid WGD pairs
112185at3193	2	Protein of unknown function DUF1350	Juglandoid WGD pairs
202565at3193	2	proteasome assembly chaperone 4	Juglandoid WGD pairs
134948at3193	2	SWI/SNF complex subunit SWI3B	Juglandoid WGD pairs
179537at3193	2	protein PLANT CADMIUM RESISTANCE 10	Juglandoid WGD pairs
45799at3193	2	methylcrotonoyl-CoA carboxylase beta chain, mitochondrial	Juglandoid WGD pairs
11121at3193	2	WD40-repeat-containing domain	Juglandoid WGD pairs
18890at3193	2	Leucine-rich repeat	Juglandoid WGD pairs
210177at3193	2	Protein of unknown function DUF1118	Juglandoid WGD pairs
16160at3193	2	WHIM2 domain	Juglandoid WGD pairs
175075at3193	2	glucose-induced degradation protein 4 homolog	Transposed pairs
85573at3193	2	DNA recombination and repair protein RecA	Juglandoid WGD pairs
156170at3193	2	Electron transfer flavoprotein, beta subunit	Juglandoid WGD pairs
178271at3193	2	NADH dehydrogenase	Juglandoid WGD pairs
71903at3193	2	AP-3 complex subunit mu	Juglandoid WGD pairs
134178at3193	2	nuclear pore complex protein NUP54	Juglandoid WGD pairs
105656at3193	2	homogentisate solanesyltransferase, chloroplastic	Juglandoid WGD pairs
67480at3193	2	Tocopherol cyclase	Juglandoid WGD pairs
192570at3193	2	zinc finger matrin-type protein 2	Juglandoid WGD pairs
56881at3193	2	Rhodanese-like domain	Juglandoid WGD pairs
11361at3193	2	N-alpha-acetyltransferase 25, NatB auxiliary subunit	Juglandoid WGD pairs
130511at3193	2	CD2 antigen cytoplasmic tail-binding protein 2-like	Juglandoid WGD pairs
10454at3193	2	elongation factor-like GTPase 1	Juglandoid WGD pairs
103930at3193	2	snurportin-1	Juglandoid WGD pairs
128179at3193	2	zinc-type alcohol dehydrogenase-like protein C16A3.02c	Juglandoid WGD pairs
82631at3193	2	Ubiquinone biosynthesis monooxygenase COQ6, mitochondrial	Juglandoid WGD pairs
89263at3193	2	putative receptor-like protein kinase At1g80870	Juglandoid WGD pairs
64833at3193	2	putative RNA polymerase II subunit B1 CTD phosphatase RPAP2 homolog	Juglandoid WGD pairs
98429at3193	3	pentatricopeptide repeat-containing protein At1g09190	Unknown
79088at3193	3	pentatricopeptide repeat-containing protein At5g59600	Unknown
119367at3193	3	Cysteine peptidase, cysteine active site	Juglandoid WGD pairs; γ-WGT pairs
171958at3193	3	Zinc finger, DNL-type	Juglandoid WGD pairs; γ-WGT pairs
119341at3193	3	1,4-dihydroxy-2-naphthoyl-CoA synthase	Juglandoid WGD pairs; Tandem genes
152725at3193	3	protein MULTIPLE CHLOROPLAST DIVISION SITE 1	Juglandoid WGD pairs; Proximal genes
19439at3193	6	Formin-like protein	Juglandoid WGD pairs; γ-WGT pairs
45818at3193	9	probable LRR receptor-like serine/threonine-protein kinase At5g45780 isoform X1	Juglandoid WGD pairs; γ-WGT pairs
