# Supplementary material for: Genome structure-based Juglandaceae phylogenies contradict alignment-based phylogenies and substitution rates vary with DNA repair genes
Source: Nat Commun. 2023 Feb 4;14:617. doi: 10.1038/s41467-023-36247-z (PMC9899254; doi:10.1038/s41467-023-36247-z)
Supplement: Supplementary file 14 — Source Data [file 41467_2023_36247_MOESM14_ESM.zip]

Archive with 10 entries (10 files):
- Fig2a.Rch.Chr.collinearity.txt
- Fig2b.7species.block.median.ks.txt
- Fig3a.Rch-Jre-WGDI-input.csv
- Fig3b.txt
- Fig3c.txt
- Fig3d.compare.Rch.Jre.ks.txt
- Fig4a.txt
- Fig4b.compare.Rch.Jre.kaks.txt
- Fig4c.txt
- Fig6.Rch2Qlo.fractionation.txt
