# Supplementary material for: Genome structure-based Juglandaceae phylogenies contradict alignment-based phylogenies and substitution rates vary with DNA repair genes
Source: Nat Commun. 2023 Feb 4;14:617. doi: 10.1038/s41467-023-36247-z (PMC9899254; doi:10.1038/s41467-023-36247-z)
Supplement: Supplementary file 14 — Source Data [file 41467_2023_36247_MOESM14_ESM.zip › Fig2a.Rch.Chr.collinearity.txt]

Chr1	4458326	4470264	Chr10	621580	632082	250,235,215
Chr1	4582154	4584615	Chr10	719470	721501	250,235,215
Chr1	4596258	4597604	Chr10	730382	732592	250,235,215
Chr1	4628488	4644234	Chr10	775476	786121	250,235,215
Chr1	4697836	4698633	Chr10	861889	862716	250,235,215
Chr1	4712171	4713522	Chr10	870016	873013	250,235,215
Chr1	4744881	4745747	Chr10	889857	890873	250,235,215
Chr1	4765250	4769102	Chr10	907046	910934	250,235,215
Chr1	4802349	4807686	Chr10	926478	930312	250,235,215
Chr1	4851260	4851876	Chr10	1043414	1044073	250,235,215
Chr1	5055190	5058597	Chr10	1138652	1140788	250,235,215
Chr1	5085958	5094571	Chr10	1153454	1162048	250,235,215
Chr1	5143547	5148424	Chr10	1176965	1180364	250,235,215
Chr1	5290559	5292979	Chr10	1224660	1227089	250,235,215
Chr1	5319246	5323237	Chr10	1257306	1261320	250,235,215
Chr1	5329595	5335011	Chr10	1267149	1269546	250,235,215
Chr1	5342800	5343952	Chr10	1273633	1274945	250,235,215
Chr1	5362871	5370489	Chr10	1298435	1304877	250,235,215
Chr1	5469013	5470958	Chr10	1368974	1372874	250,235,215
Chr1	5543333	5549337	Chr10	1385283	1392417	250,235,215
Chr1	5550332	5555755	Chr10	1393247	1398383	250,235,215
Chr1	5754147	5755559	Chr10	1576064	1576663	250,235,215
Chr1	5795719	5805146	Chr10	1606056	1606732	250,235,215
Chr1	5833321	5838732	Chr10	1620415	1626353	250,235,215
Chr1	13648796	13664830	Chr10	15170342	15190959	250,235,215
Chr1	13669902	13683834	Chr10	15192319	15203564	250,235,215
Chr1	13758074	13758823	Chr10	15217463	15217906	250,235,215
Chr1	13777336	13783342	Chr10	15236836	15256214	250,235,215
Chr1	13800051	13802805	Chr10	15295561	15301256	250,235,215
Chr1	13805730	13806893	Chr10	15302524	15303766	250,235,215
Chr1	13868433	13869187	Chr10	15362720	15363450	250,235,215
Chr1	13979599	13981786	Chr10	15412372	15414831	250,235,215
Chr1	14246710	14248390	Chr10	15549560	15559300	250,235,215
Chr1	14319043	14339001	Chr10	15607850	15613067	250,235,215
Chr1	14340390	14343523	Chr10	15627689	15631843	250,235,215
Chr1	14372487	14381298	Chr10	15638985	15649533	250,235,215
Chr1	14468029	14469889	Chr10	15698945	15703666	250,235,215
Chr1	14514547	14515417	Chr10	15725049	15727106	250,235,215
Chr1	14523026	14527120	Chr10	15738557	15747460	250,235,215
Chr1	14554843	14558759	Chr10	15791387	15796593	250,235,215
Chr1	14647833	14650167	Chr10	15827252	15830638	250,235,215
Chr1	14732013	14735914	Chr10	15854677	15857506	250,235,215
Chr1	14757720	14761299	Chr10	15980634	15986754	250,235,215
Chr1	31129994	31132861	Chr10	4621385	4624323	250,235,215
Chr1	31136949	31141198	Chr10	4627671	4629826	250,235,215
Chr1	31224399	31226143	Chr10	4674926	4676133	250,235,215
Chr1	31322059	31324361	Chr10	4724120	4726299	250,235,215
Chr1	31348188	31354596	Chr10	4729485	4735739	250,235,215
Chr1	31359664	31363655	Chr10	4760617	4763756	250,235,215
Chr1	31520137	31524452	Chr10	4827545	4832567	250,235,215
Chr1	31566816	31569962	Chr10	4908399	4913111	250,235,215
Chr1	31578078	31579343	Chr10	4913783	4915725	250,235,215
Chr1	31586016	31586744	Chr10	4919650	4920230	250,235,215
Chr1	31606357	31607307	Chr10	4941357	4941785	250,235,215
Chr1	31615028	31616181	Chr10	4986142	4986591	250,235,215
Chr1	31619747	31623974	Chr10	4993307	4996987	250,235,215
Chr1	31650808	31651917	Chr10	5027163	5030982	250,235,215
Chr1	9445591	9449074	Chr10	10983116	10985638	250,235,215
Chr1	9460680	9464367	Chr10	11032277	11037060	250,235,215
Chr1	9499575	9505104	Chr10	11051452	11056808	250,235,215
Chr1	9507671	9512145	Chr10	11094625	11099640	250,235,215
Chr1	9538175	9547646	Chr10	11114615	11121557	250,235,215
Chr1	9618278	9622535	Chr10	11133340	11139436	250,235,215
Chr1	9624443	9636265	Chr10	11139845	11142228	250,235,215
Chr1	9774892	9788742	Chr10	11303094	11306453	250,235,215
Chr1	9801331	9803115	Chr10	11327829	11330283	250,235,215
Chr1	9806317	9810891	Chr10	11333964	11338692	250,235,215
Chr1	28237329	28241537	Chr10	5207370	5211282	250,235,215
Chr1	28254744	28263590	Chr10	5240600	5244274	250,235,215
Chr1	28274719	28278109	Chr10	5245595	5249851	250,235,215
Chr1	28299474	28302344	Chr10	5305743	5308885	250,235,215
Chr1	28309873	28314801	Chr10	5320433	5323996	250,235,215
Chr1	28324909	28325895	Chr10	5398413	5398768	250,235,215
Chr1	28329351	28337781	Chr10	5410129	5417663	250,235,215
Chr1	28396839	28397614	Chr10	5443113	5444828	250,235,215
Chr1	28399413	28401301	Chr10	5456987	5460258	250,235,215
Chr1	6387301	6389141	Chr10	2558264	2559572	250,235,215
Chr1	6429050	6430103	Chr10	2593682	2595948	250,235,215
Chr1	6508951	6510930	Chr10	2650237	2651785	250,235,215
Chr1	6523136	6531794	Chr10	2665082	2673425	250,235,215
Chr1	6536794	6543939	Chr10	2696696	2701351	250,235,215
Chr1	6603240	6610684	Chr10	2714594	2722874	250,235,215
Chr1	6630954	6632774	Chr10	2742057	2744248	250,235,215
Chr1	6777898	6783458	Chr10	2765693	2774036	250,235,215
Chr1	12030860	12032293	Chr10	13858885	13859526	250,235,215
Chr1	12032574	12033088	Chr10	13861770	13862063	250,235,215
Chr1	12111867	12112988	Chr10	13887395	13893233	250,235,215
Chr1	12120519	12122131	Chr10	13893651	13896745	250,235,215
Chr1	12227377	12231604	Chr10	14005466	14008163	250,235,215
Chr1	12235568	12239033	Chr10	14019969	14023463	250,235,215
Chr1	14965170	14966887	Chr10	16039767	16041101	250,235,215
Chr1	15013060	15016136	Chr10	16053877	16056857	250,235,215
Chr1	15043282	15048991	Chr10	16061488	16069526	250,235,215
Chr1	15100093	15100620	Chr10	16089226	16089978	250,235,215
Chr1	15148717	15152720	Chr10	16096282	16101054	250,235,215
Chr1	15240769	15242560	Chr10	16137446	16140186	250,235,215
Chr1	9863610	9866511	Chr10	20178078	20181735	250,235,215
Chr1	9997387	9998554	Chr10	20282854	20283950	250,235,215
Chr1	10008672	10011005	Chr10	20301375	20304104	250,235,215
Chr1	10042876	10049166	Chr10	20357651	20365241	250,235,215
Chr1	10102993	10106232	Chr10	20520712	20523938	250,235,215
Chr1	10141694	10145921	Chr10	20536153	20539086	250,235,215
Chr1	12793590	12795118	Chr10	10452087	10453444	250,235,215
Chr1	12805615	12810964	Chr10	10418057	10434587	250,235,215
Chr1	12839604	12851358	Chr10	10314785	10338708	250,235,215
Chr1	12939264	12945573	Chr10	10281027	10288434	250,235,215
Chr1	12961372	12964314	Chr10	10259203	10264595	250,235,215
Chr1	13050771	13052488	Chr10	10205518	10206576	250,235,215
Chr1	13119369	13121958	Chr10	10102948	10106836	250,235,215
Chr1	13183325	13194588	Chr10	9998234	10007861	250,235,215
Chr1	13274197	13281123	Chr10	9838773	9839984	250,235,215
Chr1	13414040	13418165	Chr10	9736568	9740528	250,235,215
Chr1	13534284	13534802	Chr10	9651963	9652737	250,235,215
Chr1	13626377	13632848	Chr10	9597121	9601990	250,235,215
Chr1	13691218	13700717	Chr10	9543343	9549339	250,235,215
Chr1	13777336	13783342	Chr10	9505185	9505721	250,235,215
Chr1	13810697	13812698	Chr10	9459419	9460204	250,235,215
Chr1	13845801	13847113	Chr10	9446584	9448089	250,235,215
Chr1	13868433	13869187	Chr10	9410923	9411376	250,235,215
Chr1	13870500	13872678	Chr10	9408005	9409809	250,235,215
Chr1	13922810	13927048	Chr10	9397950	9402933	250,235,215
Chr1	13973773	13975600	Chr10	9272472	9274461	250,235,215
Chr1	14017096	14022761	Chr10	9191609	9195608	250,235,215
Chr1	14044931	14045578	Chr10	9129269	9130354	250,235,215
Chr1	14207724	14210836	Chr10	9096616	9100346	250,235,215
Chr1	14232197	14233899	Chr10	9089092	9089997	250,235,215
Chr1	14281834	14286411	Chr10	9032757	9042317	250,235,215
Chr1	14305308	14306948	Chr10	8991440	8993122	250,235,215
Chr1	14470614	14471779	Chr10	8929761	8933285	250,235,215
Chr1	14547729	14548223	Chr10	8844788	8846918	250,235,215
Chr1	14563439	14565682	Chr10	8792535	8795863	250,235,215
Chr1	14599857	14606997	Chr10	8714610	8720982	250,235,215
Chr1	14702053	14728032	Chr10	8650478	8663883	250,235,215
Chr1	14747418	14748761	Chr10	8580745	8581950	250,235,215
Chr1	14757720	14761299	Chr10	8561368	8565938	250,235,215
Chr1	14988403	14990767	Chr10	8481666	8483658	250,235,215
Chr1	15145230	15148439	Chr10	8386717	8389627	250,235,215
Chr1	15162684	15164557	Chr10	8377429	8378701	250,235,215
Chr1	15240769	15242560	Chr10	8366202	8366703	250,235,215
Chr1	15376701	15383084	Chr10	8289649	8293543	250,235,215
Chr1	15489264	15492039	Chr10	8193336	8193941	250,235,215
Chr1	15524621	15535147	Chr10	8168411	8175480	250,235,215
Chr1	15565903	15571087	Chr10	8155495	8161635	250,235,215
Chr1	15737751	15740125	Chr10	7997392	8001107	250,235,215
Chr1	15777442	15779175	Chr10	7981246	7982145	250,235,215
Chr1	15998613	16011783	Chr10	7810332	7815527	250,235,215
Chr1	12432305	12447087	Chr10	15104622	15113946	250,235,215
Chr1	12585000	12593309	Chr10	15060334	15067102	250,235,215
Chr1	12595225	12599852	Chr10	15027251	15031329	250,235,215
Chr1	12603923	12607077	Chr10	14986885	14989171	250,235,215
Chr1	12664178	12666256	Chr10	14935698	14939902	250,235,215
Chr1	12681702	12684675	Chr10	14929910	14934833	250,235,215
Chr14	13753553	13758070	Chr5	24201349	24203975	221,160,221
Chr14	13886898	13895233	Chr5	24073397	24082161	221,160,221
Chr14	13992798	13993996	Chr5	23915447	23917094	221,160,221
Chr14	14032656	14036351	Chr5	23891803	23894652	221,160,221
Chr14	14317844	14319445	Chr5	23852825	23854263	221,160,221
Chr14	14338293	14343201	Chr5	23813269	23818166	221,160,221
Chr14	14496597	14505957	Chr5	23663943	23670618	221,160,221
Chr14	14523799	14525442	Chr5	23632073	23633383	221,160,221
Chr14	14541405	14543179	Chr5	23620129	23621728	221,160,221
Chr14	14546273	14547583	Chr5	23614985	23616004	221,160,221
Chr14	14684983	14687038	Chr5	23526826	23529293	221,160,221
Chr14	14760121	14766515	Chr5	23466924	23470584	221,160,221
Chr14	14792331	14796550	Chr5	23457447	23461027	221,160,221
Chr14	14856754	14861739	Chr5	23402885	23405630	221,160,221
Chr14	14876383	14877321	Chr5	23390249	23391546	221,160,221
Chr14	14879591	14882502	Chr5	23375709	23378391	221,160,221
Chr14	14895025	14899348	Chr5	23368146	23372533	221,160,221
Chr14	15006977	15011359	Chr5	23168842	23171939	221,160,221
Chr14	15168435	15169578	Chr5	23055384	23055674	221,160,221
Chr14	15210170	15216436	Chr5	23005160	23010903	221,160,221
Chr14	15333335	15335589	Chr5	22971592	22973274	221,160,221
Chr14	15349156	15356751	Chr5	22952748	22963109	221,160,221
Chr14	15394537	15415472	Chr5	22889163	22891353	221,160,221
Chr14	15433007	15436017	Chr5	22874497	22877785	221,160,221
Chr14	15442045	15446413	Chr5	22849420	22851778	221,160,221
Chr14	12220383	12224352	Chr5	25034769	25036592	221,160,221
Chr14	12483220	12486321	Chr5	24932610	24950949	221,160,221
Chr14	12626613	12627868	Chr5	24909992	24910757	221,160,221
Chr14	12633876	12634256	Chr5	24903780	24904396	221,160,221
Chr14	12637448	12649945	Chr5	24883253	24896469	221,160,221
Chr14	12669144	12671029	Chr5	24878399	24879367	221,160,221
Chr14	12717870	12719291	Chr5	24816958	24818889	221,160,221
Chr14	12739694	12742007	Chr5	24789968	24792071	221,160,221
Chr14	12770109	12773501	Chr5	24769980	24772857	221,160,221
Chr14	12822298	12827453	Chr5	24664405	24676641	221,160,221
Chr14	12996884	13002577	Chr5	24530357	24535582	221,160,221
Chr14	13031359	13032904	Chr5	24499318	24500683	221,160,221
Chr14	13076473	13077529	Chr5	24479509	24480390	221,160,221
Chr14	13097529	13103777	Chr5	24453635	24456856	221,160,221
Chr14	10966529	10971268	Chr5	5800911	5810317	221,160,221
Chr14	11396923	11400961	Chr5	5755742	5760246	221,160,221
Chr14	11443736	11446679	Chr5	5687934	5691941	221,160,221
Chr14	11485828	11487032	Chr5	5630612	5634870	221,160,221
Chr14	11518048	11518626	Chr5	5590301	5591862	221,160,221
Chr14	11530048	11531358	Chr5	5581611	5582712	221,160,221
Chr14	11660478	11661275	Chr5	5397948	5398705	221,160,221
Chr14	11685952	11693410	Chr5	5371627	5387200	221,160,221
Chr14	11708737	11711280	Chr5	5367659	5369275	221,160,221
Chr14	11804018	11807556	Chr5	5275943	5279555	221,160,221
Chr10	1043414	1044073	Chr2	3203116	3205682	240,255,255
Chr10	1049126	1053519	Chr2	3242438	3247383	240,255,255
Chr10	1080919	1087318	Chr2	3371737	3373728	240,255,255
Chr10	1090211	1092136	Chr2	3549118	3550863	240,255,255
Chr10	1095129	1103402	Chr2	3558900	3568293	240,255,255
Chr10	1106574	1113857	Chr2	3606731	3614771	240,255,255
Chr10	1141433	1144480	Chr2	3686209	3689232	240,255,255
Chr10	1185831	1192083	Chr2	3818028	3829408	240,255,255
Chr10	1194806	1196614	Chr2	3867663	3869332	240,255,255
Chr10	1207212	1209958	Chr2	3916889	3919329	240,255,255
Chr10	1216627	1219188	Chr2	3954228	3956674	240,255,255
Chr10	1239516	1245643	Chr2	4064426	4068851	240,255,255
Chr10	1246768	1249940	Chr2	4095963	4099678	240,255,255
Chr10	1257306	1261320	Chr2	4111048	4114544	240,255,255
Chr10	1267149	1269546	Chr2	4135801	4140584	240,255,255
Chr10	1273633	1274945	Chr2	4152988	4154823	240,255,255
Chr10	1288886	1292280	Chr2	4172409	4175525	240,255,255
Chr10	1293376	1297305	Chr2	4188913	4192074	240,255,255
Chr10	1340596	1345969	Chr2	4283192	4285920	240,255,255
Chr10	1346210	1349297	Chr2	4287363	4289565	240,255,255
Chr10	1393247	1398383	Chr2	4491336	4498077	240,255,255
Chr10	1432558	1435771	Chr2	4522173	4525001	240,255,255
Chr10	1438919	1439872	Chr2	4552580	4555327	240,255,255
Chr10	1457368	1460770	Chr2	4567881	4570562	240,255,255
Chr10	1464563	1476250	Chr2	4584632	4591459	240,255,255
Chr10	1560563	1571217	Chr2	4808982	4820738	240,255,255
Chr10	1576064	1576663	Chr2	4822193	4824597	240,255,255
Chr10	1612322	1617162	Chr2	4872250	4876130	240,255,255
Chr10	1663099	1666394	Chr2	4939776	4943084	240,255,255
Chr10	1678023	1680095	Chr2	4949810	4953955	240,255,255
Chr10	1730004	1737456	Chr2	5084191	5093825	240,255,255
Chr10	2416577	2423088	Chr2	5583286	5591660	240,255,255
Chr10	2465941	2472710	Chr2	5626862	5634410	240,255,255
Chr10	2526300	2527100	Chr2	5700504	5704817	240,255,255
Chr10	2536586	2549488	Chr2	5822580	5829668	240,255,255
Chr10	2547638	2555463	Chr2	5839051	5844364	240,255,255
Chr10	2571309	2574446	Chr2	5905013	5908785	240,255,255
Chr10	2593682	2595948	Chr2	5922985	5924016	240,255,255
Chr10	2627542	2634468	Chr2	5991286	6003235	240,255,255
Chr10	2714594	2722874	Chr2	6130278	6139006	240,255,255
Chr10	2746393	2750177	Chr2	6279859	6282294	240,255,255
Chr10	2765693	2774036	Chr2	6475592	6481268	240,255,255
Chr10	4239233	4253685	Chr2	19543270	19545814	240,255,255
Chr10	4260509	4261291	Chr2	19535205	19536046	240,255,255
Chr10	4268921	4272438	Chr2	19529185	19531761	240,255,255
Chr10	4281701	4282974	Chr2	19506585	19509319	240,255,255
Chr10	4292550	4296986	Chr2	19466753	19471736	240,255,255
Chr10	4301150	4304598	Chr2	19381109	19384463	240,255,255
Chr10	4315636	4318786	Chr2	19377452	19380333	240,255,255
Chr10	4371010	4373325	Chr2	19320377	19324920	240,255,255
Chr10	4394394	4395883	Chr2	19264855	19266060	240,255,255
Chr10	4501272	4502987	Chr2	19183407	19187925	240,255,255
Chr10	4551627	4556064	Chr2	19089029	19093155	240,255,255
Chr10	4571900	4572855	Chr2	18986253	18989002	240,255,255
Chr10	20200335	20208465	Chr2	2652199	2656988	240,255,255
Chr10	20236634	20245468	Chr2	2630861	2636737	240,255,255
Chr10	20282854	20283950	Chr2	2616458	2620098	240,255,255
Chr10	20301375	20304104	Chr2	2602160	2605828	240,255,255
Chr10	20350496	20357510	Chr2	2522900	2529545	240,255,255
Chr10	20378465	20380096	Chr2	2519938	2521042	240,255,255
Chr10	20438765	20441089	Chr2	2500278	2502902	240,255,255
Chr10	20682258	20686008	Chr2	2438703	2441562	240,255,255
Chr16	5942362	5950727	Chr4	1141300	1146105	255,235,205
Chr16	6014466	6015309	Chr4	1170854	1171671	255,235,205
Chr16	6026071	6026334	Chr4	1172701	1173227	255,235,205
Chr16	6048089	6051851	Chr4	1176062	1182823	255,235,205
Chr16	6191136	6212045	Chr4	1232325	1245301	255,235,205
Chr16	6299457	6305899	Chr4	1315208	1320514	255,235,205
Chr16	6324441	6325265	Chr4	1357163	1358851	255,235,205
Chr16	6405524	6411441	Chr4	1405851	1414521	255,235,205
Chr16	6505873	6528746	Chr4	1420466	1421830	255,235,205
Chr16	6648798	6650271	Chr4	1493862	1494398	255,235,205
Chr16	6674595	6678349	Chr4	1539956	1546046	255,235,205
Chr16	6716612	6719657	Chr4	1590328	1592669	255,235,205
Chr16	6781343	6782031	Chr4	1642147	1644632	255,235,205
Chr6	1746462	1748845	Chr6	20643857	20648041
Chr6	1991307	1996300	Chr6	20695458	20700125
Chr6	2050749	2055219	Chr6	20754454	20761999
Chr6	2055425	2059394	Chr6	20762420	20766110
Chr6	2070048	2083463	Chr6	20767120	20776991
Chr6	2134351	2135691	Chr6	20809765	20811558
Chr16	7788737	7795319	Chr2	20114102	20119583	240,255,255
Chr16	7864689	7869497	Chr2	20213243	20224796	240,255,255
Chr16	8010827	8014989	Chr2	20442385	20453160	240,255,255
Chr16	8018710	8024510	Chr2	20457139	20463316	240,255,255
Chr16	8047714	8052439	Chr2	20470304	20475914	240,255,255
Chr16	8054752	8057104	Chr2	20477402	20477671	240,255,255
Chr16	8107090	8109145	Chr2	20535334	20537630	240,255,255
Chr16	8124338	8132650	Chr2	20545426	20551691	240,255,255
Chr16	8154458	8160455	Chr2	20577779	20582756	240,255,255
Chr16	8191685	8198743	Chr2	20596512	20606474	240,255,255
Chr16	8223494	8223907	Chr2	20617656	20617994	240,255,255
Chr16	8254040	8255344	Chr2	20626890	20627876	240,255,255
Chr16	8411836	8414045	Chr2	20678249	20681077	240,255,255
Chr16	8650354	8652705	Chr2	20891838	20894454	240,255,255
Chr16	9077351	9088580	Chr2	21193511	21194092	240,255,255
Chr16	9138768	9140230	Chr2	21276791	21277291	240,255,255
Chr16	9143583	9147943	Chr2	21290030	21296707	240,255,255
Chr16	9213525	9215650	Chr2	21325320	21329322	240,255,255
Chr16	9231264	9233197	Chr2	21368849	21370750	240,255,255
Chr16	9270251	9270646	Chr2	21443048	21449354	240,255,255
Chr16	9312938	9316050	Chr2	21462635	21465439	240,255,255
Chr16	9611961	9619687	Chr2	21710193	21721948	240,255,255
Chr16	9626448	9631177	Chr2	21724575	21726678	240,255,255
Chr16	9723038	9724348	Chr2	21781470	21783644	240,255,255
Chr16	3952537	3954153	Chr2	25907243	25908733	240,255,255
Chr16	4230695	4235087	Chr2	25749763	25751698	240,255,255
Chr16	4465197	4468446	Chr2	25554721	25558290	240,255,255
Chr16	4494882	4496774	Chr2	25532358	25535287	240,255,255
Chr16	4532972	4536647	Chr2	25500082	25504489	240,255,255
Chr16	4589808	4607584	Chr2	25299787	25313495	240,255,255
Chr16	4622137	4623456	Chr2	25286129	25287734	240,255,255
Chr16	4668756	4675516	Chr2	25217981	25224486	240,255,255
Chr16	4800650	4827241	Chr2	25164907	25183443	240,255,255
Chr16	4926375	4931828	Chr2	25150152	25158235	240,255,255
Chr16	5035036	5038935	Chr2	25125790	25130416	240,255,255
Chr16	5046444	5050987	Chr2	25105409	25109275	240,255,255
Chr16	5088693	5093540	Chr2	25052499	25064334	240,255,255
Chr16	5109108	5112433	Chr2	25033530	25037554	240,255,255
Chr16	9765470	9770661	Chr2	7599038	7602121	240,255,255
Chr16	9773497	9783011	Chr2	7547964	7561161	240,255,255
Chr16	9795132	9796691	Chr2	7517686	7519221	240,255,255
Chr16	9873573	9878059	Chr2	7443157	7446588	240,255,255
Chr16	9878993	9880066	Chr2	7428358	7429260	240,255,255
Chr16	10016827	10019651	Chr2	7171129	7172402	240,255,255
Chr16	10037647	10039385	Chr2	7074012	7075525	240,255,255
Chr16	10099772	10107278	Chr2	6959420	6969344	240,255,255
Chr16	10124389	10128364	Chr2	6829971	6834325	240,255,255
Chr16	10167144	10170599	Chr2	6779483	6781940	240,255,255
Chr16	10248618	10252630	Chr2	6623174	6627540	240,255,255
Chr16	10258606	10260533	Chr2	6602035	6603370	240,255,255
Chr16	10272495	10274050	Chr2	6580500	6582542	240,255,255
Chr16	3349734	3351166	Chr2	26428899	26430604	240,255,255
Chr16	3375300	3378158	Chr2	26417325	26420687	240,255,255
Chr16	3387410	3391662	Chr2	26387680	26394280	240,255,255
Chr16	3418093	3418842	Chr2	26369120	26371194	240,255,255
Chr16	3470996	3474981	Chr2	26321725	26323135	240,255,255
Chr16	3486824	3496138	Chr2	26258190	26273092	240,255,255
Chr16	3591344	3593820	Chr2	26178067	26181277	240,255,255
Chr7	23737057	23742399	Chr8	23020405	23024672	176,224,230
Chr7	23815912	23823746	Chr8	23136781	23142328	176,224,230
Chr7	23913110	23920230	Chr8	23299627	23303811	176,224,230
Chr7	23931976	23935122	Chr8	23314785	23317012	176,224,230
Chr7	23942879	23946400	Chr8	23325528	23331833	176,224,230
Chr7	23946568	23950286	Chr8	23332651	23338986	176,224,230
Chr7	24038077	24043509	Chr8	23351650	23356538	176,224,230
Chr7	24094580	24095308	Chr8	23496331	23498321	176,224,230
Chr7	24101507	24101815	Chr8	23510619	23512190	176,224,230
Chr7	24106694	24108038	Chr8	23539293	23541028	176,224,230
Chr7	24139825	24141834	Chr8	23641997	23645436	176,224,230
Chr7	24179586	24183834	Chr8	23707897	23721371	176,224,230
Chr7	24186193	24188978	Chr8	23731485	23735432	176,224,230
Chr7	24200227	24213049	Chr8	23736383	23744088	176,224,230
Chr7	24276641	24277576	Chr8	23826707	23832304	176,224,230
Chr7	24331148	24364332	Chr8	23949982	23965522	176,224,230
Chr7	24387505	24395945	Chr8	24046179	24048227	176,224,230
Chr7	6022286	6029334	Chr8	18703117	18712401	176,224,230
Chr7	6035837	6039337	Chr8	18739265	18741441	176,224,230
Chr7	6086312	6089758	Chr8	18795727	18800539	176,224,230
Chr7	6094557	6098948	Chr8	18803846	18807758	176,224,230
Chr7	6122330	6125615	Chr8	18869339	18873143	176,224,230
Chr7	6134024	6142482	Chr8	18873168	18882402	176,224,230
Chr7	6163079	6165743	Chr8	18896948	18898185	176,224,230
Chr7	6180868	6182376	Chr8	18908328	18910002	176,224,230
Chr7	6217859	6219017	Chr8	18925076	18925603	176,224,230
Chr7	6224672	6225388	Chr8	18930724	18931876	176,224,230
Chr7	6312888	6318481	Chr8	19029199	19035334	176,224,230
Chr7	6332404	6356495	Chr8	19109203	19115863	176,224,230
Chr7	11829912	11831984	Chr8	20991552	20992815	176,224,230
Chr7	11894038	11896366	Chr8	20995261	20998230	176,224,230
Chr7	11915142	11919583	Chr8	21003923	21007175	176,224,230
Chr7	12057726	12062348	Chr8	21041440	21048668	176,224,230
Chr7	12104953	12105665	Chr8	21064141	21065546	176,224,230
Chr7	12111201	12117569	Chr8	21080922	21091675	176,224,230
Chr7	12119833	12122340	Chr8	21092317	21093362	176,224,230
Chr7	12275256	12277028	Chr8	21256683	21258824	176,224,230
Chr7	101043	104636	Chr8	23806	26814	176,224,230
Chr7	221309	225485	Chr8	217521	221336	176,224,230
Chr7	243464	252547	Chr8	260238	265366	176,224,230
Chr7	267933	273636	Chr8	291682	296664	176,224,230
Chr7	307961	310455	Chr8	311284	312522	176,224,230
Chr7	318391	326011	Chr8	315253	322319	176,224,230
Chr7	346301	347608	Chr8	415929	417184	176,224,230
Chr7	394033	398522	Chr8	446855	450063	176,224,230
Chr7	5723833	5727951	Chr8	19236473	19241240	176,224,230
Chr7	5748348	5757641	Chr8	19305866	19310766	176,224,230
Chr7	5833436	5839745	Chr8	19388395	19390780	176,224,230
Chr7	5868630	5868995	Chr8	19483228	19483779	176,224,230
Chr7	5869497	5871384	Chr8	19484205	19487561	176,224,230
Chr7	5877628	5884576	Chr8	19494628	19501385	176,224,230
Chr7	1981458	1984261	Chr8	3360598	3362352	176,224,230
Chr7	2013739	2018528	Chr8	3147371	3156617	176,224,230
Chr7	2057381	2067197	Chr8	3123781	3127482	176,224,230
Chr7	2068917	2071691	Chr8	3083140	3084935	176,224,230
Chr7	2150914	2153805	Chr8	2952220	2954531	176,224,230
Chr7	2156021	2156998	Chr8	2937074	2937664	176,224,230
Chr7	2207960	2214124	Chr8	2796003	2801439	176,224,230
Chr7	2214206	2217591	Chr8	2792610	2793682	176,224,230
Chr7	2241097	2242114	Chr8	2744190	2745813	176,224,230
Chr7	2317817	2320692	Chr8	2681255	2684271	176,224,230
Chr7	2328272	2333318	Chr8	2670088	2675071	176,224,230
Chr7	2365683	2368194	Chr8	2603833	2606368	176,224,230
Chr7	2379791	2383457	Chr8	2583464	2587551	176,224,230
Chr7	2408290	2410150	Chr8	2563085	2564554	176,224,230
Chr7	2425949	2427244	Chr8	2516773	2518001	176,224,230
Chr7	2471695	2475416	Chr8	2405391	2409208	176,224,230
Chr7	2527169	2532686	Chr8	2321286	2325468	176,224,230
Chr7	2541760	2544190	Chr8	2260118	2262653	176,224,230
Chr7	2609887	2614169	Chr8	2033300	2037390	176,224,230
Chr7	2615317	2619888	Chr8	2019614	2022315	176,224,230
Chr7	2637574	2638919	Chr8	1961633	1962185	176,224,230
Chr7	2644369	2646455	Chr8	1950463	1951032	176,224,230
Chr7	3006549	3010961	Chr8	1155572	1159702	176,224,230
Chr7	3093533	3097596	Chr8	1074166	1078846	176,224,230
Chr7	3120239	3125548	Chr8	1066312	1068656	176,224,230
Chr7	3134624	3139534	Chr8	1039543	1047178	176,224,230
Chr7	3145184	3145849	Chr8	1033326	1034575	176,224,230
Chr7	3160117	3160854	Chr8	992907	996853	176,224,230
Chr7	3182072	3186147	Chr8	977079	979231	176,224,230
Chr7	3238874	3243869	Chr8	941279	945808	176,224,230
Chr7	3280547	3287103	Chr8	863331	871230	176,224,230
Chr7	3292327	3294548	Chr8	819859	823492	176,224,230
Chr7	3343872	3348136	Chr8	658731	662726	176,224,230
Chr7	3357015	3357671	Chr8	628680	629315	176,224,230
Chr7	3395717	3397937	Chr8	590439	594359	176,224,230
Chr7	3400984	3403019	Chr8	578180	581011	176,224,230
Chr7	3447709	3451444	Chr8	520994	523400	176,224,230
Chr7	4946155	4949335	Chr8	5750951	5754012	176,224,230
Chr7	5009426	5018859	Chr8	5655064	5668554	176,224,230
Chr7	5051394	5055828	Chr8	5567537	5573943	176,224,230
Chr7	5065669	5068115	Chr8	5531188	5533445	176,224,230
Chr7	5083404	5090014	Chr8	5472772	5488397	176,224,230
Chr7	5092649	5096787	Chr8	5427827	5432595	176,224,230
Chr7	5105618	5107266	Chr8	5407603	5409756	176,224,230
Chr7	5128530	5131618	Chr8	5362378	5365480	176,224,230
Chr7	5169076	5178498	Chr8	5109937	5125279	176,224,230
Chr7	5266508	5269383	Chr8	5029856	5033959	176,224,230
Chr7	5271573	5276223	Chr8	4977872	4981501	176,224,230
Chr7	5279976	5284707	Chr8	4946241	4958056	176,224,230
Chr7	5351085	5353002	Chr8	4833139	4837293	176,224,230
Chr7	5418392	5422798	Chr8	4812061	4817239	176,224,230
Chr7	10674122	10676855	Chr8	22294703	22295877	176,224,230
Chr7	10709615	10710777	Chr8	22229434	22230361	176,224,230
Chr7	10714577	10718422	Chr8	22209108	22212250	176,224,230
Chr7	10895821	10902486	Chr8	22055066	22062821	176,224,230
Chr7	11099887	11100751	Chr8	21794373	21795110	176,224,230
Chr7	11131936	11134008	Chr8	21788777	21790306	176,224,230
Chr7	11183119	11184289	Chr8	21759634	21764537	176,224,230
Chr7	11280756	11282229	Chr8	21729130	21730946	176,224,230
Chr7	11288519	11300499	Chr8	21708454	21716615	176,224,230
Chr7	11388101	11388370	Chr8	21706288	21707174	176,224,230
Chr7	11513896	11517807	Chr8	21560560	21564196	176,224,230
Chr7	11632812	11638559	Chr8	21501174	21505977	176,224,230
Chr7	10011613	10013495	Chr8	22940848	22941783	176,224,230
Chr7	10096016	10098749	Chr8	22928712	22931220	176,224,230
Chr7	10151371	10156151	Chr8	22912673	22915583	176,224,230
Chr7	10256736	10262735	Chr8	22863822	22869796	176,224,230
Chr7	10314055	10316743	Chr8	22779355	22781864	176,224,230
Chr7	10319075	10325508	Chr8	22771991	22777860	176,224,230
Chr7	10349670	10357567	Chr8	22764951	22765253	176,224,230
Chr7	10374504	10380322	Chr8	22743796	22750353	176,224,230
Chr7	10408282	10408824	Chr8	22692927	22693907	176,224,230
Chr7	10484613	10486660	Chr8	22653944	22656641	176,224,230
Chr7	10501749	10507883	Chr8	22643071	22649244	176,224,230
Chr7	12111201	12117569	Chr8	21080922	21091675	176,224,230
Chr7	12425518	12443397	Chr8	20936925	20942115	176,224,230
Chr7	12483702	12485710	Chr8	20925441	20929162	176,224,230
Chr7	12804851	12807158	Chr8	20823683	20826139	176,224,230
Chr7	12852076	12854455	Chr8	20799594	20801312	176,224,230
Chr7	12943821	12947183	Chr8	20767021	20770062	176,224,230
Chr7	13036446	13043225	Chr8	20719076	20722966	176,224,230
Chr7	13111830	13114522	Chr8	20700939	20706848	176,224,230
Chr7	13196637	13198496	Chr8	20614555	20618583	176,224,230
Chr7	13314210	13314836	Chr8	20570335	20578165	176,224,230
Chr7	1388810	1395608	Chr8	4717772	4725415	176,224,230
Chr7	1527321	1529138	Chr8	4500500	4501771	176,224,230
Chr7	1574453	1575503	Chr8	4432095	4433641	176,224,230
Chr7	1588789	1591786	Chr8	4410934	4414251	176,224,230
Chr7	1669165	1669455	Chr8	4319991	4320556	176,224,230
Chr7	1678123	1679817	Chr8	4297690	4299337	176,224,230
Chr7	1727430	1733507	Chr8	4214257	4221005	176,224,230
Chr7	1804456	1805185	Chr8	4067158	4068648	176,224,230
Chr7	1870949	1874197	Chr8	3626327	3628864	176,224,230
Chr7	1877771	1880124	Chr8	3621277	3625501	176,224,230
Chr7	5568892	5571845	Chr8	19792669	19795055	176,224,230
Chr7	5578703	5583553	Chr8	19766772	19771519	176,224,230
Chr7	5587653	5588228	Chr8	19734619	19736816	176,224,230
Chr7	5621906	5623275	Chr8	19692096	19692727	176,224,230
Chr7	5651338	5652853	Chr8	19655691	19657392	176,224,230
Chr7	5868630	5868995	Chr8	19483228	19483779	176,224,230
Chr1	9852290	9854863	Chr7	22295648	22297647	250,235,215
Chr1	9997387	9998554	Chr7	22397020	22397906	250,235,215
Chr1	10008672	10011005	Chr7	22408611	22410816	250,235,215
Chr1	10031486	10037918	Chr7	22458202	22464210	250,235,215
Chr1	10042876	10049166	Chr7	22466703	22475668	250,235,215
Chr1	10108428	10112915	Chr7	22515432	22527393	250,235,215
Chr1	10177157	10180871	Chr7	22577368	22577744	250,235,215
Chr1	10225790	10226788	Chr7	22659398	22660000	250,235,215
Chr1	10236733	10237278	Chr7	22666659	22667165	250,235,215
Chr1	10281577	10285531	Chr7	22671299	22676241	250,235,215
Chr1	10327734	10332319	Chr7	22732509	22735897	250,235,215
Chr1	10344489	10347784	Chr7	22743153	22744987	250,235,215
Chr1	10381157	10382209	Chr7	22781443	22782468	250,235,215
Chr1	10398574	10399038	Chr7	22824441	22827918	250,235,215
Chr1	10413394	10414360	Chr7	22839523	22840429	250,235,215
Chr1	10485571	10487148	Chr7	22856775	22860861	250,235,215
Chr1	10552668	10555754	Chr7	22867341	22870340	250,235,215
Chr1	10565517	10567852	Chr7	22886506	22888341	250,235,215
Chr1	10579805	10580409	Chr7	22892862	22898812	250,235,215
Chr1	10591629	10593564	Chr7	22901695	22904403	250,235,215
Chr1	10623794	10629586	Chr7	22983994	22992666	250,235,215
Chr1	10641884	10642674	Chr7	23016039	23017648	250,235,215
Chr1	10656738	10661712	Chr7	23095471	23100378	250,235,215
Chr1	10667793	10678217	Chr7	23141662	23151145	250,235,215
Chr1	10687688	10695124	Chr7	23161012	23176122	250,235,215
Chr1	10753665	10755206	Chr7	23207735	23209242	250,235,215
Chr1	10834932	10837266	Chr7	23258072	23261413	250,235,215
Chr1	10855895	10862617	Chr7	23264321	23271708	250,235,215
Chr1	10902067	10909366	Chr7	23318465	23322559	250,235,215
Chr1	11013057	11016982	Chr7	23325793	23328938	250,235,215
Chr1	11020748	11022534	Chr7	23331345	23333902	250,235,215
Chr1	11121328	11123531	Chr7	23369494	23371206	250,235,215
Chr1	11128028	11128941	Chr7	23376919	23377768	250,235,215
Chr1	11153346	11159423	Chr7	23397840	23408176	250,235,215
Chr1	11160462	11164178	Chr7	23407306	23409269	250,235,215
Chr1	11177995	11181453	Chr7	23426762	23432305	250,235,215
Chr1	5986844	5989165	Chr7	20210463	20213411	250,235,215
Chr1	6032462	6035447	Chr7	20153469	20156679	250,235,215
Chr1	6039198	6043389	Chr7	20140860	20146816	250,235,215
Chr1	6056955	6063075	Chr7	20130760	20136444	250,235,215
Chr1	6076542	6085604	Chr7	20123133	20127241	250,235,215
Chr1	6098927	6104628	Chr7	20105269	20112245	250,235,215
Chr1	6106731	6107865	Chr7	20065065	20066253	250,235,215
Chr1	6134512	6142591	Chr7	20009237	20014248	250,235,215
Chr1	6191609	6192875	Chr7	19956613	19957941	250,235,215
Chr1	6323025	6325454	Chr7	19859507	19863130	250,235,215
Chr1	6337965	6341155	Chr7	19803975	19807588	250,235,215
Chr1	6365376	6368792	Chr7	19768437	19772235	250,235,215
Chr1	6554597	6555238	Chr7	19474631	19476035	250,235,215
Chr1	6603240	6610684	Chr7	19430030	19435371	250,235,215
Chr1	6630954	6632774	Chr7	19349816	19351595	250,235,215
Chr1	6725478	6728571	Chr7	19228722	19231183	250,235,215
Chr1	6741477	6742361	Chr7	19188217	19189204	250,235,215
Chr1	6747718	6750986	Chr7	19172957	19175486	250,235,215
Chr1	6752354	6754566	Chr7	19150955	19154542	250,235,215
Chr1	6777898	6783458	Chr7	19102809	19108709	250,235,215
Chr1	6847925	6851757	Chr7	19065819	19067235	250,235,215
Chr1	6901444	6905348	Chr7	18980521	18984965	250,235,215
Chr1	7040885	7042726	Chr7	18813786	18816408	250,235,215
Chr1	7108843	7119416	Chr7	18674251	18676776	250,235,215
Chr1	7137659	7145421	Chr7	18641129	18646879	250,235,215
Chr1	7201409	7207944	Chr7	18565198	18573422	250,235,215
Chr1	7274923	7276507	Chr7	18426632	18431063	250,235,215
Chr1	7391200	7395829	Chr7	18317827	18330049	250,235,215
Chr1	7446979	7452013	Chr7	18197980	18201996	250,235,215
Chr1	7466098	7479066	Chr7	18167432	18184164	250,235,215
Chr1	7551868	7557604	Chr7	18123175	18130048	250,235,215
Chr1	7559449	7564024	Chr7	18098381	18099616	250,235,215
Chr1	7579105	7584683	Chr7	18089059	18096493	250,235,215
Chr1	7590925	7595948	Chr7	18064118	18071376	250,235,215
Chr1	7619542	7621453	Chr7	18058196	18059269	250,235,215
Chr1	7630447	7633121	Chr7	18043522	18047336	250,235,215
Chr1	7670468	7673790	Chr7	17990328	17993427	250,235,215
Chr1	7678844	7680947	Chr7	17974272	17976312	250,235,215
Chr1	7709621	7711437	Chr7	17828866	17926548	250,235,215
Chr1	7761663	7764490	Chr7	17756564	17758145	250,235,215
Chr1	7811193	7813210	Chr7	17426544	17428979	250,235,215
Chr1	7854020	7856130	Chr7	17400865	17404420	250,235,215
Chr1	7856907	7859797	Chr7	17371825	17375436	250,235,215
Chr1	7865177	7867946	Chr7	17312686	17315526	250,235,215
Chr1	7872336	7874141	Chr7	17270405	17271569	250,235,215
Chr1	7919864	7924919	Chr7	17200588	17203711	250,235,215
Chr1	7936259	7939033	Chr7	17141378	17143992	250,235,215
Chr1	7944095	7947038	Chr7	17041210	17043724	250,235,215
Chr1	7954369	7960626	Chr7	17016216	17022915	250,235,215
Chr1	8019537	8023597	Chr7	16860466	16867801	250,235,215
Chr1	8103156	8103506	Chr7	16538136	16538880	250,235,215
Chr1	8134505	8154335	Chr7	16437501	16458047	250,235,215
Chr1	8225008	8233701	Chr7	16371031	16377633	250,235,215
Chr1	4978631	4984732	Chr7	21767759	21769659	250,235,215
Chr1	5120521	5138268	Chr7	21492351	21495901	250,235,215
Chr1	5150243	5153999	Chr7	21478327	21480415	250,235,215
Chr1	5188939	5197263	Chr7	21399472	21409730	250,235,215
Chr1	5264993	5269559	Chr7	21324405	21355350	250,235,215
Chr1	5270448	5277612	Chr7	21308513	21314373	250,235,215
Chr1	5319246	5323237	Chr7	21210939	21215226	250,235,215
Chr1	5327090	5328567	Chr7	21192283	21195767	250,235,215
Chr1	5342800	5343952	Chr7	21172810	21174025	250,235,215
Chr1	5374513	5381677	Chr7	21026714	21031228	250,235,215
Chr1	5423098	5424947	Chr7	20951967	20952185	250,235,215
Chr1	5445006	5445916	Chr7	20926841	20927197	250,235,215
Chr1	5475744	5478023	Chr7	20905060	20906412	250,235,215
Chr1	5519237	5522974	Chr7	20857577	20860796	250,235,215
Chr1	5550332	5555755	Chr7	20836599	20845408	250,235,215
Chr1	5585798	5586627	Chr7	20773396	20774104	250,235,215
Chr1	15829133	15834818	Chr7	9810120	9815224	250,235,215
Chr1	15902398	15909388	Chr7	9738465	9748877	250,235,215
Chr1	16014099	16016615	Chr7	9677942	9681757	250,235,215
Chr1	16018640	16021246	Chr7	9668092	9671987	250,235,215
Chr1	16083136	16100129	Chr7	9591000	9604270	250,235,215
Chr1	16250590	16254198	Chr7	9577372	9580509	250,235,215
Chr1	16274788	16284849	Chr7	9541698	9544036	250,235,215
Chr1	16298691	16302509	Chr7	9537371	9539099	250,235,215
Chr1	16434955	16441439	Chr7	9437430	9454674	250,235,215
Chr1	27582603	27585680	Chr7	6193935	6199324	250,235,215
Chr1	27603129	27607244	Chr7	6129274	6133127	250,235,215
Chr1	27615630	27617259	Chr7	6122330	6125615	250,235,215
Chr1	27639814	27644006	Chr7	6104823	6108883	250,235,215
Chr1	27711497	27718502	Chr7	6071413	6077136	250,235,215
Chr1	28025264	28040172	Chr7	5907066	5919264	250,235,215
Chr7	1381098	1386093	Chr9	7875720	7881430
Chr7	1434353	1435558	Chr9	7913340	7914536
Chr7	1439369	1456679	Chr9	7920893	7933275
Chr7	1457836	1460863	Chr9	7949899	7952925
Chr7	1463756	1467236	Chr9	7973062	7976099
Chr7	1474581	1489621	Chr9	7999497	8004801
Chr7	1512913	1513626	Chr9	8049291	8051042
Chr7	1514390	1515043	Chr9	8074541	8076891
Chr7	1588789	1591786	Chr9	8254236	8257707
Chr7	1622464	1622679	Chr9	8291078	8291725
Chr7	1659683	1661524	Chr9	8365619	8367517
Chr7	1690455	1694778	Chr9	8376769	8380574
Chr7	1696478	1698615	Chr9	8381350	8384342
Chr7	1701359	1703122	Chr9	8389803	8391297
Chr7	1725502	1726557	Chr9	8423241	8429076
Chr7	1744663	1752166	Chr9	8478099	8479681
Chr7	1795062	1798106	Chr9	8606288	8617524
Chr7	1850315	1852331	Chr9	8796687	8798625
Chr7	1870949	1874197	Chr9	8827530	8832018
Chr7	1877771	1880124	Chr9	8838523	8844956
Chr7	1884368	1890403	Chr9	8847640	8852401
Chr7	1986560	1990444	Chr9	9080079	9086589
Chr7	1994833	1996482	Chr9	9202502	9204932
Chr7	2008316	2010142	Chr9	9218539	9221683
Chr7	2057381	2067197	Chr9	9276005	9287492
Chr7	2074378	2075845	Chr9	9303770	9305644
Chr7	2143927	2147129	Chr9	9380128	9386266
Chr7	2156021	2156998	Chr9	9423438	9424483
Chr7	2245099	2248899	Chr9	9595302	9602175
Chr7	2408290	2410150	Chr9	9877260	9879006
Chr7	2411028	2416469	Chr9	9881697	9892788
Chr7	2425949	2427244	Chr9	9899196	9900534
Chr7	2541285	2541755	Chr9	10131904	10132931
Chr7	2566668	2570617	Chr9	10256817	10264109
Chr7	2697600	2698560	Chr9	10454477	10455075
Chr7	2715831	2725447	Chr9	10529476	10540620
Chr7	2782786	2785829	Chr9	10713691	10716969
Chr7	2860574	2862304	Chr9	10979517	10984462
Chr7	2869732	2873766	Chr9	11002122	11005089
Chr7	4681677	4684993	Chr9	7222400	7223216
Chr7	4716207	4723493	Chr9	7254256	7259364
Chr7	4768151	4784227	Chr9	7269979	7277994
Chr7	4837365	4840570	Chr9	7337845	7340911
Chr7	4890923	4894979	Chr9	7440840	7443650
Chr7	4946155	4949335	Chr9	7510724	7513609
Chr7	5026758	5029362	Chr9	7554227	7558504
Chr7	5033858	5040407	Chr9	7560704	7570194
Chr7	5083404	5090014	Chr9	7591068	7596266
Chr7	5092649	5096787	Chr9	7604253	7609670
Chr7	5105618	5107266	Chr9	7611477	7615256
Chr7	5271573	5276223	Chr9	7712814	7717209
Chr7	5368009	5371121	Chr9	7800462	7803199
Chr7	5418392	5422798	Chr9	7820301	7827484
Chr7	3831834	3832635	Chr9	20175992	20176856
Chr7	3874563	3880797	Chr9	20254892	20262867
Chr7	3938569	3941301	Chr9	20392911	20395948
Chr7	3975370	3979479	Chr9	20560873	20564103
Chr7	3981875	3982628	Chr9	20623145	20624262
Chr7	4009656	4015516	Chr9	20655886	20660304
Chr7	4024689	4025739	Chr9	20704206	20704484
Chr7	4066674	4068081	Chr9	20748736	20751070
Chr7	4072678	4074498	Chr9	20758078	20760067
Chr7	4096690	4098275	Chr9	20800759	20802961
Chr7	4105266	4108237	Chr9	20823464	20828940
Chr7	80976	86075	Chr9	5900737	5903635
Chr7	165417	168254	Chr9	5996647	5997506
Chr7	188595	190675	Chr9	6059459	6061910
Chr7	211629	218866	Chr9	6100411	6105143
Chr7	332853	340132	Chr9	6243643	6255413
Chr7	346301	347608	Chr9	6284187	6285961
Chr7	353900	358423	Chr9	6294717	6298539
Chr7	389520	390299	Chr9	6334157	6334903
Chr7	3093533	3097596	Chr9	6928076	6931408
Chr7	3245845	3253380	Chr9	6825512	6832879
Chr7	3314748	3321218	Chr9	6697544	6702921
Chr7	3328865	3329843	Chr9	6615807	6617135
Chr7	3395717	3397937	Chr9	6473541	6475736
Chr7	3400984	3403019	Chr9	6440854	6443628
Chr7	3447709	3451444	Chr9	6374118	6377626
Chr7	3452232	3454490	Chr9	6352195	6362191
Chr7	4216191	4218814	Chr9	16438081	16444355
Chr7	4224790	4227113	Chr9	16417370	16420044
Chr7	4254290	4259743	Chr9	16358660	16360228
Chr7	4272549	4276604	Chr9	16290873	16294692
Chr7	4283454	4295110	Chr9	16261385	16262548
Chr7	4304996	4312283	Chr9	16065155	16067769
Chr7	4347869	4350593	Chr9	15881456	15883329
Chr10	15170342	15190959	Chr5	10477660	10499519
Chr10	15192319	15203564	Chr5	10500602	10514188
Chr10	15217463	15217906	Chr5	10556834	10557214
Chr10	15236836	15256214	Chr5	10563839	10568548
Chr10	15295561	15301256	Chr5	10583083	10583463
Chr10	15302524	15303766	Chr5	10588091	10588858
Chr10	15362720	15363450	Chr5	10649515	10650062
Chr10	15412372	15414831	Chr5	10767388	10769935
Chr10	15506106	15510248	Chr5	10838019	10842295
Chr10	15549560	15559300	Chr5	10928672	10930908
Chr10	15607850	15613067	Chr5	10962840	10978741
Chr10	15638985	15649533	Chr5	11006129	11014159
Chr10	15698945	15703666	Chr5	11114034	11117589
Chr10	15725049	15727106	Chr5	11149696	11150937
Chr10	15738557	15747460	Chr5	11156616	11164867
Chr10	15791387	15796593	Chr5	11193901	11199212
Chr10	15827252	15830638	Chr5	11261108	11262828
Chr10	15980634	15986754	Chr5	11357574	11358247
Chr10	16039767	16041101	Chr5	11516063	11517615
Chr10	16053877	16056857	Chr5	11588707	11591819
Chr10	16137446	16140186	Chr5	11764389	11765967
Chr10	16307260	16308236	Chr5	11937934	11948529
Chr10	16352194	16357997	Chr5	11985693	11990332
Chr10	16453419	16454836	Chr5	12038961	12040343
Chr10	16479688	16484381	Chr5	12075068	12078821
Chr10	16500647	16506910	Chr5	12111958	12116161
Chr10	528350	532396	Chr5	3336971	3340693
Chr10	712066	714933	Chr5	3438158	3440418
Chr10	775476	786121	Chr5	3464849	3476795
Chr10	861889	862716	Chr5	3513240	3514040
Chr10	865374	866240	Chr5	3518015	3520453
Chr10	870016	873013	Chr5	3526684	3528759
Chr10	889857	890873	Chr5	3562184	3562966
Chr10	907046	910934	Chr5	3572106	3576344
Chr10	926478	930312	Chr5	3607153	3612937
Chr10	1153454	1162048	Chr5	3836932	3845338
Chr10	1224660	1227089	Chr5	3962575	3965016
Chr10	1257306	1261320	Chr5	3996592	3999449
Chr10	1267149	1269546	Chr5	4008529	4013903
Chr10	1298435	1304877	Chr5	4036629	4043004
Chr10	1377959	1379616	Chr5	4103286	4105219
Chr10	1393247	1398383	Chr5	4140555	4144513
Chr10	1441934	1451057	Chr5	4168562	4172158
Chr10	1576064	1576663	Chr5	4309082	4310489
Chr10	1606056	1606732	Chr5	4345204	4352949
Chr10	1620415	1626353	Chr5	4380123	4384648
Chr10	4621385	4624323	Chr5	25107086	25109886
Chr10	4627671	4629826	Chr5	25117132	25119442
Chr10	4674926	4676133	Chr5	25215686	25217030
Chr10	4724120	4726299	Chr5	25343582	25345868
Chr10	4729485	4735739	Chr5	25352113	25360175
Chr10	4760617	4763756	Chr5	25369244	25371934
Chr10	4816676	4817739	Chr5	25447405	25451240
Chr10	4827545	4832567	Chr5	25522771	25526204
Chr10	4908399	4913111	Chr5	25561730	25564998
Chr10	4919650	4920230	Chr5	25570254	25571919
Chr10	4941357	4941785	Chr5	25594168	25595010
Chr10	4986142	4986591	Chr5	25607693	25608022
Chr10	5027163	5030982	Chr5	25673723	25678227
Chr10	11032277	11037060	Chr5	7215176	7219637
Chr10	11094625	11099640	Chr5	7233972	7241506
Chr10	11114615	11121557	Chr5	7261882	7270848
Chr10	11133340	11139436	Chr5	7333233	7336617
Chr10	11139845	11142228	Chr5	7339791	7341713
Chr10	11182204	11184490	Chr5	7376804	7379884
Chr10	11327829	11330283	Chr5	7502328	7503983
Chr10	11333964	11338692	Chr5	7508139	7512027
Chr10	11382754	11390700	Chr5	7517290	7521852
Chr10	2386541	2391537	Chr5	4660934	4666228
Chr10	2527409	2531648	Chr5	4778173	4781023
Chr10	2650237	2651785	Chr5	4926803	4928524
Chr10	2665082	2673425	Chr5	4945990	4956039
Chr10	2696696	2701351	Chr5	4960423	4970021
Chr10	2703016	2712209	Chr5	4979134	4986170
Chr10	2714594	2722874	Chr5	5015049	5022139
Chr10	2742057	2744248	Chr5	5040962	5049216
Chr10	5240600	5244274	Chr5	22658416	22663448
Chr10	5245595	5249851	Chr5	22675140	22678023
Chr10	5305743	5308885	Chr5	22704982	22707679
Chr10	5320433	5323996	Chr5	22711351	22716287
Chr10	5398413	5398768	Chr5	22724472	22725733
Chr10	5410129	5417663	Chr5	22731664	22747502
Chr10	5443113	5444828	Chr5	22771721	22772414
Chr10	20282854	20283950	Chr5	7660970	7662458
Chr10	20301375	20304104	Chr5	7671558	7673899
Chr10	20350496	20357510	Chr5	7696140	7702648
Chr10	20520712	20523938	Chr5	7739332	7742864
Chr10	20536153	20539086	Chr5	7777568	7780599
Chr10	20579729	20582487	Chr5	7784843	7787340
Chr10	8650478	8663883	Chr5	11324542	11342732
Chr10	8792535	8795863	Chr5	11204205	11209074
Chr10	8844788	8846918	Chr5	11187633	11188136
Chr10	8859189	8866501	Chr5	11156616	11164867
Chr10	8929761	8933285	Chr5	11114034	11117589
Chr10	8940976	8949178	Chr5	11104758	11111514
Chr10	8991440	8993122	Chr5	10948863	10951494
Chr10	9089092	9089997	Chr5	10916979	10918420
Chr10	9191609	9195608	Chr5	10803784	10808359
Chr10	9272472	9274461	Chr5	10764283	10767060
Chr10	9289635	9298698	Chr5	10721929	10728977
Chr10	9408005	9409809	Chr5	10651480	10655167
Chr10	9410923	9411376	Chr5	10649515	10650062
Chr10	9505185	9505721	Chr5	10563839	10568548
Chr10	9543343	9549339	Chr5	10516557	10526349
Chr10	9597121	9601990	Chr5	10453787	10461533
Chr10	9651963	9652737	Chr5	10384110	10384418
Chr10	9736568	9740528	Chr5	10272581	10276582
Chr10	9782166	9783126	Chr5	10217091	10217886
Chr10	9838773	9839984	Chr5	10152550	10159706
Chr10	9980889	9983898	Chr5	10056415	10058317
Chr10	10213277	10215496	Chr5	9945369	9946839
Chr10	10314785	10338708	Chr5	9832427	9843136
Chr10	10418057	10434587	Chr5	9809549	9815041
Chr10	10452087	10453444	Chr5	9796110	9798618
Chr10	10612604	10613978	Chr5	9653830	9654989
Chr10	7810332	7815527	Chr5	12312433	12325376
Chr10	7981246	7982145	Chr5	12140975	12142079
Chr10	8052624	8117353	Chr5	12091736	12095884
Chr10	8155495	8161635	Chr5	12002772	12010161
Chr10	8168411	8175480	Chr5	11959833	11967019
Chr10	8240688	8244247	Chr5	11779373	11783055
Chr10	8366202	8366703	Chr5	11764389	11765967
Chr10	8377429	8378701	Chr5	11701723	11703678
Chr10	8386717	8389627	Chr5	11680941	11684852
Chr10	8470118	8477718	Chr5	11553711	11571138
Chr10	8481666	8483658	Chr5	11545573	11547250
Chr15	5085554	5091647	Chr15	17475599	17481710
Chr15	5121275	5125366	Chr15	17513915	17519221
Chr15	5169026	5171451	Chr15	17549403	17551542
Chr15	5271870	5276897	Chr15	17582033	17586303
Chr15	5377536	5384343	Chr15	17631989	17635973
Chr15	5443199	5446464	Chr15	17667992	17670276
Chr15	5580835	5584625	Chr15	17695988	17698487
Chr15	5649706	5650856	Chr15	17752924	17776213
Chr15	5747589	5752135	Chr15	17796756	17805162
Chr15	5880583	5918241	Chr15	17860255	17885236
Chr15	2709442	2724361	Chr15	14517573	14530401
Chr15	2936380	2948305	Chr15	14780810	14781581
Chr15	3044651	3047002	Chr15	14820268	14822486
Chr15	3150479	3156983	Chr15	14823608	14829959
Chr15	3189830	3198272	Chr15	14850648	14859352
Chr15	3198805	3200608	Chr15	14868618	14869853
Chr15	3358649	3365879	Chr15	14996668	15001334
Chr3	71845	85950	Chr9	21991730	21997374	255,227,132
Chr3	164572	172784	Chr9	21902714	21909611	255,227,132
Chr3	201730	206413	Chr9	21887841	21895319	255,227,132
Chr3	207229	214373	Chr9	21878256	21885816	255,227,132
Chr3	317185	321841	Chr9	21851347	21864204	255,227,132
Chr3	341851	349312	Chr9	21829452	21837725	255,227,132
Chr3	383221	390813	Chr9	21814027	21819664	255,227,132
Chr3	392094	394741	Chr9	21808960	21811622	255,227,132
Chr3	397083	398643	Chr9	21803525	21805000	255,227,132
Chr3	410224	412497	Chr9	21794391	21796960	255,227,132
Chr3	420347	423773	Chr9	21783080	21786375	255,227,132
Chr3	433691	440460	Chr9	21770468	21777599	255,227,132
Chr3	445670	447281	Chr9	21752107	21766358	255,227,132
Chr3	459784	460850	Chr9	21739011	21742343	255,227,132
Chr3	464615	470862	Chr9	21729842	21733417	255,227,132
Chr3	475224	480239	Chr9	21714573	21728248	255,227,132
Chr3	500833	507265	Chr9	21700373	21708967	255,227,132
Chr3	507642	511103	Chr9	21696061	21700104	255,227,132
Chr3	511765	517566	Chr9	21686727	21695731	255,227,132
Chr3	525076	526607	Chr9	21684137	21685510	255,227,132
Chr3	529875	533674	Chr9	21675060	21678290	255,227,132
Chr3	535578	542340	Chr9	21659653	21669653	255,227,132
Chr3	552257	556173	Chr9	21650704	21652928	255,227,132
Chr3	564659	566893	Chr9	21633671	21635512	255,227,132
Chr3	590156	591184	Chr9	21629454	21630026	255,227,132
Chr3	595734	596661	Chr9	21622849	21623484	255,227,132
Chr3	602312	604293	Chr9	21613923	21615228	255,227,132
Chr3	610785	614699	Chr9	21604138	21606796	255,227,132
Chr3	612982	617918	Chr9	21599369	21603758	255,227,132
Chr3	619081	628849	Chr9	21588662	21598092	255,227,132
Chr3	644529	648471	Chr9	21567576	21570978	255,227,132
Chr3	656232	657585	Chr9	21555685	21556560	255,227,132
Chr3	670123	674287	Chr9	21550713	21553139	255,227,132
Chr3	677795	678848	Chr9	21547736	21548260	255,227,132
Chr3	716599	730845	Chr9	21536814	21543121	255,227,132
Chr3	731820	732158	Chr9	21534473	21535375	255,227,132
Chr3	753772	757453	Chr9	21510645	21514671	255,227,132
Chr3	760969	764624	Chr9	21502523	21508301	255,227,132
Chr3	814641	821107	Chr9	21463243	21470384	255,227,132
Chr3	822155	825054	Chr9	21459529	21462450	255,227,132
Chr3	842181	845236	Chr9	21445010	21447805	255,227,132
Chr3	846325	851137	Chr9	21437340	21444141	255,227,132
Chr3	853267	860741	Chr9	21429823	21434791	255,227,132
Chr3	875800	877192	Chr9	21416691	21417924	255,227,132
Chr3	891864	895637	Chr9	21405807	21406333	255,227,132
Chr3	896256	897812	Chr9	21390019	21391554	255,227,132
Chr3	902093	910661	Chr9	21379486	21386733	255,227,132
Chr3	928055	930932	Chr9	21363112	21369118	255,227,132
Chr3	938613	940880	Chr9	21353064	21355957	255,227,132
Chr3	943944	946796	Chr9	21342839	21345432	255,227,132
Chr3	955771	960973	Chr9	21331489	21335331	255,227,132
Chr3	962090	963819	Chr9	21327622	21330230	255,227,132
Chr3	968187	970394	Chr9	21315601	21315903	255,227,132
Chr3	972062	973632	Chr9	21312709	21313728	255,227,132
Chr3	978699	986689	Chr9	21304441	21309723	255,227,132
Chr3	988797	1000006	Chr9	21285101	21302622	255,227,132
Chr3	1000859	1004309	Chr9	21281219	21285025	255,227,132
Chr3	1016916	1019952	Chr9	21253859	21273608	255,227,132
Chr3	1029663	1032730	Chr9	21236926	21243377	255,227,132
Chr3	1038326	1058684	Chr9	21222789	21231567	255,227,132
Chr3	1059091	1066497	Chr9	21215115	21217152	255,227,132
Chr3	1295402	1312877	Chr9	21164840	21168327	255,227,132
Chr3	1315981	1329171	Chr9	21097065	21110780	255,227,132
Chr3	1384366	1394532	Chr9	21052985	21063671	255,227,132
Chr3	1396820	1408171	Chr9	21038429	21050313	255,227,132
Chr3	1414310	1419249	Chr9	21025587	21031257	255,227,132
Chr3	1434049	1438693	Chr9	21003643	21008152	255,227,132
Chr3	1440411	1446108	Chr9	20973270	20978909	255,227,132
Chr3	1484476	1488746	Chr9	20951814	20954873	255,227,132
Chr3	1491333	1498952	Chr9	20932542	20948147	255,227,132
Chr3	1525184	1529139	Chr9	20924728	20928444	255,227,132
Chr3	1570785	1575239	Chr9	20908098	20911231	255,227,132
Chr3	1586184	1590017	Chr9	20897320	20898722	255,227,132
Chr3	1597307	1598839	Chr9	20883487	20885272	255,227,132
Chr3	1604087	1609818	Chr9	20871950	20877779	255,227,132
Chr3	1613492	1614375	Chr9	20868716	20870819	255,227,132
Chr3	1618935	1620270	Chr9	20861383	20861939	255,227,132
Chr3	1620748	1624755	Chr9	20858037	20858505	255,227,132
Chr3	1626032	1627847	Chr9	20854532	20856587	255,227,132
Chr3	1667214	1675979	Chr9	20843567	20849757	255,227,132
Chr3	1681957	1684980	Chr9	20829045	20836822	255,227,132
Chr3	1692073	1694641	Chr9	20823464	20828940	255,227,132
Chr3	1698162	1701836	Chr9	20810585	20813945	255,227,132
Chr3	1713565	1715540	Chr9	20800759	20802961	255,227,132
Chr3	1726876	1733794	Chr9	20783143	20784078	255,227,132
Chr3	1734454	1744669	Chr9	20771615	20773917	255,227,132
Chr3	1752914	1755733	Chr9	20758078	20760067	255,227,132
Chr3	1766284	1768251	Chr9	20748736	20751070	255,227,132
Chr3	1777946	1782547	Chr9	20736440	20738143	255,227,132
Chr3	1783471	1787716	Chr9	20723735	20733161	255,227,132
Chr3	1796082	1806075	Chr9	20706466	20715475	255,227,132
Chr3	1807515	1807964	Chr9	20704206	20704484	255,227,132
Chr3	1817550	1819646	Chr9	20692262	20694479	255,227,132
Chr3	1825482	1827390	Chr9	20684242	20685689	255,227,132
Chr3	1843995	1845480	Chr9	20666924	20668535	255,227,132
Chr3	1865261	1868418	Chr9	20655886	20660304	255,227,132
Chr3	1869168	1879610	Chr9	20636193	20654606	255,227,132
Chr3	1881264	1885385	Chr9	20628670	20633405	255,227,132
Chr3	1892792	1893784	Chr9	20623145	20624262	255,227,132
Chr3	1900215	1909866	Chr9	20608270	20620234	255,227,132
Chr3	1974589	1983927	Chr9	20598776	20607845	255,227,132
Chr3	1984953	1987664	Chr9	20590908	20591813	255,227,132
Chr3	1988890	1995936	Chr9	20583102	20590116	255,227,132
Chr3	1996129	2000241	Chr9	20576532	20581656	255,227,132
Chr3	2004762	2008474	Chr9	20560873	20564103	255,227,132
Chr3	2014571	2019060	Chr9	20541077	20545604	255,227,132
Chr3	2044863	2046908	Chr9	20537027	20539255	255,227,132
Chr3	2055959	2059260	Chr9	20529421	20529603	255,227,132
Chr3	2063699	2066712	Chr9	20521080	20523620	255,227,132
Chr3	2067893	2076335	Chr9	20511460	20520026	255,227,132
Chr3	2087549	2108425	Chr9	20466735	20495979	255,227,132
Chr3	2109038	2112883	Chr9	20462558	20465875	255,227,132
Chr3	2126669	2132503	Chr9	20454933	20461598	255,227,132
Chr3	2142398	2143339	Chr9	20444671	20445713	255,227,132
Chr3	2149508	2161764	Chr9	20428984	20440598	255,227,132
Chr3	2196284	2199877	Chr9	20392911	20395948	255,227,132
Chr3	2205838	2212209	Chr9	20383771	20389363	255,227,132
Chr3	2212781	2217702	Chr9	20366418	20369286	255,227,132
Chr3	2241281	2249722	Chr9	20348495	20353761	255,227,132
Chr3	2274255	2277199	Chr9	20332202	20334513	255,227,132
Chr3	2279503	2280917	Chr9	20318440	20328048	255,227,132
Chr3	2297074	2304956	Chr9	20299954	20307305	255,227,132
Chr3	2311660	2314571	Chr9	20295130	20298226	255,227,132
Chr3	2337781	2338387	Chr9	20288495	20288762	255,227,132
Chr3	2353792	2355812	Chr9	20279219	20280598	255,227,132
Chr3	2362006	2366294	Chr9	20270663	20274470	255,227,132
Chr3	2378044	2393726	Chr9	20254892	20262867	255,227,132
Chr3	2398928	2403181	Chr9	20245696	20252454	255,227,132
Chr3	2412462	2418212	Chr9	20229968	20234441	255,227,132
Chr3	2438729	2440600	Chr9	20225040	20226975	255,227,132
Chr3	2440929	2470886	Chr9	20207484	20210799	255,227,132
Chr3	2486132	2500204	Chr9	20198348	20204526	255,227,132
Chr3	2505387	2519611	Chr9	20186011	20196964	255,227,132
Chr3	2526836	2527794	Chr9	20175992	20176856	255,227,132
Chr3	2541714	2548819	Chr9	20158238	20166593	255,227,132
Chr3	2558509	2560136	Chr9	20144851	20146223	255,227,132
Chr3	2576151	2577431	Chr9	20139359	20140156	255,227,132
Chr3	2587618	2597742	Chr9	20105029	20117643	255,227,132
Chr3	2606293	2607440	Chr9	20097524	20099020	255,227,132
Chr3	2642699	2646474	Chr9	20083225	20087733	255,227,132
Chr3	2647696	2655471	Chr9	20075751	20082932	255,227,132
Chr3	2673581	2702612	Chr9	20047315	20071612	255,227,132
Chr3	2951438	2959761	Chr9	20016738	20025311	255,227,132
Chr3	2968447	2991248	Chr9	19985535	20005705	255,227,132
Chr3	2999415	3003131	Chr9	19978454	19982611	255,227,132
Chr3	3005214	3015018	Chr9	19966589	19973948	255,227,132
Chr3	3040972	3044075	Chr9	19957956	19961025	255,227,132
Chr3	3060055	3067464	Chr9	19942733	19952779	255,227,132
Chr3	3069412	3070967	Chr9	19934617	19935269	255,227,132
Chr3	3107412	3108059	Chr9	19927954	19929053	255,227,132
Chr3	3120361	3124871	Chr9	19914059	19917626	255,227,132
Chr3	3126866	3130061	Chr9	19906430	19912324	255,227,132
Chr3	3138834	3140155	Chr9	19901434	19901813	255,227,132
Chr3	3144938	3146702	Chr9	19896112	19898158	255,227,132
Chr3	3156773	3163403	Chr9	19880003	19881261	255,227,132
Chr3	3204910	3213644	Chr9	19864794	19874086	255,227,132
Chr3	3215015	3220223	Chr9	19858974	19864469	255,227,132
Chr3	3221814	3226607	Chr9	19853130	19858041	255,227,132
Chr3	3230491	3231980	Chr9	19843965	19845969	255,227,132
Chr3	3249320	3253333	Chr9	19833774	19837483	255,227,132
Chr3	3258916	3260584	Chr9	19819769	19821511	255,227,132
Chr3	3272749	3289071	Chr9	19794470	19809458	255,227,132
Chr3	3306596	3313661	Chr9	19783165	19787282	255,227,132
Chr3	3364665	3365953	Chr9	19775132	19775743	255,227,132
Chr3	3383555	3386326	Chr9	19761830	19766636	255,227,132
Chr3	3391031	3392051	Chr9	19756087	19757019	255,227,132
Chr3	3402177	3405255	Chr9	19746553	19751890	255,227,132
Chr3	3413172	3415583	Chr9	19742927	19744131	255,227,132
Chr3	3416795	3430906	Chr9	19711791	19728964	255,227,132
Chr3	3437211	3438244	Chr9	19701599	19702101	255,227,132
Chr3	3452934	3456808	Chr9	19693505	19696121	255,227,132
Chr3	3462995	3470814	Chr9	19672089	19679538	255,227,132
Chr3	3481652	3492880	Chr9	19656632	19664425	255,227,132
Chr3	3494649	3498359	Chr9	19650894	19654138	255,227,132
Chr3	3513503	3517069	Chr9	19636098	19642427	255,227,132
Chr3	3519033	3523529	Chr9	19629801	19632545	255,227,132
Chr3	3524086	3529038	Chr9	19623631	19628762	255,227,132
Chr3	3549462	3550673	Chr9	19602131	19603358	255,227,132
Chr3	3552612	3560999	Chr9	19594818	19600861	255,227,132
Chr3	3568970	3575817	Chr9	19576481	19580389	255,227,132
Chr3	3577227	3585219	Chr9	19568973	19575263	255,227,132
Chr3	3590998	3592335	Chr9	19560114	19561013	255,227,132
Chr3	3609153	3614074	Chr9	19541089	19545958	255,227,132
Chr3	3615503	3620880	Chr9	19535118	19539894	255,227,132
Chr3	3627580	3628700	Chr9	19528975	19530156	255,227,132
Chr3	3629918	3637002	Chr9	19514232	19527967	255,227,132
Chr3	3638183	3662376	Chr9	19483333	19510526	255,227,132
Chr3	3665907	3672382	Chr9	19471005	19480159	255,227,132
Chr3	3673473	3681159	Chr9	19464343	19469249	255,227,132
Chr3	3691787	3698820	Chr9	19454940	19462675	255,227,132
Chr3	3713949	3725974	Chr9	19429484	19448712	255,227,132
Chr3	3737312	3742340	Chr9	19421359	19425511	255,227,132
Chr3	3745021	3745936	Chr9	19417637	19418367	255,227,132
Chr3	3753775	3758401	Chr9	19403781	19407692	255,227,132
Chr3	3772880	3774908	Chr9	19385105	19386660	255,227,132
Chr3	3801425	3805849	Chr9	19349634	19354384	255,227,132
Chr3	3822973	3823729	Chr9	19329581	19330266	255,227,132
Chr3	3827976	3833299	Chr9	19322483	19328353	255,227,132
Chr3	3853005	3869255	Chr9	19298103	19310961	255,227,132
Chr3	3898501	3904865	Chr9	19277229	19284020	255,227,132
Chr3	3909858	3911789	Chr9	19270484	19272435	255,227,132
Chr3	3923920	3930547	Chr9	19254562	19261394	255,227,132
Chr3	3937767	3944245	Chr9	19235641	19247208	255,227,132
Chr3	3956761	3959672	Chr9	19223022	19225684	255,227,132
Chr3	3966318	3967358	Chr9	19215220	19215921	255,227,132
Chr3	3977084	3980760	Chr9	19202677	19206285	255,227,132
Chr3	3982171	3986678	Chr9	19190818	19193094	255,227,132
Chr3	4038359	4045440	Chr9	19141556	19143245	255,227,132
Chr3	4077911	4079416	Chr9	19105481	19107007	255,227,132
Chr3	4087114	4091347	Chr9	19093370	19096827	255,227,132
Chr3	4093817	4095627	Chr9	19088881	19090476	255,227,132
Chr3	4105227	4107898	Chr9	19076736	19078987	255,227,132
Chr3	4117106	4119491	Chr9	19058004	19059949	255,227,132
Chr3	4121306	4129637	Chr9	19047186	19050758	255,227,132
Chr3	4131864	4133049	Chr9	19043855	19044649	255,227,132
Chr3	4138562	4144527	Chr9	19031658	19036645	255,227,132
Chr3	4150255	4153602	Chr9	19024229	19029108	255,227,132
Chr3	4157500	4160695	Chr9	19020268	19022978	255,227,132
Chr3	4171328	4172350	Chr9	19015185	19019246	255,227,132
Chr3	4182105	4187321	Chr9	19000250	19003890	255,227,132
Chr3	4198373	4206069	Chr9	18976773	18986047	255,227,132
Chr3	4239237	4250798	Chr9	18960181	18971424	255,227,132
Chr3	4253101	4254219	Chr9	18955407	18956753	255,227,132
Chr3	4256167	4259217	Chr9	18950814	18953739	255,227,132
Chr3	4272105	4288239	Chr9	18938048	18942628	255,227,132
Chr3	4301718	4308526	Chr9	18915782	18920983	255,227,132
Chr3	4317252	4323675	Chr9	18896990	18902248	255,227,132
Chr3	4323949	4326261	Chr9	18893704	18894351	255,227,132
Chr3	4355721	4364341	Chr9	18878222	18891911	255,227,132
Chr3	4365706	4380964	Chr9	18863815	18873781	255,227,132
Chr3	4384786	4386675	Chr9	18858452	18860142	255,227,132
Chr3	4393895	4397221	Chr9	18851611	18852469	255,227,132
Chr3	4398183	4400355	Chr9	18846951	18849967	255,227,132
Chr3	4422995	4426079	Chr9	18826761	18831017	255,227,132
Chr3	4430404	4434689	Chr9	18816068	18820424	255,227,132
Chr3	4465129	4468411	Chr9	18812198	18814984	255,227,132
Chr3	4474216	4483386	Chr9	18798209	18801898	255,227,132
Chr3	4484762	4489172	Chr9	18784127	18789435	255,227,132
Chr3	4589211	4599536	Chr9	18768808	18771907	255,227,132
Chr3	4602942	4609569	Chr9	18755413	18763634	255,227,132
Chr3	4624305	4624625	Chr9	18747889	18752117	255,227,132
Chr3	4627477	4636422	Chr9	18735409	18747693	255,227,132
Chr3	4637045	4637287	Chr9	18699861	18701100	255,227,132
Chr3	4640597	4646772	Chr9	18690997	18697507	255,227,132
Chr3	4652102	4659836	Chr9	18663757	18673293	255,227,132
Chr3	4665823	4679073	Chr9	18654846	18662619	255,227,132
Chr3	4683309	4694233	Chr9	18633020	18649703	255,227,132
Chr3	4746910	4750719	Chr9	18606617	18610040	255,227,132
Chr3	4758944	4760665	Chr9	18588010	18594420	255,227,132
Chr3	4766842	4774685	Chr9	18564675	18572366	255,227,132
Chr3	4781518	4786493	Chr9	18554609	18562448	255,227,132
Chr3	4806150	4813692	Chr9	18539620	18548735	255,227,132
Chr3	4815973	4817392	Chr9	18527863	18528906	255,227,132
Chr3	4855753	4857532	Chr9	18511446	18513203	255,227,132
Chr3	4909105	4921527	Chr9	18462932	18474466	255,227,132
Chr3	4924528	4928649	Chr9	18456301	18461028	255,227,132
Chr3	4929542	4935544	Chr9	18447834	18453858	255,227,132
Chr3	4938167	4942201	Chr9	18440526	18444770	255,227,132
Chr3	4955877	4967608	Chr9	18414448	18426897	255,227,132
Chr3	4970778	4981421	Chr9	18400431	18410167	255,227,132
Chr3	4990923	4993121	Chr9	18388732	18390799	255,227,132
Chr3	4995353	5001571	Chr9	18360812	18371694	255,227,132
Chr3	5004158	5005219	Chr9	18345806	18347622	255,227,132
Chr3	5008852	5017020	Chr9	18334809	18344185	255,227,132
Chr3	5020457	5041836	Chr9	18325307	18327832	255,227,132
Chr3	5063716	5069338	Chr9	18307652	18311892	255,227,132
Chr3	5074725	5087376	Chr9	18290623	18302329	255,227,132
Chr3	5098605	5106895	Chr9	18234988	18241878	255,227,132
Chr3	5166647	5183566	Chr9	18213393	18216640	255,227,132
Chr3	5194116	5199320	Chr9	18169175	18175762	255,227,132
Chr3	5203989	5209575	Chr9	18124597	18128754	255,227,132
Chr3	5210715	5215931	Chr9	18117139	18123365	255,227,132
Chr3	5230153	5232930	Chr9	18029799	18075712	255,227,132
Chr3	5291921	5292890	Chr9	18019952	18022515	255,227,132
Chr3	5296343	5300328	Chr9	18018448	18019473	255,227,132
Chr3	5355857	5358819	Chr9	18012244	18016016	255,227,132
Chr3	5374184	5400469	Chr9	17950293	17961795	255,227,132
Chr3	5413985	5415797	Chr9	17928170	17929802	255,227,132
Chr3	5418169	5422007	Chr9	17918033	17922197	255,227,132
Chr3	5450225	5456719	Chr9	17910004	17916357	255,227,132
Chr3	5469058	5469896	Chr9	17897769	17898363	255,227,132
Chr3	5481391	5484929	Chr9	17876922	17887783	255,227,132
Chr3	5489485	5500686	Chr9	17864478	17873086	255,227,132
Chr3	5501200	5502502	Chr9	17863747	17864136	255,227,132
Chr3	5514074	5518521	Chr9	17846000	17849634	255,227,132
Chr3	5523297	5524402	Chr9	17823750	17825226	255,227,132
Chr3	5524957	5536409	Chr9	17813569	17822951	255,227,132
Chr3	5569594	5570511	Chr9	17796625	17797322	255,227,132
Chr3	5573637	5578895	Chr9	17788947	17794600	255,227,132
Chr3	5591311	5593978	Chr9	17774341	17776434	255,227,132
Chr3	5631574	5635647	Chr9	17714588	17718235	255,227,132
Chr3	5679667	5680274	Chr9	17707844	17708173	255,227,132
Chr3	5687867	5689738	Chr9	17692153	17695071	255,227,132
Chr3	5694396	5695260	Chr9	17686051	17688583	255,227,132
Chr3	5700722	5709292	Chr9	17665772	17672181	255,227,132
Chr3	5717519	5719047	Chr9	17661091	17663073	255,227,132
Chr3	5720574	5723106	Chr9	17657820	17660424	255,227,132
Chr3	5724743	5727914	Chr9	17652222	17654457	255,227,132
Chr3	5735820	5740265	Chr9	17632166	17637365	255,227,132
Chr3	5745446	5752936	Chr9	17603318	17632639	255,227,132
Chr3	5773788	5774506	Chr9	17582636	17583375	255,227,132
Chr3	5822772	5823576	Chr9	17565137	17565998	255,227,132
Chr3	5830688	5836935	Chr9	17555193	17560585	255,227,132
Chr3	5847086	5850628	Chr9	17534262	17537445	255,227,132
Chr3	5866330	5866818	Chr9	17521677	17526252	255,227,132
Chr3	5926096	5930439	Chr9	17467474	17469202	255,227,132
Chr3	5930579	5930965	Chr9	17441126	17464963	255,227,132
Chr3	5953705	5966162	Chr9	17424873	17426265	255,227,132
Chr3	6000014	6009543	Chr9	17409727	17416692	255,227,132
Chr3	6039185	6042340	Chr9	17391391	17394232	255,227,132
Chr3	6069679	6080026	Chr9	17357192	17370913	255,227,132
Chr3	6086496	6094110	Chr9	17341903	17342082	255,227,132
Chr3	6118197	6119165	Chr9	17330202	17331264	255,227,132
Chr3	6132912	6133692	Chr9	17304702	17306070	255,227,132
Chr3	6145598	6147802	Chr9	17294428	17296373	255,227,132
Chr3	6153756	6156323	Chr9	17281606	17284277	255,227,132
Chr3	6163083	6165589	Chr9	17251911	17252225	255,227,132
Chr3	6178260	6184398	Chr9	17239387	17243966	255,227,132
Chr3	6189174	6191575	Chr9	17235997	17238599	255,227,132
Chr3	6209734	6210481	Chr9	17196075	17200272	255,227,132
Chr3	6242495	6244357	Chr9	17188880	17191017	255,227,132
Chr3	6246883	6256614	Chr9	17171753	17186519	255,227,132
Chr3	6257189	6261712	Chr9	17167070	17170390	255,227,132
Chr3	6275801	6279242	Chr9	17151931	17154996	255,227,132
Chr3	6321438	6325476	Chr9	17124733	17129946	255,227,132
Chr3	6331071	6341793	Chr9	17111817	17121329	255,227,132
Chr3	6356822	6358999	Chr9	17097341	17099407	255,227,132
Chr3	6370019	6374547	Chr9	17090638	17096100	255,227,132
Chr3	6382189	6384191	Chr9	17076101	17077425	255,227,132
Chr3	6404827	6409649	Chr9	17041365	17046822	255,227,132
Chr3	6437083	6438871	Chr9	16956160	16957373	255,227,132
Chr3	6443597	6450531	Chr9	16942086	16948837	255,227,132
Chr3	6472554	6477618	Chr9	16933643	16937485	255,227,132
Chr3	6481227	6482361	Chr9	16928023	16928492	255,227,132
Chr3	6484911	6489930	Chr9	16918669	16926046	255,227,132
Chr3	6494732	6495031	Chr9	16914517	16916660	255,227,132
Chr3	6498636	6503772	Chr9	16902518	16909071	255,227,132
Chr3	6515577	6519129	Chr9	16892710	16898754	255,227,132
Chr3	6529685	6537361	Chr9	16881117	16888308	255,227,132
Chr3	6542915	6545121	Chr9	16870937	16872019	255,227,132
Chr3	6547572	6552365	Chr9	16865440	16869367	255,227,132
Chr3	6558246	6560086	Chr9	16857429	16859108	255,227,132
Chr3	6561303	6563433	Chr9	16854244	16856100	255,227,132
Chr3	6567556	6571438	Chr9	16845964	16847887	255,227,132
Chr3	6586323	6596857	Chr9	16834909	16840721	255,227,132
Chr3	6597802	6600887	Chr9	16830849	16831980	255,227,132
Chr3	6602873	6615147	Chr9	16804317	16815124	255,227,132
Chr3	6617399	6621540	Chr9	16798735	16803340	255,227,132
Chr3	6659462	6664273	Chr9	16713555	16716845	255,227,132
Chr3	6667125	6672046	Chr9	16645278	16656293	255,227,132
Chr3	6680678	6696522	Chr9	16609229	16619036	255,227,132
Chr3	6739562	6740125	Chr9	16579754	16580920	255,227,132
Chr3	6752393	6764324	Chr9	16562633	16575194	255,227,132
Chr3	6778124	6786272	Chr9	16537646	16546287	255,227,132
Chr3	6819025	6819969	Chr9	16496952	16497408	255,227,132
Chr3	6857162	6892540	Chr9	16448815	16450797	255,227,132
Chr3	6919393	6921993	Chr9	16438081	16444355	255,227,132
Chr3	6929966	6931639	Chr9	16430466	16432617	255,227,132
Chr3	6950022	6952546	Chr9	16417370	16420044	255,227,132
Chr3	6972218	6977349	Chr9	16380449	16385953	255,227,132
Chr3	7008915	7019621	Chr9	16358660	16360228	255,227,132
Chr3	7021132	7024950	Chr9	16351911	16353987	255,227,132
Chr3	7038558	7048658	Chr9	16312192	16322032	255,227,132
Chr3	7056366	7059901	Chr9	16290873	16294692	255,227,132
Chr3	7091222	7098949	Chr9	16272836	16283940	255,227,132
Chr3	7115016	7116289	Chr9	16261385	16262548	255,227,132
Chr3	7135889	7156900	Chr9	16238208	16252063	255,227,132
Chr3	7168603	7171530	Chr9	16228140	16230221	255,227,132
Chr3	7275569	7276607	Chr9	16166248	16167502	255,227,132
Chr3	7298124	7302720	Chr9	16148389	16152099	255,227,132
Chr3	7337613	7338939	Chr9	16113182	16114963	255,227,132
Chr3	7431387	7437335	Chr9	16084091	16090544	255,227,132
Chr3	7448441	7454852	Chr9	16065155	16067769	255,227,132
Chr3	7476097	7523194	Chr9	16032515	16033860	255,227,132
Chr3	7540502	7544472	Chr9	16017430	16021329	255,227,132
Chr3	7588490	7589585	Chr9	15987018	15988873	255,227,132
Chr3	7602523	7605493	Chr9	15972231	15974992	255,227,132
Chr3	7612359	7616516	Chr9	15955548	15960608	255,227,132
Chr3	7774145	7776279	Chr9	15881456	15883329	255,227,132
Chr3	7818173	7819180	Chr9	15849715	15850012	255,227,132
Chr3	7820307	7827212	Chr9	15832959	15833240	255,227,132
Chr3	7842094	7843234	Chr9	15819009	15819590	255,227,132
Chr3	7855473	7861691	Chr9	15794724	15807218	255,227,132
Chr3	7863304	7879877	Chr9	15772460	15791907	255,227,132
Chr3	7995400	8003332	Chr9	15709547	15715690	255,227,132
Chr3	8080422	8087168	Chr9	15585087	15592283	255,227,132
Chr3	8088070	8104845	Chr9	15566876	15583689	255,227,132
Chr3	8180266	8189228	Chr9	15559604	15562567	255,227,132
Chr3	8241333	8248121	Chr9	15488622	15496548	255,227,132
Chr3	8270146	8273571	Chr9	15465667	15469410	255,227,132
Chr3	8331337	8337856	Chr9	15411581	15425898	255,227,132
Chr3	8531136	8535694	Chr9	15324844	15330766	255,227,132
Chr3	8619675	8621580	Chr9	15250560	15255945	255,227,132
Chr3	9658506	9660854	Chr9	15195573	15198870	255,227,132
Chr3	9666145	9682867	Chr9	15182944	15193325	255,227,132
Chr3	9721414	9778839	Chr9	15121087	15165267	255,227,132
Chr3	9837455	9839034	Chr9	15084083	15085544	255,227,132
Chr3	9846249	9851654	Chr9	15059114	15063888	255,227,132
Chr3	9911582	9913165	Chr9	14980666	14988428	255,227,132
Chr3	9995689	10001807	Chr9	14901388	14904316	255,227,132
Chr3	10049511	10053654	Chr9	14861053	14865922	255,227,132
Chr3	10072049	10073971	Chr9	14818066	14820227	255,227,132
Chr3	10136944	10140037	Chr9	14747316	14750251	255,227,132
Chr3	10192751	10201449	Chr9	14673029	14681061	255,227,132
Chr3	10276041	10281327	Chr9	14665040	14668679	255,227,132
Chr3	10454297	10456824	Chr9	14498802	14587192	255,227,132
Chr3	10545247	10553844	Chr9	14458666	14481215	255,227,132
Chr3	11203683	11206678	Chr9	14271990	14276346	255,227,132
Chr3	11247524	11261630	Chr9	13918610	13931148	255,227,132
Chr3	11398611	11402438	Chr9	13689126	13692710	255,227,132
Chr3	11901823	11908629	Chr9	12947855	12951657	255,227,132
Chr3	12018182	12037373	Chr9	12843211	12860934	255,227,132
Chr3	12091388	12094803	Chr9	12793214	12796616	255,227,132
Chr3	12109566	12121467	Chr9	12780662	12786923	255,227,132
Chr3	12176963	12185594	Chr9	12688014	12704457	255,227,132
Chr3	12273908	12313532	Chr9	12607433	12650042	255,227,132
Chr3	12392849	12396246	Chr9	12554805	12562338	255,227,132
Chr3	12523331	12541042	Chr9	12418109	12435974	255,227,132
Chr3	12568538	12580459	Chr9	12397362	12411315	255,227,132
Chr3	12609346	12622470	Chr9	12328999	12340547	255,227,132
Chr3	12784719	12824720	Chr9	12213104	12248793	255,227,132
Chr3	12850546	12859703	Chr9	12170436	12180331	255,227,132
Chr3	12946809	12962307	Chr9	12123196	12128373	255,227,132
Chr3	12967319	12982362	Chr9	12093765	12119023	255,227,132
Chr3	13037764	13051569	Chr9	11961634	11988114	255,227,132
Chr3	13064674	13069210	Chr9	11931939	11950487	255,227,132
Chr3	13069908	13104769	Chr9	11925338	11931437	255,227,132
Chr3	13158429	13159889	Chr9	11864379	11865724	255,227,132
Chr3	13183791	13186677	Chr9	11830194	11831319	255,227,132
Chr3	13238666	13245226	Chr9	11818465	11828980	255,227,132
Chr3	13274173	13276115	Chr9	11769286	11771186	255,227,132
Chr3	13337542	13338509	Chr9	11734272	11736378	255,227,132
Chr3	13361792	13373656	Chr9	11702443	11711850	255,227,132
Chr3	13471826	13478846	Chr9	11688411	11696213	255,227,132
Chr3	13479619	13484473	Chr9	11665686	11666279	255,227,132
Chr3	13545919	13579481	Chr9	11594680	11623390	255,227,132
Chr3	13583228	13589853	Chr9	11585397	11590537	255,227,132
Chr3	13593862	13598366	Chr9	11579145	11584738	255,227,132
Chr3	13599381	13605526	Chr9	11572202	11575626	255,227,132
Chr3	13615754	13617134	Chr9	11570152	11571270	255,227,132
Chr3	13667223	13668739	Chr9	11550920	11552471	255,227,132
Chr3	13674219	13677595	Chr9	11536615	11537466	255,227,132
Chr3	13699428	13702003	Chr9	11531323	11533925	255,227,132
Chr3	13710117	13723860	Chr9	11525469	11531311	255,227,132
Chr3	13730408	13732578	Chr9	11506044	11508685	255,227,132
Chr3	13733336	13733518	Chr9	11505163	11505584	255,227,132
Chr3	13741140	13745209	Chr9	11497014	11502939	255,227,132
Chr3	13747594	13752718	Chr9	11477353	11479398	255,227,132
Chr3	13780704	13786092	Chr9	11442544	11454196	255,227,132
Chr3	13817391	13820016	Chr9	11401335	11401727	255,227,132
Chr3	13896440	13898431	Chr9	11359062	11362042	255,227,132
Chr3	13921552	13922931	Chr9	11348655	11351398	255,227,132
Chr3	13932217	13937204	Chr9	11332411	11337149	255,227,132
Chr3	13942422	13944691	Chr9	11298537	11300978	255,227,132
Chr3	14047032	14052137	Chr9	11232346	11235719	255,227,132
Chr3	14080483	14087915	Chr9	11212902	11216518	255,227,132
Chr3	14101526	14109884	Chr9	11183048	11183938	255,227,132
Chr3	14118384	14123099	Chr9	11169333	11173659	255,227,132
Chr3	14133056	14138145	Chr9	11151175	11158087	255,227,132
Chr3	14146655	14150061	Chr9	11142371	11147824	255,227,132
Chr3	14152351	14160540	Chr9	11117024	11124617	255,227,132
Chr3	14171195	14180162	Chr9	11110362	11116801	255,227,132
Chr3	14199059	14202266	Chr9	11067745	11071021	255,227,132
Chr3	14215165	14215837	Chr9	11016500	11017674	255,227,132
Chr3	14302183	14305855	Chr9	11002122	11005089	255,227,132
Chr3	14306831	14310637	Chr9	10998729	11001759	255,227,132
Chr3	14319718	14323129	Chr9	10985829	10995979	255,227,132
Chr3	14332031	14337222	Chr9	10979517	10984462	255,227,132
Chr3	14362433	14363038	Chr9	10961577	10965633	255,227,132
Chr3	14432319	14432825	Chr9	10868167	10870015	255,227,132
Chr3	14450767	14462308	Chr9	10852378	10861718	255,227,132
Chr3	14463951	14466793	Chr9	10847505	10850403	255,227,132
Chr3	14475909	14484888	Chr9	10822093	10829340	255,227,132
Chr3	14485681	14490885	Chr9	10812129	10817066	255,227,132
Chr3	14533651	14541956	Chr9	10780923	10788563	255,227,132
Chr3	14621550	14625935	Chr9	10760123	10764203	255,227,132
Chr3	14627361	14632709	Chr9	10752670	10755186	255,227,132
Chr3	14636451	14636870	Chr9	10751518	10752392	255,227,132
Chr3	14645114	14650931	Chr9	10735407	10739667	255,227,132
Chr3	14658087	14661167	Chr9	10713691	10716969	255,227,132
Chr3	14683220	14686571	Chr9	10676806	10679670	255,227,132
Chr3	14709162	14710634	Chr9	10648103	10649696	255,227,132
Chr3	14752365	14757807	Chr9	10614702	10623490	255,227,132
Chr3	14760266	14763588	Chr9	10585510	10588568	255,227,132
Chr3	14779004	14785914	Chr9	10564147	10568635	255,227,132
Chr3	14791793	14792608	Chr9	10555193	10556015	255,227,132
Chr3	14792874	14810134	Chr9	10541217	10549976	255,227,132
Chr3	14814027	14823976	Chr9	10529476	10540620	255,227,132
Chr3	14846062	14846746	Chr9	10523444	10524376	255,227,132
Chr3	14851888	14858007	Chr9	10513897	10521269	255,227,132
Chr3	14867764	14877017	Chr9	10495140	10503593	255,227,132
Chr3	14878847	14881488	Chr9	10491218	10493296	255,227,132
Chr3	14883927	14887685	Chr9	10468244	10471251	255,227,132
Chr3	14893243	14893938	Chr9	10454477	10455075	255,227,132
Chr3	14897212	14902622	Chr9	10445303	10451364	255,227,132
Chr3	14935522	14939463	Chr9	10440532	10445330	255,227,132
Chr3	14939507	14940752	Chr9	10437348	10438264	255,227,132
Chr3	14949824	14950477	Chr9	10422275	10428333	255,227,132
Chr3	14963333	14968418	Chr9	10399729	10412044	255,227,132
Chr3	14978576	14981105	Chr9	10386528	10388811	255,227,132
Chr3	14988041	14992157	Chr9	10378077	10381823	255,227,132
Chr3	15001085	15003700	Chr9	10367419	10368537	255,227,132
Chr3	15007653	15011787	Chr9	10357085	10361078	255,227,132
Chr3	15025760	15041430	Chr9	10325676	10340666	255,227,132
Chr3	15056564	15057064	Chr9	10309335	10309817	255,227,132
Chr3	15093616	15097626	Chr9	10256817	10264109	255,227,132
Chr3	15107559	15110062	Chr9	10255211	10258317	255,227,132
Chr3	15116426	15125937	Chr9	10240570	10250337	255,227,132
Chr3	15150408	15160406	Chr9	10216512	10225444	255,227,132
Chr3	15164697	15170970	Chr9	10192020	10197553	255,227,132
Chr3	15181934	15183515	Chr9	10178608	10180207	255,227,132
Chr3	15190066	15194134	Chr9	10164876	10168431	255,227,132
Chr3	15204854	15209069	Chr9	10155395	10158914	255,227,132
Chr3	15209651	15215267	Chr9	10147290	10153218	255,227,132
Chr3	15215586	15221156	Chr9	10139834	10141031	255,227,132
Chr3	15227733	15229686	Chr9	10125158	10127403	255,227,132
Chr3	15230508	15237375	Chr9	10117447	10122439	255,227,132
Chr3	15240652	15246567	Chr9	10100270	10107612	255,227,132
Chr3	15259213	15265927	Chr9	10086934	10088343	255,227,132
Chr3	15267223	15270786	Chr9	10078811	10081875	255,227,132
Chr3	15279375	15284217	Chr9	10062056	10067859	255,227,132
Chr3	15287587	15291854	Chr9	10045231	10048818	255,227,132
Chr3	15313907	15326275	Chr9	10022782	10035880	255,227,132
Chr3	15347370	15352295	Chr9	9993457	9999182	255,227,132
Chr3	15361281	15367680	Chr9	9970713	9975996	255,227,132
Chr3	15369414	15373188	Chr9	9951280	9954741	255,227,132
Chr3	15400997	15402275	Chr9	9945450	9948112	255,227,132
Chr3	15404040	15404732	Chr9	9930740	9931300	255,227,132
Chr3	15408060	15411288	Chr9	9924682	9927894	255,227,132
Chr3	15412814	15418300	Chr9	9918222	9924152	255,227,132
Chr3	15419504	15422556	Chr9	9908744	9910693	255,227,132
Chr3	15431053	15432471	Chr9	9899196	9900534	255,227,132
Chr3	15448049	15453987	Chr9	9881697	9892788	255,227,132
Chr3	15458694	15460448	Chr9	9877260	9879006	255,227,132
Chr3	15486219	15488741	Chr9	9850088	9852344	255,227,132
Chr3	15503709	15506131	Chr9	9835581	9838403	255,227,132
Chr3	15507197	15509839	Chr9	9832195	9834649	255,227,132
Chr3	15521106	15523737	Chr9	9823930	9829939	255,227,132
Chr3	15561285	15568452	Chr9	9799328	9805029	255,227,132
Chr3	15589191	15591485	Chr9	9794893	9797470	255,227,132
Chr3	15607967	15612150	Chr9	9788433	9789993	255,227,132
Chr3	15614617	15619806	Chr9	9779066	9781811	255,227,132
Chr3	15627406	15634130	Chr9	9766550	9768838	255,227,132
Chr3	15635988	15639828	Chr9	9762462	9764937	255,227,132
Chr3	15638942	15640786	Chr9	9761018	9762095	255,227,132
Chr3	15648419	15654846	Chr9	9742997	9747595	255,227,132
Chr3	15659473	15663977	Chr9	9731242	9736750	255,227,132
Chr3	15674630	15676725	Chr9	9721687	9723149	255,227,132
Chr3	15688508	15696006	Chr9	9710924	9714806	255,227,132
Chr3	15710672	15711271	Chr9	9700684	9701283	255,227,132
Chr3	15717699	15718350	Chr9	9691546	9692966	255,227,132
Chr3	15778882	15797773	Chr9	9678125	9689932	255,227,132
Chr3	15825093	15826495	Chr9	9649165	9651289	255,227,132
Chr3	15828949	15846257	Chr9	9616718	9647484	255,227,132
Chr3	15859089	15862581	Chr9	9604362	9604676	255,227,132
Chr3	15864021	15868069	Chr9	9595302	9602175	255,227,132
Chr3	15886750	15897927	Chr9	9556018	9571322	255,227,132
Chr3	15922097	15927992	Chr9	9547939	9549033	255,227,132
Chr3	15931392	15935956	Chr9	9519124	9523658	255,227,132
Chr3	15945288	15947729	Chr9	9496446	9499773	255,227,132
Chr3	15969642	15971188	Chr9	9477632	9480394	255,227,132
Chr3	15989255	15995202	Chr9	9461139	9471705	255,227,132
Chr3	15999637	16001401	Chr9	9457485	9459496	255,227,132
Chr3	16011359	16020838	Chr9	9434794	9443117	255,227,132
Chr3	16023030	16027905	Chr9	9427865	9431600	255,227,132
Chr3	16034559	16035554	Chr9	9423438	9424483	255,227,132
Chr3	16036295	16042878	Chr9	9416325	9422657	255,227,132
Chr3	16050973	16052142	Chr9	9394716	9395480	255,227,132
Chr3	16056950	16065369	Chr9	9380128	9386266	255,227,132
Chr3	16100165	16101682	Chr9	9361417	9362748	255,227,132
Chr3	16106093	16107637	Chr9	9356359	9357953	255,227,132
Chr3	16112152	16112397	Chr9	9350754	9351365	255,227,132
Chr3	16113506	16118544	Chr9	9344723	9347794	255,227,132
Chr3	16119559	16120532	Chr9	9337457	9342985	255,227,132
Chr3	16133504	16135079	Chr9	9328754	9330170	255,227,132
Chr3	16150840	16153397	Chr9	9318829	9321616	255,227,132
Chr3	16155845	16161688	Chr9	9312484	9315576	255,227,132
Chr3	16167555	16169252	Chr9	9303770	9305644	255,227,132
Chr3	16176294	16185413	Chr9	9289897	9298456	255,227,132
Chr3	16200866	16212660	Chr9	9276005	9287492	255,227,132
Chr3	16221066	16225588	Chr9	9263540	9267061	255,227,132
Chr3	16232596	16234853	Chr9	9250880	9252676	255,227,132
Chr3	16235922	16240370	Chr9	9244657	9253150	255,227,132
Chr3	16249008	16250863	Chr9	9229297	9230616	255,227,132
Chr3	16252514	16253700	Chr9	9218539	9221683	255,227,132
Chr3	16265252	16271093	Chr9	9211474	9216320	255,227,132
Chr3	16278270	16280405	Chr9	9202502	9204932	255,227,132
Chr3	16298565	16299365	Chr9	9192905	9193778	255,227,132
Chr3	16306714	16312128	Chr9	9186787	9190658	255,227,132
Chr3	16317608	16340273	Chr9	9118098	9143970	255,227,132
Chr3	16350748	16354172	Chr9	9112421	9112986	255,227,132
Chr3	16359834	16366364	Chr9	9097980	9104983	255,227,132
Chr3	16375579	16381793	Chr9	9080079	9086589	255,227,132
Chr3	16386476	16392211	Chr9	9070505	9078715	255,227,132
Chr3	16394343	16396310	Chr9	9062501	9064597	255,227,132
Chr3	16435108	16438704	Chr9	9023787	9026476	255,227,132
Chr3	16462654	16469446	Chr9	9000102	9005217	255,227,132
Chr3	16479803	16483640	Chr9	8985491	8989349	255,227,132
Chr3	16483939	16484857	Chr9	8983968	8985018	255,227,132
Chr3	16487625	16497270	Chr9	8977515	8982257	255,227,132
Chr3	16498257	16519141	Chr9	8968802	8971754	255,227,132
Chr3	16530616	16534265	Chr9	8943522	8943968	255,227,132
Chr3	16539529	16548136	Chr9	8926783	8937163	255,227,132
Chr3	16561644	16563779	Chr9	8916581	8918352	255,227,132
Chr3	16568802	16571166	Chr9	8909297	8911316	255,227,132
Chr3	16612128	16617593	Chr9	8874456	8880385	255,227,132
Chr3	16623875	16633185	Chr9	8856730	8868783	255,227,132
Chr3	16636925	16643322	Chr9	8847640	8852401	255,227,132
Chr3	16652049	16655429	Chr9	8838523	8844956	255,227,132
Chr3	16673734	16678225	Chr9	8827530	8832018	255,227,132
Chr3	16694639	16698140	Chr9	8807604	8823286	255,227,132
Chr3	16717979	16720209	Chr9	8796687	8798625	255,227,132
Chr3	16721339	16728539	Chr9	8781225	8788871	255,227,132
Chr3	16729108	16737220	Chr9	8772230	8775093	255,227,132
Chr3	16738398	16742200	Chr9	8765050	8770703	255,227,132
Chr3	16757049	16761120	Chr9	8754491	8758651	255,227,132
Chr3	16775047	16779182	Chr9	8730121	8736274	255,227,132
Chr3	16779539	16780686	Chr9	8726945	8730082	255,227,132
Chr3	16826560	16834284	Chr9	8679066	8684249	255,227,132
Chr3	16838697	16842211	Chr9	8665705	8671836	255,227,132
Chr3	16845403	16851547	Chr9	8658689	8663969	255,227,132
Chr3	16869354	16870346	Chr9	8641860	8650929	255,227,132
Chr3	16872513	16874673	Chr9	8633960	8635872	255,227,132
Chr3	16880991	16889613	Chr9	8618249	8626168	255,227,132
Chr3	16906403	16912629	Chr9	8587094	8593673	255,227,132
Chr3	16925342	16928305	Chr9	8574180	8576616	255,227,132
Chr3	16941691	16942766	Chr9	8561683	8563255	255,227,132
Chr3	16948972	16952607	Chr9	8550553	8553472	255,227,132
Chr3	16962586	16976731	Chr9	8531287	8546069	255,227,132
Chr3	16980300	16983127	Chr9	8521461	8523736	255,227,132
Chr3	16990420	16991295	Chr9	8513067	8515896	255,227,132
Chr3	16999680	17003695	Chr9	8493820	8500454	255,227,132
Chr3	17006361	17010334	Chr9	8478099	8479681	255,227,132
Chr3	17010704	17015268	Chr9	8473508	8478024	255,227,132
Chr3	17018615	17019061	Chr9	8468288	8470634	255,227,132
Chr3	17031627	17035157	Chr9	8432959	8436058	255,227,132
Chr3	17037361	17040497	Chr9	8423241	8429076	255,227,132
Chr3	17045696	17047222	Chr9	8418445	8420493	255,227,132
Chr3	17052354	17059415	Chr9	8406189	8414001	255,227,132
Chr3	17068777	17073968	Chr9	8396243	8401470	255,227,132
Chr3	17077418	17078908	Chr9	8389803	8391297	255,227,132
Chr3	17081924	17082787	Chr9	8385138	8385473	255,227,132
Chr3	17083224	17086492	Chr9	8381350	8384342	255,227,132
Chr3	17091655	17093633	Chr9	8376769	8380574	255,227,132
Chr3	17108919	17110249	Chr9	8365619	8367517	255,227,132
Chr3	17118167	17119102	Chr9	8356376	8357039	255,227,132
Chr3	17122943	17127215	Chr9	8343485	8350093	255,227,132
Chr3	17131099	17137554	Chr9	8332269	8339240	255,227,132
Chr3	17181452	17185957	Chr9	8293258	8299007	255,227,132
Chr3	17188305	17188955	Chr9	8291078	8291725	255,227,132
Chr3	17189928	17192986	Chr9	8286346	8290574	255,227,132
Chr3	17194110	17197393	Chr9	8281894	8282256	255,227,132
Chr3	17196344	17197051	Chr9	8277190	8281079	255,227,132
Chr3	17198157	17200297	Chr9	8272442	8273923	255,227,132
Chr3	17217537	17220985	Chr9	8254236	8257707	255,227,132
Chr3	17234180	17236606	Chr9	8242146	8244324	255,227,132
Chr3	17250497	17252271	Chr9	8223884	8228191	255,227,132
Chr3	17253271	17258225	Chr9	8211887	8219925	255,227,132
Chr3	17271769	17279705	Chr9	8184480	8190955	255,227,132
Chr3	17292219	17294181	Chr9	8179550	8182701	255,227,132
Chr3	17295006	17303058	Chr9	8172113	8177407	255,227,132
Chr3	17308649	17309112	Chr9	8162420	8163709	255,227,132
Chr3	17311221	17314365	Chr9	8157361	8160173	255,227,132
Chr3	17319142	17320517	Chr9	8145258	8146645	255,227,132
Chr3	17324364	17341873	Chr9	8130279	8143119	255,227,132
Chr3	17394092	17395815	Chr9	8025777	8026788	255,227,132
Chr3	17407007	17411308	Chr9	8020054	8023454	255,227,132
Chr3	17413005	17416600	Chr9	8019395	8019910	255,227,132
Chr3	17419418	17423336	Chr9	8010281	8013240	255,227,132
Chr3	17427852	17428505	Chr9	8008004	8008830	255,227,132
Chr3	17448654	17454687	Chr9	7984986	7991785	255,227,132
Chr3	17455852	17459247	Chr9	7973062	7976099	255,227,132
Chr3	17459824	17470090	Chr9	7957499	7971483	255,227,132
Chr3	17476135	17478701	Chr9	7949899	7952925	255,227,132
Chr3	17486492	17490198	Chr9	7942260	7943856	255,227,132
Chr3	17489464	17491608	Chr9	7938937	7940665	255,227,132
Chr3	17496237	17506619	Chr9	7920893	7933275	255,227,132
Chr3	17511561	17512745	Chr9	7913340	7914536	255,227,132
Chr3	17531079	17534142	Chr9	7906453	7911127	255,227,132
Chr3	17536801	17539683	Chr9	7900226	7902942	255,227,132
Chr3	17543139	17544710	Chr9	7896644	7898494	255,227,132
Chr3	17545773	17553806	Chr9	7888541	7896316	255,227,132
Chr3	17578068	17584088	Chr9	7875720	7881430	255,227,132
Chr3	17598791	17603283	Chr9	7863991	7869555	255,227,132
Chr3	17603503	17606101	Chr9	7861161	7863672	255,227,132
Chr3	17617851	17620111	Chr9	7856971	7859179	255,227,132
Chr3	17627777	17636551	Chr9	7843728	7850274	255,227,132
Chr3	17663437	17670224	Chr9	7820301	7827484	255,227,132
Chr3	17672871	17677325	Chr9	7804455	7809036	255,227,132
Chr3	17692547	17697566	Chr9	7791624	7796331	255,227,132
Chr3	17708657	17712385	Chr9	7771397	7773186	255,227,132
Chr3	17714275	17718287	Chr9	7765462	7769499	255,227,132
Chr3	17719090	17720829	Chr9	7762530	7762883	255,227,132
Chr3	17730909	17735738	Chr9	7757200	7761107	255,227,132
Chr3	17765046	17770974	Chr9	7737751	7740450	255,227,132
Chr3	17781101	17784180	Chr9	7720599	7722842	255,227,132
Chr3	17784804	17788065	Chr9	7712814	7717209	255,227,132
Chr3	17794880	17797658	Chr9	7707614	7711288	255,227,132
Chr3	17799542	17807014	Chr9	7699399	7706174	255,227,132
Chr3	17823763	17830052	Chr9	7679179	7685874	255,227,132
Chr3	17842608	17846157	Chr9	7673553	7675058	255,227,132
Chr3	17848453	17852316	Chr9	7666827	7669291	255,227,132
Chr3	17854160	17861858	Chr9	7658512	7663634	255,227,132
Chr3	17861841	17867113	Chr9	7652554	7657252	255,227,132
Chr3	17869257	17871832	Chr9	7646166	7648889	255,227,132
Chr3	17914506	17923628	Chr9	7636626	7640784	255,227,132
Chr3	17936021	17944721	Chr9	7626928	7632812	255,227,132
Chr3	17946411	17949226	Chr9	7624476	7625088	255,227,132
Chr3	17974757	17979383	Chr9	7617000	7622137	255,227,132
Chr3	17982700	17985006	Chr9	7611477	7615256	255,227,132
Chr3	17997821	18003768	Chr9	7604253	7609670	255,227,132
Chr3	18022776	18029095	Chr9	7576862	7583649	255,227,132
Chr3	18029993	18038402	Chr9	7574356	7576192	255,227,132
Chr3	18040988	18046883	Chr9	7560704	7570194	255,227,132
Chr3	18047629	18051322	Chr9	7554227	7558504	255,227,132
Chr3	18084873	18103493	Chr9	7538377	7543201	255,227,132
Chr3	18104577	18109405	Chr9	7532891	7533478	255,227,132
Chr3	18110964	18112760	Chr9	7527984	7531491	255,227,132
Chr3	18121753	18127978	Chr9	7515168	7519378	255,227,132
Chr3	18131124	18131464	Chr9	7510724	7513609	255,227,132
Chr3	18154774	18157279	Chr9	7495215	7497544	255,227,132
Chr3	18160230	18165671	Chr9	7487070	7492212	255,227,132
Chr3	18176383	18177639	Chr9	7471141	7472100	255,227,132
Chr3	18190502	18201310	Chr9	7444418	7462445	255,227,132
Chr3	18227718	18230060	Chr9	7440840	7443650	255,227,132
Chr3	18236782	18238500	Chr9	7430998	7432069	255,227,132
Chr3	18251439	18257718	Chr9	7402837	7412737	255,227,132
Chr3	18267563	18271202	Chr9	7393402	7397075	255,227,132
Chr3	18319080	18321559	Chr9	7374300	7380571	255,227,132
Chr3	18324188	18381172	Chr9	7357550	7363444	255,227,132
Chr3	18392366	18397340	Chr9	7346371	7350975	255,227,132
Chr3	18408418	18415588	Chr9	7329107	7337228	255,227,132
Chr3	18426572	18430402	Chr9	7309410	7311332	255,227,132
Chr3	18440381	18442002	Chr9	7298645	7300618	255,227,132
Chr3	18463452	18471222	Chr9	7283948	7292116	255,227,132
Chr3	18472241	18489858	Chr9	7269979	7277994	255,227,132
Chr3	18506973	18512929	Chr9	7254256	7259364	255,227,132
Chr3	18515523	18518488	Chr9	7248213	7253116	255,227,132
Chr3	18525702	18528088	Chr9	7240152	7242120	255,227,132
Chr3	18533488	18538996	Chr9	7229176	7234633	255,227,132
Chr3	18543749	18544322	Chr9	7224598	7225837	255,227,132
Chr3	18552003	18552388	Chr9	7219402	7219986	255,227,132
Chr3	18564165	18567492	Chr9	7196691	7197284	255,227,132
Chr3	18582396	18603225	Chr9	7159774	7183840	255,227,132
Chr3	18608037	18621460	Chr9	7140875	7152873	255,227,132
Chr3	18627903	18631617	Chr9	7138543	7142700	255,227,132
Chr3	18640815	18641894	Chr9	7128328	7129404	255,227,132
Chr3	18642088	18642458	Chr9	7127819	7128138	255,227,132
Chr3	18651487	18655132	Chr9	7114759	7116227	255,227,132
Chr3	18657360	18669373	Chr9	7092051	7102022	255,227,132
Chr3	18670948	18674365	Chr9	7085012	7088435	255,227,132
Chr3	18678262	18680159	Chr9	7082715	7084070	255,227,132
Chr3	18737803	18740880	Chr9	7065811	7066552	255,227,132
Chr3	18768557	18779712	Chr9	7049270	7055142	255,227,132
Chr3	18786908	18795425	Chr9	7039072	7044677	255,227,132
Chr3	18799710	18809305	Chr9	7025639	7033919	255,227,132
Chr3	18824860	18832743	Chr9	7008972	7014059	255,227,132
Chr3	18833165	18834205	Chr9	7007038	7007598	255,227,132
Chr3	18835036	18839818	Chr9	7003529	7006458	255,227,132
Chr3	18851529	18857018	Chr9	6995899	7001740	255,227,132
Chr3	18870845	18883179	Chr9	6971095	6980915	255,227,132
Chr3	18885073	18885456	Chr9	6969089	6970289	255,227,132
Chr3	18889763	18890417	Chr9	6961926	6963181	255,227,132
Chr3	18908985	18920687	Chr9	6939491	6949657	255,227,132
Chr3	18928066	18931331	Chr9	6935139	6937313	255,227,132
Chr3	18935579	18939347	Chr9	6928076	6931408	255,227,132
Chr3	18968341	18971840	Chr9	6913459	6916908	255,227,132
Chr3	18972465	18973220	Chr9	6912295	6913062	255,227,132
Chr3	18974566	18977811	Chr9	6908502	6911640	255,227,132
Chr3	18982997	18989843	Chr9	6898335	6905060	255,227,132
Chr3	19001334	19004890	Chr9	6893278	6896382	255,227,132
Chr3	19005195	19011092	Chr9	6888238	6890360	255,227,132
Chr3	19013009	19016253	Chr9	6878510	6880896	255,227,132
Chr3	19017635	19026234	Chr9	6867332	6870926	255,227,132
Chr3	19035065	19038676	Chr9	6847708	6853309	255,227,132
Chr3	19054880	19058669	Chr9	6840483	6843235	255,227,132
Chr3	19081042	19085346	Chr9	6833670	6837642	255,227,132
Chr3	19091509	19095471	Chr9	6819760	6823588	255,227,132
Chr3	19105804	19112677	Chr9	6809376	6815393	255,227,132
Chr3	19119958	19124204	Chr9	6794627	6797908	255,227,132
Chr3	19126036	19130397	Chr9	6788645	6792369	255,227,132
Chr3	19136068	19136385	Chr9	6784012	6784410	255,227,132
Chr3	19156988	19160534	Chr9	6776259	6779893	255,227,132
Chr3	19161811	19166811	Chr9	6771532	6773314	255,227,132
Chr3	19173276	19180079	Chr9	6764829	6765351	255,227,132
Chr3	19182154	19185106	Chr9	6761229	6762156	255,227,132
Chr3	19186999	19190033	Chr9	6754820	6757992	255,227,132
Chr3	19191707	19202130	Chr9	6740160	6751174	255,227,132
Chr3	19205630	19208868	Chr9	6730309	6734399	255,227,132
Chr3	19223656	19228105	Chr9	6725498	6728561	255,227,132
Chr3	19233438	19235590	Chr9	6719480	6721418	255,227,132
Chr3	19240106	19244090	Chr9	6710119	6715351	255,227,132
Chr3	19248089	19251764	Chr9	6704738	6707875	255,227,132
Chr3	19253077	19258360	Chr9	6697544	6702921	255,227,132
Chr3	19265183	19268129	Chr9	6689334	6691471	255,227,132
Chr3	19272658	19278212	Chr9	6675624	6679360	255,227,132
Chr3	19278598	19284602	Chr9	6669551	6675209	255,227,132
Chr3	19285712	19287795	Chr9	6665781	6668437	255,227,132
Chr3	19293782	19295415	Chr9	6659635	6661842	255,227,132
Chr3	19321822	19324032	Chr9	6632674	6634773	255,227,132
Chr3	19332577	19335739	Chr9	6624866	6627179	255,227,132
Chr3	19337481	19341841	Chr9	6618275	6622002	255,227,132
Chr3	19346462	19347957	Chr9	6615807	6617135	255,227,132
Chr3	19356533	19359276	Chr9	6608056	6611354	255,227,132
Chr3	19361334	19366617	Chr9	6599277	6605764	255,227,132
Chr3	19368792	19373035	Chr9	6591237	6598339	255,227,132
Chr3	19377717	19380154	Chr9	6586978	6590024	255,227,132
Chr3	19388171	19393767	Chr9	6573835	6579832	255,227,132
Chr3	19394504	19396475	Chr9	6568357	6572547	255,227,132
Chr3	19397698	19400968	Chr9	6565761	6568148	255,227,132
Chr3	19414875	19421987	Chr9	6544980	6551668	255,227,132
Chr3	19428084	19429264	Chr9	6537951	6539841	255,227,132
Chr3	19431032	19443154	Chr9	6518241	6536643	255,227,132
Chr3	19511903	19515772	Chr9	6473541	6475736	255,227,132
Chr3	19519038	19529393	Chr9	6457070	6466495	255,227,132
Chr3	19529653	19544814	Chr9	6444947	6456917	255,227,132
Chr3	19547068	19549847	Chr9	6440854	6443628	255,227,132
Chr3	19568811	19570934	Chr9	6427188	6429578	255,227,132
Chr3	19582115	19583214	Chr9	6416732	6418196	255,227,132
Chr3	19588882	19589823	Chr9	6408178	6409127	255,227,132
Chr3	19596926	19600408	Chr9	6398784	6402060	255,227,132
Chr3	19603256	19604330	Chr9	6393687	6394759	255,227,132
Chr3	19606729	19612658	Chr9	6387426	6392100	255,227,132
Chr3	19625504	19628762	Chr9	6374118	6377626	255,227,132
Chr3	19632702	19636633	Chr9	6366111	6369913	255,227,132
Chr3	19637264	19642823	Chr9	6362370	6363700	255,227,132
Chr3	19642990	19652109	Chr9	6352195	6362191	255,227,132
Chr3	19666024	19667173	Chr9	6344251	6345433	255,227,132
Chr3	19686434	19686817	Chr9	6334157	6334903	255,227,132
Chr3	19691143	19693119	Chr9	6327300	6329252	255,227,132
Chr3	19700780	19706418	Chr9	6314542	6320524	255,227,132
Chr3	19711129	19715448	Chr9	6309916	6312242	255,227,132
Chr3	19724972	19726466	Chr9	6294717	6298539	255,227,132
Chr3	19736284	19738481	Chr9	6284187	6285961	255,227,132
Chr3	19753562	19759636	Chr9	6260519	6265085	255,227,132
Chr3	19762285	19769913	Chr9	6243643	6255413	255,227,132
Chr3	19772532	19775197	Chr9	6235908	6238228	255,227,132
Chr3	19780382	19783479	Chr9	6226997	6230009	255,227,132
Chr3	19796909	19800257	Chr9	6206892	6209541	255,227,132
Chr3	19804489	19805824	Chr9	6198898	6200477	255,227,132
Chr3	19820760	19823391	Chr9	6182648	6185370	255,227,132
Chr3	19826237	19834192	Chr9	6174355	6178864	255,227,132
Chr3	19848057	19856420	Chr9	6157537	6158786	255,227,132
Chr3	19862245	19863144	Chr9	6145218	6148461	255,227,132
Chr3	19884564	19886470	Chr9	6140512	6142563	255,227,132
Chr3	19887791	19894151	Chr9	6132307	6138961	255,227,132
Chr3	19899853	19907464	Chr9	6127365	6129758	255,227,132
Chr3	19919568	19925577	Chr9	6112000	6117439	255,227,132
Chr3	19930388	19935004	Chr9	6100411	6105143	255,227,132
Chr3	19936374	19941545	Chr9	6094370	6100042	255,227,132
Chr3	19951532	19953786	Chr9	6081836	6083666	255,227,132
Chr3	19956573	19965415	Chr9	6065330	6077912	255,227,132
Chr3	19974352	19977263	Chr9	6059459	6061910	255,227,132
Chr3	19978091	19981262	Chr9	6055015	6058350	255,227,132
Chr3	20010915	20017418	Chr9	6033848	6045811	255,227,132
Chr3	20017422	20023740	Chr9	6027827	6033575	255,227,132
Chr3	20033139	20036173	Chr9	6015697	6018787	255,227,132
Chr3	20043618	20050034	Chr9	6006093	6010870	255,227,132
Chr3	20058511	20060060	Chr9	5999098	6003933	255,227,132
Chr3	20066141	20070483	Chr9	5992467	5996163	255,227,132
Chr3	20073337	20078090	Chr9	5982872	5987277	255,227,132
Chr3	20081205	20085090	Chr9	5974469	5978304	255,227,132
Chr3	20085806	20090187	Chr9	5970252	5973119	255,227,132
Chr3	20090395	20093741	Chr9	5965872	5968933	255,227,132
Chr3	20108541	20111205	Chr9	5951985	5954795	255,227,132
Chr3	20115653	20116776	Chr9	5949343	5950354	255,227,132
Chr3	20118681	20124735	Chr9	5935110	5949107	255,227,132
Chr3	20127935	20131189	Chr9	5919974	5922526	255,227,132
Chr3	20144695	20147618	Chr9	5900737	5903635	255,227,132
Chr3	20154588	20155448	Chr9	5892602	5893477	255,227,132
Chr3	20165238	20166225	Chr9	5889107	5889739	255,227,132
Chr3	20168134	20171794	Chr9	5881433	5887668	255,227,132
Chr3	20190335	20193248	Chr9	5878535	5879023	255,227,132
Chr3	20193934	20198966	Chr9	5873658	5877284	255,227,132
Chr3	20202013	20205223	Chr9	5865611	5870486	255,227,132
Chr3	20211284	20212271	Chr9	5861408	5862485	255,227,132
Chr3	20214120	20220904	Chr9	5856983	5858972	255,227,132
Chr3	20223511	20227319	Chr9	5851641	5854395	255,227,132
Chr3	20228252	20228987	Chr9	5848719	5850809	255,227,132
Chr3	20236128	20237175	Chr9	5845137	5846214	255,227,132
Chr3	20239401	20242627	Chr9	5840060	5842384	255,227,132
Chr3	20248253	20252942	Chr9	5831156	5836007	255,227,132
Chr3	20272047	20272556	Chr9	5804904	5810761	255,227,132
Chr3	20281048	20287907	Chr9	5797800	5803761	255,227,132
Chr3	20297982	20299984	Chr9	5790192	5792745	255,227,132
Chr3	20302527	20307950	Chr9	5781421	5786577	255,227,132
Chr3	20315691	20320845	Chr9	5772990	5777618	255,227,132
Chr3	20321152	20326719	Chr9	5767029	5772980	255,227,132
Chr3	20329682	20333344	Chr9	5760714	5763985	255,227,132
Chr3	20335649	20341100	Chr9	5748969	5759435	255,227,132
Chr3	20361367	20382362	Chr9	5716358	5737417	255,227,132
Chr3	20383022	20385415	Chr9	5712181	5716406	255,227,132
Chr3	20389512	20391100	Chr9	5703643	5708121	255,227,132
Chr3	20389512	20392837	Chr9	5701295	5703105	255,227,132
Chr3	20393360	20399055	Chr9	5696596	5698084	255,227,132
Chr3	20413026	20419141	Chr9	5680087	5686378	255,227,132
Chr3	20435085	20437556	Chr9	5664032	5666586	255,227,132
Chr3	20446204	20455093	Chr9	5647064	5650045	255,227,132
Chr3	20465321	20469216	Chr9	5640527	5642151	255,227,132
Chr3	20470775	20476378	Chr9	5632248	5636649	255,227,132
Chr3	20479845	20482382	Chr9	5627437	5629784	255,227,132
Chr3	20488190	20493461	Chr9	5620126	5625589	255,227,132
Chr3	20498416	20503832	Chr9	5610430	5615229	255,227,132
Chr3	20506947	20508048	Chr9	5607279	5608495	255,227,132
Chr3	20513776	20518321	Chr9	5592534	5603219	255,227,132
Chr3	20520491	20525359	Chr9	5583934	5588183	255,227,132
Chr3	20526666	20533560	Chr9	5572649	5579526	255,227,132
Chr3	20550692	20557902	Chr9	5535350	5543481	255,227,132
Chr3	20561109	20567938	Chr9	5529656	5534041	255,227,132
Chr3	20571524	20571880	Chr9	5525470	5527368	255,227,132
Chr3	20576250	20589099	Chr9	5511258	5521807	255,227,132
Chr3	20594262	20595766	Chr9	5502305	5504390	255,227,132
Chr3	20609909	20612230	Chr9	5492674	5495071	255,227,132
Chr3	20613493	20619257	Chr9	5484808	5490659	255,227,132
Chr3	20621843	20624901	Chr9	5479410	5483201	255,227,132
Chr3	20628220	20632059	Chr9	5472700	5477617	255,227,132
Chr3	20665748	20671394	Chr9	5454270	5458840	255,227,132
Chr3	20684718	20690033	Chr9	5448974	5453174	255,227,132
Chr3	20690937	20697217	Chr9	5441555	5446976	255,227,132
Chr3	20698008	20701703	Chr9	5438474	5439377	255,227,132
Chr3	20704321	20708951	Chr9	5432154	5435231	255,227,132
Chr3	20709846	20712579	Chr9	5427023	5430792	255,227,132
Chr3	20712600	20713652	Chr9	5425521	5425949	255,227,132
Chr3	20715224	20723159	Chr9	5416950	5423602	255,227,132
Chr3	20725758	20727728	Chr9	5411702	5413345	255,227,132
Chr3	20734387	20735960	Chr9	5401628	5402481	255,227,132
Chr3	20745773	20748072	Chr9	5390700	5392934	255,227,132
Chr3	20756420	20762899	Chr9	5375047	5381123	255,227,132
Chr3	20765199	20770628	Chr9	5366702	5372812	255,227,132
Chr3	20784100	20788220	Chr9	5345627	5352813	255,227,132
Chr3	20799721	20803402	Chr9	5336912	5342844	255,227,132
Chr3	20804581	20807499	Chr9	5330894	5335053	255,227,132
Chr3	20810587	20817411	Chr9	5321287	5328108	255,227,132
Chr3	20842023	20844621	Chr9	5276118	5279797	255,227,132
Chr3	20844820	20849708	Chr9	5270980	5275068	255,227,132
Chr3	20850219	20856884	Chr9	5263094	5269959	255,227,132
Chr3	20872936	20889452	Chr9	5262262	5262444	255,227,132
Chr3	20891263	20892928	Chr9	5247701	5257560	255,227,132
Chr3	20914628	20917082	Chr9	5239208	5246551	255,227,132
Chr3	20923332	20928006	Chr9	5226631	5231041	255,227,132
Chr3	20947218	20948547	Chr9	5218687	5220537	255,227,132
Chr3	20955087	20960349	Chr9	5211852	5215571	255,227,132
Chr3	20966617	20976687	Chr9	5196394	5206248	255,227,132
Chr3	20980518	20986109	Chr9	5183998	5189134	255,227,132
Chr3	20986660	20991787	Chr9	5165034	5167125	255,227,132
Chr3	20991919	20996681	Chr9	5159213	5163735	255,227,132
Chr3	20998094	20999547	Chr9	5156792	5158061	255,227,132
Chr3	21001268	21010962	Chr9	5146875	5155140	255,227,132
Chr3	21015818	21016348	Chr9	5142945	5143322	255,227,132
Chr3	21017941	21020727	Chr9	5139922	5141759	255,227,132
Chr3	21022391	21023320	Chr9	5135151	5135732	255,227,132
Chr3	21025421	21027453	Chr9	5128972	5131508	255,227,132
Chr3	21031745	21055808	Chr9	5103703	5128575	255,227,132
Chr3	21057850	21063049	Chr9	5098304	5100405	255,227,132
Chr3	21063973	21075083	Chr9	5084518	5090228	255,227,132
Chr3	21075146	21078709	Chr9	5079516	5080111	255,227,132
Chr3	21079763	21086229	Chr9	5074507	5075983	255,227,132
Chr3	21090734	21096713	Chr9	5060507	5066205	255,227,132
Chr3	21117027	21138629	Chr9	5016223	5035129	255,227,132
Chr3	21163494	21167832	Chr9	5008269	5012428	255,227,132
Chr3	21168469	21171392	Chr9	5005183	5006996	255,227,132
Chr3	21172161	21182367	Chr9	4995227	5001386	255,227,132
Chr3	21182834	21183633	Chr9	4992407	4993290	255,227,132
Chr3	21186795	21191484	Chr9	4979693	4983919	255,227,132
Chr3	21192294	21195841	Chr9	4974716	4978001	255,227,132
Chr3	21197333	21198947	Chr9	4969612	4970802	255,227,132
Chr3	21221493	21225243	Chr9	4954219	4957617	255,227,132
Chr3	21227402	21231940	Chr9	4947625	4953030	255,227,132
Chr3	21232634	21236542	Chr9	4943100	4946880	255,227,132
Chr3	21239020	21240889	Chr9	4938706	4940129	255,227,132
Chr3	21252716	21255662	Chr9	4927198	4928443	255,227,132
Chr3	21262145	21266170	Chr9	4915532	4917778	255,227,132
Chr3	21273176	21276356	Chr9	4909532	4912829	255,227,132
Chr3	21282691	21284362	Chr9	4898596	4903571	255,227,132
Chr3	21293576	21298377	Chr9	4887257	4890464	255,227,132
Chr3	21299773	21304348	Chr9	4880721	4885498	255,227,132
Chr3	21306884	21323820	Chr9	4867034	4879440	255,227,132
Chr3	21336681	21344328	Chr9	4856100	4861854	255,227,132
Chr3	21357907	21363471	Chr9	4838354	4841587	255,227,132
Chr3	21365594	21368157	Chr9	4829735	4833223	255,227,132
Chr3	21387413	21388911	Chr9	4795919	4797116	255,227,132
Chr3	21391858	21401158	Chr9	4786554	4794609	255,227,132
Chr3	21405589	21411048	Chr9	4780763	4784898	255,227,132
Chr3	21415167	21419693	Chr9	4769821	4774884	255,227,132
Chr3	21420762	21424588	Chr9	4765156	4768891	255,227,132
Chr3	21427023	21429697	Chr9	4762159	4764480	255,227,132
Chr3	21437198	21438111	Chr9	4750840	4753621	255,227,132
Chr3	21445421	21449781	Chr9	4741801	4746037	255,227,132
Chr3	21456793	21458266	Chr9	4735582	4736743	255,227,132
Chr3	21464783	21466771	Chr9	4728960	4731134	255,227,132
Chr3	21479514	21480328	Chr9	4719686	4720548	255,227,132
Chr3	21487337	21488853	Chr9	4713319	4718442	255,227,132
Chr3	21491725	21492681	Chr9	4711606	4712508	255,227,132
Chr3	21493642	21498337	Chr9	4707640	4708101	255,227,132
Chr3	21500975	21504859	Chr9	4700259	4705120	255,227,132
Chr3	21506704	21506967	Chr9	4697269	4697854	255,227,132
Chr3	21510968	21511775	Chr9	4690109	4690687	255,227,132
Chr3	21539045	21541779	Chr9	4680943	4684218	255,227,132
Chr3	21547163	21550989	Chr9	4675826	4678786	255,227,132
Chr3	21551494	21557621	Chr9	4668316	4674894	255,227,132
Chr3	21563533	21567665	Chr9	4640054	4664542	255,227,132
Chr3	21570820	21573093	Chr9	4637130	4638020	255,227,132
Chr3	21575539	21579499	Chr9	4630176	4633701	255,227,132
Chr3	21580311	21584909	Chr9	4623304	4628740	255,227,132
Chr3	21585784	21587636	Chr9	4619148	4621582	255,227,132
Chr3	21590898	21595470	Chr9	4610087	4615770	255,227,132
Chr3	21619835	21624995	Chr9	4604301	4608795	255,227,132
Chr3	21626494	21631597	Chr9	4596741	4602120	255,227,132
Chr3	21632244	21633449	Chr9	4594185	4596116	255,227,132
Chr3	21635255	21644390	Chr9	4586795	4593722	255,227,132
Chr3	21645170	21646567	Chr9	4581064	4584008	255,227,132
Chr3	21653386	21654576	Chr9	4577189	4579229	255,227,132
Chr3	21662165	21666811	Chr9	4571428	4576920	255,227,132
Chr3	21668990	21672595	Chr9	4567134	4568125	255,227,132
Chr3	21674057	21685107	Chr9	4553998	4564998	255,227,132
Chr3	21733870	21737765	Chr9	4523582	4530559	255,227,132
Chr3	21754994	21755885	Chr9	4513181	4514026	255,227,132
Chr3	21769482	21770975	Chr9	4497183	4498739	255,227,132
Chr3	21774932	21776681	Chr9	4492439	4494636	255,227,132
Chr3	21778890	21784397	Chr9	4476702	4481666	255,227,132
Chr3	21785827	21790331	Chr9	4471519	4475061	255,227,132
Chr3	21802683	21807055	Chr9	4466484	4467692	255,227,132
Chr3	21807485	21811422	Chr9	4458876	4462838	255,227,132
Chr3	21811539	21815625	Chr9	4452042	4457998	255,227,132
Chr3	21818891	21823164	Chr9	4448809	4452283	255,227,132
Chr3	21834582	21837761	Chr9	4432886	4436498	255,227,132
Chr3	21841678	21846153	Chr9	4424805	4430462	255,227,132
Chr3	21846805	21852470	Chr9	4419798	4424833	255,227,132
Chr3	21853367	21855545	Chr9	4417351	4417958	255,227,132
Chr3	21857218	21862138	Chr9	4411002	4415698	255,227,132
Chr3	21862528	21870653	Chr9	4402915	4410382	255,227,132
Chr3	21880201	21883932	Chr9	4388391	4391156	255,227,132
Chr3	21885362	21887464	Chr9	4383719	4386998	255,227,132
Chr3	21888363	21890903	Chr9	4377299	4382787	255,227,132
Chr3	21893076	21896028	Chr9	4372089	4375398	255,227,132
Chr3	21903669	21907356	Chr9	4364789	4367188	255,227,132
Chr3	21913526	21915130	Chr9	4354384	4356120	255,227,132
Chr3	21928408	21934192	Chr9	4342846	4348262	255,227,132
Chr3	21935101	21942950	Chr9	4333472	4341244	255,227,132
Chr3	22015159	22026250	Chr9	4274459	4288045	255,227,132
Chr3	22027735	22029043	Chr9	4272118	4273348	255,227,132
Chr3	22032741	22038168	Chr9	4263414	4269501	255,227,132
Chr3	22044923	22054157	Chr9	4252742	4261932	255,227,132
Chr3	22055952	22057865	Chr9	4250374	4251534	255,227,132
Chr3	22061688	22073129	Chr9	4241564	4247703	255,227,132
Chr3	22074720	22085804	Chr9	4229469	4241264	255,227,132
Chr3	22085973	22088820	Chr9	4225265	4228682	255,227,132
Chr3	22096290	22099330	Chr9	4212981	4217805	255,227,132
Chr3	22101968	22109193	Chr9	4198537	4205374	255,227,132
Chr3	22110339	22115114	Chr9	4193595	4198310	255,227,132
Chr3	22126102	22135252	Chr9	4190181	4193235	255,227,132
Chr3	22145790	22151257	Chr9	4175203	4182654	255,227,132
Chr3	22151843	22155250	Chr9	4162679	4170434	255,227,132
Chr3	22170183	22177325	Chr9	4153904	4161678	255,227,132
Chr3	22177562	22178019	Chr9	4148305	4153561	255,227,132
Chr3	22195912	22200964	Chr9	4139602	4145268	255,227,132
Chr3	22202830	22203575	Chr9	4137172	4137823	255,227,132
Chr3	22205831	22210611	Chr9	4131028	4135553	255,227,132
Chr3	22212282	22213274	Chr9	4127674	4129104	255,227,132
Chr3	22231862	22238309	Chr9	4093388	4105937	255,227,132
Chr3	22241843	22247960	Chr9	4078012	4082680	255,227,132
Chr3	22256811	22262561	Chr9	4069145	4074656	255,227,132
Chr3	22267289	22273597	Chr9	4059455	4068026	255,227,132
Chr3	22273977	22276262	Chr9	4056246	4059170	255,227,132
Chr3	22277458	22277751	Chr9	4054618	4054995	255,227,132
Chr3	22293485	22296615	Chr9	4030481	4032792	255,227,132
Chr3	22305868	22312829	Chr9	4017339	4022773	255,227,132
Chr3	22313754	22318571	Chr9	4010028	4013919	255,227,132
Chr3	22323455	22326998	Chr9	3999502	4002694	255,227,132
Chr3	22339271	22341179	Chr9	3994598	3996688	255,227,132
Chr3	22346819	22357988	Chr9	3989410	3991848	255,227,132
Chr3	22362117	22365483	Chr9	3983506	3986072	255,227,132
Chr3	22382323	22384467	Chr9	3963405	3963680	255,227,132
Chr3	22401161	22404065	Chr9	3956847	3959569	255,227,132
Chr3	22407446	22408630	Chr9	3953467	3954660	255,227,132
Chr3	22421472	22422706	Chr9	3945332	3947235	255,227,132
Chr3	22436541	22441608	Chr9	3925850	3931351	255,227,132
Chr3	22451300	22461587	Chr9	3909659	3918947	255,227,132
Chr3	22474500	22475726	Chr9	3901949	3903247	255,227,132
Chr3	22480445	22484806	Chr9	3893617	3897430	255,227,132
Chr3	22486436	22489165	Chr9	3890444	3891656	255,227,132
Chr3	22494056	22498443	Chr9	3880485	3884663	255,227,132
Chr3	22499997	22505412	Chr9	3873084	3878690	255,227,132
Chr3	22509069	22513107	Chr9	3866086	3870038	255,227,132
Chr3	22514966	22520115	Chr9	3858005	3863355	255,227,132
Chr3	22521470	22527677	Chr9	3850102	3857468	255,227,132
Chr3	22530934	22535962	Chr9	3842641	3848427	255,227,132
Chr3	22537470	22541616	Chr9	3835530	3839679	255,227,132
Chr3	22543599	22549339	Chr9	3827240	3833732	255,227,132
Chr3	22553986	22554529	Chr9	3824442	3824708	255,227,132
Chr3	22560765	22561333	Chr9	3805437	3812597	255,227,132
Chr3	22581843	22587591	Chr9	3804566	3805435	255,227,132
Chr3	22589309	22597157	Chr9	3801664	3803736	255,227,132
Chr3	22599339	22600677	Chr9	3794794	3795693	255,227,132
Chr3	22602441	22628325	Chr9	3766434	3792583	255,227,132
Chr3	22630412	22635421	Chr9	3754095	3758371	255,227,132
Chr3	22636792	22639293	Chr9	3747899	3750445	255,227,132
Chr3	22655970	22658813	Chr9	3728371	3730676	255,227,132
Chr3	22671318	22674900	Chr9	3711442	3715209	255,227,132
Chr3	22677262	22681235	Chr9	3706156	3708910	255,227,132
Chr3	22680095	22684837	Chr9	3701759	3705713	255,227,132
Chr3	22686069	22691739	Chr9	3692878	3699398	255,227,132
Chr3	22701884	22706814	Chr9	3679129	3681634	255,227,132
Chr3	22707647	22720614	Chr9	3662206	3675616	255,227,132
Chr3	22724208	22728594	Chr9	3649750	3654261	255,227,132
Chr3	22731567	22740058	Chr9	3639136	3647223	255,227,132
Chr3	22747302	22753033	Chr9	3627676	3634219	255,227,132
Chr3	22755719	22757176	Chr9	3621990	3625714	255,227,132
Chr3	22763509	22770830	Chr9	3611828	3618204	255,227,132
Chr3	22772464	22775503	Chr9	3605439	3608888	255,227,132
Chr3	22793487	22796097	Chr9	3593634	3598751	255,227,132
Chr3	22799801	22802672	Chr9	3589213	3591759	255,227,132
Chr3	22805099	22813942	Chr9	3572463	3580011	255,227,132
Chr3	22813664	22816440	Chr9	3567399	3570211	255,227,132
Chr3	22827974	22833155	Chr9	3561199	3566462	255,227,132
Chr3	22845861	22849024	Chr9	3545103	3551143	255,227,132
Chr3	22849714	22849872	Chr9	3543446	3544346	255,227,132
Chr3	22851448	22854638	Chr9	3541676	3542276	255,227,132
Chr3	22873606	22876084	Chr9	3537419	3539804	255,227,132
Chr3	22880268	22881425	Chr9	3530150	3531468	255,227,132
Chr3	22882642	22883013	Chr9	3528766	3529677	255,227,132
Chr3	22898563	22905500	Chr9	3514183	3517084	255,227,132
Chr3	22906945	22909541	Chr9	3508944	3511133	255,227,132
Chr3	22910648	22912354	Chr9	3504158	3505448	255,227,132
Chr3	22914608	22925750	Chr9	3490729	3502069	255,227,132
Chr3	22994754	23008528	Chr9	3457907	3471386	255,227,132
Chr3	23010380	23017221	Chr9	3448952	3457005	255,227,132
Chr3	23018364	23021937	Chr9	3440304	3442157	255,227,132
Chr3	23033203	23037275	Chr9	3421773	3422748	255,227,132
Chr3	23041974	23044730	Chr9	3420479	3421256	255,227,132
Chr3	23055111	23057956	Chr9	3406816	3409735	255,227,132
Chr3	23060148	23068990	Chr9	3393632	3395597	255,227,132
Chr3	23071581	23072869	Chr9	3388571	3389443	255,227,132
Chr3	23077835	23078944	Chr9	3376315	3378045	255,227,132
Chr3	23105467	23114512	Chr9	3359041	3367522	255,227,132
Chr3	23116593	23118137	Chr9	3354060	3357943	255,227,132
Chr3	23119096	23121204	Chr9	3351698	3353600	255,227,132
Chr3	23131490	23133123	Chr9	3345096	3346475	255,227,132
Chr3	23143853	23149350	Chr9	3326711	3331443	255,227,132
Chr3	23155066	23156822	Chr9	3317408	3318702	255,227,132
Chr3	23170837	23172735	Chr9	3314389	3315907	255,227,132
Chr3	23176112	23183072	Chr9	3300669	3311157	255,227,132
Chr3	23190087	23192000	Chr9	3294921	3296516	255,227,132
Chr3	23194510	23198760	Chr9	3287046	3291614	255,227,132
Chr3	23199596	23201773	Chr9	3283408	3286219	255,227,132
Chr3	23208691	23220395	Chr9	3267388	3281849	255,227,132
Chr3	23224490	23239443	Chr9	3250371	3264372	255,227,132
Chr3	23240713	23241365	Chr9	3248196	3249021	255,227,132
Chr3	23244373	23249483	Chr9	3239462	3245685	255,227,132
Chr3	23251506	23262764	Chr9	3228222	3236776	255,227,132
Chr3	23271425	23278152	Chr9	3219496	3226169	255,227,132
Chr3	23283277	23285677	Chr9	3210942	3212498	255,227,132
Chr3	23300581	23310162	Chr9	3192671	3201590	255,227,132
Chr3	23321669	23327713	Chr9	3175498	3182878	255,227,132
Chr3	23329729	23335434	Chr9	3168171	3173346	255,227,132
Chr3	23337364	23340841	Chr9	3163158	3166651	255,227,132
Chr3	23342060	23350416	Chr9	3153330	3161991	255,227,132
Chr3	23351412	23356402	Chr9	3147888	3152478	255,227,132
Chr3	23358333	23365151	Chr9	3138957	3144731	255,227,132
[truncated: 15,733 more rows]
