# Supplementary material for: Genome structure-based Juglandaceae phylogenies contradict alignment-based phylogenies and substitution rates vary with DNA repair genes
Source: Nat Commun. 2023 Feb 4;14:617. doi: 10.1038/s41467-023-36247-z (PMC9899254; doi:10.1038/s41467-023-36247-z)
Supplement: Supplementary file 14 — Source Data [file 41467_2023_36247_MOESM14_ESM.zip › Fig2b.7species.block.median.ks.txt]

0.448966	Ero
0.547783	Ero
0.388519	Ero
0.426892	Ero
0.4781635	Ero
0.4525145	Ero
0.46872	Ero
0.445968	Ero
0.44603	Ero
0.449274	Ero
0.474041	Ero
0.683738	Ero
0.43314	Ero
2.18931	Ero
2.1163	Ero
1.88054	Ero
2.484585	Ero
3.292	Ero
2.17171	Ero
1.91485	Ero
1.925055	Ero
1.56548	Ero
2.22314	Ero
2.251435	Ero
2.34597	Ero
2.29211	Ero
1.79997	Ero
1.65412	Ero
1.83141	Ero
3.757	Ero
2.873115	Ero
2.2003	Ero
2.22968	Ero
2.417355	Ero
1.84396	Ero
2.73988	Ero
2.6741	Ero
1.911735	Ero
2.93499	Ero
2.5545	Ero
2.454125	Ero
2.3817	Ero
2.36322	Ero
3.8413	Ero
2.187245	Ero
1.90575	Ero
2.429915	Ero
2.20887	Ero
0.456116	Ero
0.486781	Ero
0.8702375	Ero
0.47488	Ero
0.5913175	Ero
2.22004	Ero
2.03364	Ero
2.949065	Ero
1.84858	Ero
1.873185	Ero
1.842795	Ero
1.96248	Ero
2.12332	Ero
2.116215	Ero
1.96404	Ero
2.00758	Ero
1.912665	Ero
1.67726	Ero
2.39029	Ero
0.0135625	Ero
0.462354	Ero
1.631655	Ero
2.072825	Ero
1.557295	Ero
2.09828	Ero
2.753575	Ero
1.99685	Ero
2.44653	Ero
2.10068	Ero
1.69735	Ero
1.812725	Ero
2.2604	Ero
2.37344	Ero
0.439878	Ero
0.488118	Ero
0.4797625	Ero
0.452997	Ero
0.451203	Ero
0.4419	Ero
0.509157	Ero
2.02348	Ero
1.80226	Ero
2.8368	Ero
2.86726	Ero
1.97505	Ero
1.973335	Ero
1.86974	Ero
2.270295	Ero
3.765535	Ero
3.07965	Ero
2.68216	Ero
2.84944	Ero
1.727195	Ero
1.48279	Ero
0.4583765	Ero
0.438036	Ero
0.493305	Ero
0.4501665	Ero
1.79428	Ero
0.4416135	Ero
2.27506	Ero
2.03725	Ero
0.484653	Ero
1.81478	Ero
0.746255	Ero
0.42065	Ero
0.453848	Ero
2.27264	Ero
0.4273215	Ero
0.501032	Ero
0.4704485	Ero
3.266585	Ero
1.986985	Ero
2.76417	Ero
1.85311	Ero
2.53873	Ero
2.006685	Ero
1.871885	Ero
2.55077	Ero
1.84333	Ero
2.14169	Ero
1.847665	Ero
2.32637	Ero
1.72384	Ero
2.72637	Ero
2.76471	Ero
2.59422	Ero
2.570155	Ero
3.2032	Ero
0.0343843	Ero
0.0245176	Ero
2.46591	Ero
2.100355	Ero
1.95033	Ero
1.79918	Ero
2.043525	Ero
1.64273	Ero
2.850235	Ero
1.94341	Ero
1.68651	Ero
1.60838	Ero
0.541091	Ero
0.613581	Ero
1.674875	Ero
1.838045	Ero
0.5730285	Ero
0.481573	Ero
0.5238	Ero
0.410001	Ero
1.97985	Ero
2.44148	Ero
2.12708	Ero
1.80166	Ero
1.625635	Ero
1.5442	Ero
2.16719	Ero
1.74418	Ero
2.752325	Ero
3.32729	Ero
2.1647	Ero
2.57556	Ero
1.81596	Ero
2.49441	Ero
3.32799	Ero
2.00051	Ero
2.840315	Ero
1.87137	Ero
2.94186	Ero
3.61789	Ero
1.9736	Ero
0.4966105	Ero
0.468302	Ero
0.3652285	Ero
0.3556205	Ero
0.448127	Ero
0.425468	Ero
0.546905	Ero
0.492907	Ero
0.4858605	Ero
0.5802275	Ero
0.5454555	Ero
1.68817	Ero
2.20136	Ero
2.64554	Ero
3.0859	Ero
2.21715	Ero
2.419865	Ero
1.937445	Ero
2.4467	Ero
1.87672	Ero
2.516905	Ero
2.51647	Ero
1.557205	Ero
1.63521	Ero
2.00544	Ero
3.59122	Ero
2.219915	Ero
1.79462	Ero
2.53662	Ero
2.10567	Ero
0.01147425	Ero
0.462878	Ero
0.465044	Ero
0.503924	Ero
0.551117	Ero
0.3750225	Ero
0.334123	Ero
0.4781055	Ero
0.532247	Ero
0.474762	Ero
0.625344	Ero
1.979785	Ero
2.34021	Ero
1.931415	Ero
1.98628	Ero
2.45243	Ero
3.23621	Ero
2.18167	Ero
3.67512	Ero
2.4372	Ero
1.66882	Ero
2.01289	Ero
2.05055	Ero
2.25242	Ero
2.118075	Ero
1.9984	Ero
0.492321	Ero
0.505407	Ero
0.468007	Ero
0.498705	Ero
0.369019	Cil
0.4176285	Cil
0.427912	Cil
2.173325	Cil
2.25862	Cil
1.85096	Cil
2.992905	Cil
1.85805	Cil
2.196915	Cil
1.99302	Cil
2.01826	Cil
2.03407	Cil
1.96716	Cil
1.68843	Cil
2.19874	Cil
2.19527	Cil
2.243685	Cil
1.903025	Cil
2.06864	Cil
1.81042	Cil
1.95881	Cil
2.18563	Cil
3.452425	Cil
1.86501	Cil
1.8286	Cil
1.97527	Cil
1.73354	Cil
1.867005	Cil
2.42744	Cil
3.51719	Cil
2.71024	Cil
1.89009	Cil
1.85642	Cil
1.86727	Cil
1.559995	Cil
2.230625	Cil
2.80983	Cil
0.358926	Cil
0.387726	Cil
0.3886335	Cil
0.3690525	Cil
0.372711	Cil
0.347044	Cil
0.3155665	Cil
1.86147	Cil
1.51397	Cil
2.070195	Cil
2.048095	Cil
1.669175	Cil
1.857375	Cil
2.48614	Cil
2.01213	Cil
2.63216	Cil
3.46443	Cil
2.05034	Cil
2.02942	Cil
1.841085	Cil
1.870385	Cil
2.535295	Cil
1.91552	Cil
2.06669	Cil
1.74854	Cil
1.822225	Cil
1.76716	Cil
2.17475	Cil
1.925085	Cil
2.94341	Cil
1.824405	Cil
2.005265	Cil
2.3607	Cil
3.126	Cil
2.30365	Cil
3.89346	Cil
1.91412	Cil
2.417055	Cil
2.180495	Cil
1.688885	Cil
2.238485	Cil
2.42512	Cil
2.10701	Cil
1.90942	Cil
1.88366	Cil
1.84672	Cil
0.405089	Cil
0.439616	Cil
0.468938	Cil
0.364329	Cil
0.368651	Cil
0.389481	Cil
0.476548	Cil
0.3951385	Cil
0.3764255	Cil
1.67142	Cil
2.68196	Cil
1.760715	Cil
1.94366	Cil
3.29113	Cil
1.81012	Cil
2.02571	Cil
1.64724	Cil
2.46614	Cil
3.27981	Cil
3.49768	Cil
2.49581	Cil
2.04846	Cil
2.45007	Cil
1.63507	Cil
2.35488	Cil
2.12944	Cil
1.6528	Cil
1.54143	Cil
1.76404	Cil
1.80287	Cil
1.75314	Cil
1.67093	Cil
2.39297	Cil
2.19158	Cil
1.70917	Cil
2.10373	Cil
1.91456	Cil
1.69742	Cil
1.713715	Cil
2.11343	Cil
0.33608	Cil
0.443033	Cil
1.808115	Cil
2.181835	Cil
0.366172	Cil
0.41368	Cil
0.38799	Cil
0.361229	Cil
1.91853	Cil
2.321635	Cil
2.456055	Cil
2.45227	Cil
1.88849	Cil
1.70745	Cil
2.006215	Cil
1.989935	Cil
2.13207	Cil
2.96797	Cil
1.69206	Cil
0.37439	Cil
0.3942085	Cil
0.402772	Cil
0.450723	Cil
1.628635	Cil
1.907995	Cil
2.529295	Cil
2.06604	Cil
2.62004	Cil
1.84331	Cil
1.52095	Cil
2.1413	Cil
2.00383	Cil
1.80448	Cil
2.04601	Cil
1.86965	Cil
1.78415	Cil
2.08061	Cil
1.929765	Cil
1.66592	Cil
1.70041	Cil
1.83861	Cil
2.31855	Cil
1.68393	Cil
1.890725	Cil
1.599265	Cil
2.732815	Cil
2.97071	Cil
1.95002	Cil
2.006485	Cil
3.31911	Cil
3.09304	Cil
1.64068	Cil
2.26857	Cil
1.78891	Cil
2.13435	Cil
1.65993	Cil
1.98474	Cil
3.304855	Cil
2.08299	Cil
0.365813	Cil
0.317396	Cil
0.4786685	Cil
0.3633925	Cil
0.4120115	Cil
0.41721	Cil
0.420659	Cil
2.298375	Cil
1.60913	Cil
2.25525	Cil
1.981985	Cil
2.14211	Cil
1.93309	Cil
1.58932	Cil
1.980105	Cil
2.014505	Cil
1.71702	Cil
2.52434	Cil
2.12713	Cil
1.54582	Cil
1.95311	Cil
1.5302	Cil
1.9918	Cil
0.393556	Cil
0.402345	Cil
0.456288	Cil
2.83972	Cil
2.397495	Cil
1.802505	Cil
1.92971	Cil
4.524035	Cil
2.168055	Cil
1.80144	Cil
1.86657	Cil
2.32468	Cil
1.70411	Cil
1.96143	Cil
3.854685	Cil
0.427329	Cil
0.4053285	Cil
0.37297	Cil
0.372645	Cil
0.359013	Cil
0.3984745	Cil
0.477113	Cil
1.33944	Cil
1.92028	Cil
2.029835	Cil
1.469415	Cil
0.466786	Cil
1.38364	Cil
1.74238	Jma
1.95834	Jma
2.391715	Jma
2.36901	Jma
0.3400745	Jma
0.342479	Jma
0.396184	Jma
0.408613	Jma
1.87093	Jma
0.351102	Jma
1.82623	Jma
1.740985	Jma
2.210525	Jma
2.09165	Jma
1.97149	Jma
1.99498	Jma
1.69931	Jma
2.58835	Jma
1.96667	Jma
2.14916	Jma
1.610235	Jma
2.663685	Jma
2.16019	Jma
1.76668	Jma
1.66205	Jma
2.83025	Jma
2.22126	Jma
2.27649	Jma
2.00551	Jma
1.712805	Jma
1.78516	Jma
1.921675	Jma
2.19329	Jma
1.67575	Jma
1.73497	Jma
1.56161	Jma
2.48066	Jma
2.08246	Jma
2.06753	Jma
1.557965	Jma
2.13083	Jma
0.370899	Jma
0.3427945	Jma
0.376599	Jma
0.3861555	Jma
2.89341	Jma
1.907735	Jma
2.07501	Jma
4.54136	Jma
0.3761805	Jma
0.372613	Jma
0.349831	Jma
0.4250985	Jma
0.3957415	Jma
0.331193	Jma
0.437616	Jma
0.471983	Jma
0.428964	Jma
2.033615	Jma
1.897655	Jma
2.070675	Jma
1.94735	Jma
2.03571	Jma
1.90597	Jma
1.90805	Jma
2.23332	Jma
2.79134	Jma
1.903515	Jma
2.688825	Jma
3.51277	Jma
2.39682	Jma
1.77413	Jma
4.23527	Jma
4.660215	Jma
4.40023	Jma
1.84531	Jma
2.348535	Jma
3.1588	Jma
1.84828	Jma
2.00457	Jma
1.850425	Jma
1.81141	Jma
2.76396	Jma
2.38208	Jma
1.64543	Jma
0.331695	Jma
0.347083	Jma
0.377165	Jma
0.402523	Jma
0.356802	Jma
0.389596	Jma
0.3815935	Jma
0.336018	Jma
0.351116	Jma
0.3806715	Jma
0.387442	Jma
0.301183	Jma
1.797065	Jma
1.67565	Jma
1.66011	Jma
1.624265	Jma
0.417869	Jma
1.818	Jma
1.892825	Jma
2.5324	Jma
2.167195	Jma
1.967685	Jma
2.1041	Jma
1.592345	Jma
3.37482	Jma
3.032265	Jma
1.91978	Jma
2.07851	Jma
1.8564	Jma
2.24363	Jma
2.16346	Jma
1.7595	Jma
2.11065	Jma
3.21402	Jma
2.10562	Jma
1.74702	Jma
1.75397	Jma
1.80123	Jma
1.643105	Jma
1.975655	Jma
1.68429	Jma
2.5541	Jma
1.719765	Jma
3.72309	Jma
0.4514005	Jma
2.18078	Jma
1.96857	Jma
1.7109	Jma
1.69451	Jma
2.625865	Jma
2.0592	Jma
1.8315	Jma
1.5368	Jma
3.34103	Jma
0.338892	Jma
0.33552	Jma
0.364331	Jma
0.3871505	Jma
0.363565	Jma
0.482051	Jma
0.385351	Jma
0.351368	Jma
0.3272555	Jma
0.417645	Jma
0.314998	Jma
1.96957	Jma
1.67697	Jma
2.05594	Jma
2.34837	Jma
2.31792	Jma
1.62708	Jma
2.28885	Jma
1.87113	Jma
1.6752	Jma
1.78439	Jma
2.43156	Jma
2.15477	Jma
2.11759	Jma
1.65414	Jma
1.885315	Jma
2.388875	Jma
1.92086	Jma
2.05539	Jma
2.296835	Jma
1.914285	Jma
2.002555	Jma
2.09837	Jma
1.79613	Jma
1.70743	Jma
2.37636	Jma
1.81551	Jma
1.94508	Jma
2.27309	Jma
1.890925	Jma
1.72775	Jma
1.85304	Jma
0.363292	Jma
1.030189	Jma
0.3412655	Jma
0.365051	Jma
0.3530635	Jma
0.355599	Jma
2.375675	Jma
1.61412	Jma
2.492135	Jma
2.89308	Jma
2.05561	Jma
2.009055	Jma
1.68465	Jma
2.4424	Jma
1.90962	Jma
1.79065	Jma
2.04962	Jma
1.56897	Jma
1.52297	Jma
1.82743	Jma
1.82528	Jma
1.9021	Jma
2.12875	Jma
1.606055	Jma
1.79287	Jma
2.17388	Jma
2.3798	Jma
1.94663	Jma
1.793405	Jma
2.97342	Jma
1.797595	Jma
3.62049	Jma
2.702565	Jma
1.780945	Jma
2.038245	Jma
1.8283	Jma
1.83944	Jma
1.790375	Jma
0.336222	Jma
0.6273435	Jma
3.23775	Jma
2.3267	Jma
0.3482525	Jma
0.382766	Jma
2.56802	Jma
1.703695	Jma
2.31333	Jma
2.3097	Jma
2.74707	Jma
0.345162	Jma
0.366505	Jma
0.390903	Jma
0.432733	Jma
0.362146	Jma
0.412813	Jma
0.3840225	Jma
0.324171	Jma
1.88713	Jma
2.044315	Jma
3.61142	Jma
2.351215	Jma
3.19001	Jma
2.15323	Jma
1.91642	Jma
1.77449	Jma
2.12549	Jma
1.70901	Jma
1.97783	Jma
1.919055	Jma
1.77888	Jma
1.50596	Jma
1.38421	Jma
1.91111	Jma
2.10102	Jma
2.447615	Jma
2.72709	Jma
2.06404	Jma
0.361457	Jmi
0.43334	Jmi
0.434441	Jmi
0.377561	Jmi
0.42249	Jmi
0.3836675	Jmi
0.432806	Jmi
0.547419	Jmi
1.74524	Jmi
2.88126	Jmi
2.25937	Jmi
1.811525	Jmi
1.99231	Jmi
2.245765	Jmi
2.23184	Jmi
2.01989	Jmi
3.02041	Jmi
1.774255	Jmi
1.716305	Jmi
1.93735	Jmi
2.26163	Jmi
1.823065	Jmi
2.39568	Jmi
2.16938	Jmi
1.899415	Jmi
1.774375	Jmi
1.717195	Jmi
3.50693	Jmi
2.08161	Jmi
2.23479	Jmi
1.94002	Jmi
1.85611	Jmi
2.01087	Jmi
2.372225	Jmi
1.9062	Jmi
2.455955	Jmi
0.374786	Jmi
0.386418	Jmi
0.4029325	Jmi
2.0136	Jmi
0.460806	Jmi
0.4253875	Jmi
3.245315	Jmi
1.85737	Jmi
2.14357	Jmi
2.4387	Jmi
1.78956	Jmi
3.63184	Jmi
1.627175	Jmi
2.6794	Jmi
1.7542	Jmi
1.91919	Jmi
1.65106	Jmi
2.295435	Jmi
1.994225	Jmi
1.92362	Jmi
2.00456	Jmi
1.610065	Jmi
2.48605	Jmi
1.65939	Jmi
2.21439	Jmi
1.84045	Jmi
3.381515	Jmi
3.67256	Jmi
2.5333	Jmi
3.6242	Jmi
1.71394	Jmi
1.700595	Jmi
1.78957	Jmi
2.319955	Jmi
1.89629	Jmi
2.923675	Jmi
1.852485	Jmi
2.01061	Jmi
2.07018	Jmi
1.67703	Jmi
0.372765	Jmi
0.382336	Jmi
3.16014	Jmi
4.255655	Jmi
0.382934	Jmi
0.4016995	Jmi
0.40662	Jmi
0.392673	Jmi
2.75008	Jmi
2.19745	Jmi
1.89995	Jmi
1.77491	Jmi
3.233885	Jmi
2.474855	Jmi
2.00747	Jmi
1.60579	Jmi
3.77926	Jmi
3.816305	Jmi
2.04228	Jmi
1.88179	Jmi
2.35518	Jmi
3.09834	Jmi
2.2187	Jmi
1.56867	Jmi
1.809145	Jmi
2.05074	Jmi
1.781665	Jmi
1.78835	Jmi
2.483	Jmi
1.78731	Jmi
1.846245	Jmi
1.67802	Jmi
1.91237	Jmi
2.01331	Jmi
2.551085	Jmi
1.70746	Jmi
1.88689	Jmi
3.11388	Jmi
1.489245	Jmi
1.64607	Jmi
2.41326	Jmi
1.492715	Jmi
2.220095	Jmi
0.365224	Jmi
0.5320745	Jmi
1.904605	Jmi
0.3787135	Jmi
0.415454	Jmi
0.424631	Jmi
2.49896	Jmi
2.6674	Jmi
2.54714	Jmi
3.045315	Jmi
1.75047	Jmi
2.46432	Jmi
4.12142	Jmi
3.47454	Jmi
2.02718	Jmi
2.351195	Jmi
2.01704	Jmi
1.85694	Jmi
1.93594	Jmi
3.75729	Jmi
2.1351	Jmi
0.395954	Jmi
0.4370955	Jmi
1.49104	Jmi
2.22689	Jmi
3.712965	Jmi
1.80437	Jmi
1.81528	Jmi
1.967355	Jmi
2.169975	Jmi
1.908	Jmi
1.61778	Jmi
1.76751	Jmi
2.939335	Jmi
1.83971	Jmi
2.03782	Jmi
1.58864	Jmi
2.13193	Jmi
2.29632	Jmi
2.238935	Jmi
1.968515	Jmi
1.89317	Jmi
1.48782	Jmi
1.87017	Jmi
1.541665	Jmi
2.11422	Jmi
1.725115	Jmi
2.346625	Jmi
1.82511	Jmi
3.47063	Jmi
1.695075	Jmi
1.80312	Jmi
2.112875	Jmi
2.371835	Jmi
0.362127	Jmi
0.413004	Jmi
0.4671155	Jmi
0.411028	Jmi
3.74682	Jmi
0.443184	Jmi
3.1739	Jmi
3.58007	Jmi
0.4002405	Jmi
0.4932735	Jmi
0.4200325	Jmi
3.41192	Jmi
1.592155	Jmi
3.30289	Jmi
1.95575	Jmi
2.19295	Jmi
1.86319	Jmi
2.263115	Jmi
2.451395	Jmi
1.76869	Jmi
1.789405	Jmi
1.421585	Jmi
2.01933	Jmi
1.51296	Jmi
1.678695	Jmi
4.15474	Jmi
3.817845	Jmi
1.47506	Jmi
0.397031	Jmi
0.394921	Jmi
2.662395	Jmi
0.33928	Jmi
2.59525	Jmi
2.10422	Jmi
1.859425	Jmi
1.63743	Jmi
4.11585	Jmi
2.163495	Jmi
2.082285	Jmi
3.71573	Jmi
2.037	Jmi
3.40124	Jmi
2.01139	Jmi
0.447461	Jmi
0.396982	Jmi
0.4134545	Jmi
0.434948	Jmi
0.4553405	Jmi
0.359076	Jmi
0.562357	Jmi
0.367703	Jre
0.414227	Jre
0.461196	Jre
0.40283	Jre
0.768808	Jre
0.37713	Jre
0.561597	Jre
0.511737	Jre
0.628108	Jre
3.7257	Jre
1.806555	Jre
2.36249	Jre
3.58751	Jre
1.9656	Jre
2.43163	Jre
1.98711	Jre
2.97019	Jre
2.08639	Jre
1.6102	Jre
1.66194	Jre
1.71684	Jre
1.79566	Jre
2.00761	Jre
1.37042	Jre
1.81511	Jre
1.716225	Jre
2.17845	Jre
1.782215	Jre
1.79411	Jre
2.14462	Jre
1.87255	Jre
2.06063	Jre
2.49388	Jre
2.03814	Jre
2.85249	Jre
2.84723	Jre
1.850145	Jre
1.73092	Jre
1.660085	Jre
2.22252	Jre
3.74249	Jre
2.38998	Jre
2.03549	Jre
3.73766	Jre
0.3750935	Jre
0.4016545	Jre
0.3964235	Jre
2.941195	Jre
0.426319	Jre
0.424996	Jre
0.6754275	Jre
2.16032	Jre
2.36996	Jre
3.26087	Jre
2.93797	Jre
1.700695	Jre
1.91036	Jre
2.0351	Jre
2.25054	Jre
2.06614	Jre
3.57538	Jre
1.98872	Jre
1.83152	Jre
1.957735	Jre
3.02386	Jre
2.289915	Jre
3.26984	Jre
1.6574	Jre
2.07068	Jre
2.24647	Jre
2.40718	Jre
1.497245	Jre
2.47154	Jre
4.009775	Jre
1.84832	Jre
3.47562	Jre
1.89534	Jre
1.7038	Jre
1.57929	Jre
2.04906	Jre
1.97906	Jre
3.32906	Jre
2.78524	Jre
1.84174	Jre
0.408976	Jre
0.373198	Jre
0.410975	Jre
1.98699	Jre
2.11406	Jre
1.95119	Jre
2.419565	Jre
3.31562	Jre
3.01884	Jre
2.172825	Jre
1.880795	Jre
1.923305	Jre
3.2069	Jre
2.250915	Jre
2.06014	Jre
3.357095	Jre
2.32959	Jre
1.66875	Jre
1.92688	Jre
1.82897	Jre
3.12478	Jre
2.28113	Jre
1.70983	Jre
2.404355	Jre
1.94533	Jre
2.479795	Jre
1.646995	Jre
2.514635	Jre
1.938005	Jre
2.57551	Jre
3.29455	Jre
1.86508	Jre
2.24231	Jre
0.34864	Jre
0.491167	Jre
2.7315	Jre
0.3883315	Jre
0.440433	Jre
2.18839	Jre
1.92899	Jre
0.336732	Jre
2.705295	Jre
1.71794	Jre
2.36335	Jre
2.039945	Jre
1.69036	Jre
1.853955	Jre
3.15831	Jre
1.88013	Jre
1.04204	Jre
1.566985	Jre
0.398281	Jre
0.441183	Jre
0.4141525	Jre
1.93609	Jre
2.02535	Jre
3.31921	Jre
3.79279	Jre
1.714745	Jre
1.819735	Jre
1.88269	Jre
1.99023	Jre
2.01858	Jre
1.915515	Jre
2.12368	Jre
2.209045	Jre
2.202825	Jre
2.09284	Jre
0.905121	Jre
2.42226	Jre
1.93709	Jre
2.19515	Jre
1.88592	Jre
1.880705	Jre
1.70233	Jre
3.23386	Jre
1.81995	Jre
1.630665	Jre
1.96036	Jre
2.11041	Jre
1.64567	Jre
2.52535	Jre
1.72316	Jre
2.04206	Jre
2.04199	Jre
1.69508	Jre
2.13526	Jre
3.542265	Jre
2.32503	Jre
0.3634875	Jre
0.344352	Jre
0.413936	Jre
0.543414	Jre
0.4344135	Jre
0.558473	Jre
2.08179	Jre
1.435845	Jre
1.952	Jre
1.7188	Jre
1.89591	Jre
1.85855	Jre
1.81306	Jre
1.76524	Jre
2.78157	Jre
1.64097	Jre
1.68023	Jre
2.519275	Jre
1.6034	Jre
1.97338	Jre
1.709495	Jre
1.60879	Jre
1.531495	Jre
0.3942835	Jre
0.4206715	Jre
0.373716	Jre
0.745578	Jre
3.00351	Jre
1.75603	Jre
2.49454	Jre
2.459975	Jre
2.75651	Jre
0.46022	Jre
0.416396	Jre
0.474331	Jre
0.3580845	Jre
0.68509	Jre
2.876985	Jre
0.447015	Pst
0.484976	Pst
0.5001305	Pst
0.469855	Pst
0.540421	Pst
0.574297	Pst
0.4462415	Pst
0.423101	Pst
1.99	Pst
1.97574	Pst
1.91501	Pst
2.36523	Pst
1.9611	Pst
3.054885	Pst
2.34876	Pst
2.484285	Pst
2.69774	Pst
1.690195	Pst
2.24691	Pst
2.05391	Pst
1.724295	Pst
2.153705	Pst
2.072625	Pst
2.15293	Pst
3.558515	Pst
3.210365	Pst
2.14664	Pst
2.2114	Pst
2.407555	Pst
1.75245	Pst
1.899855	Pst
2.09593	Pst
2.42338	Pst
2.262875	Pst
1.92947	Pst
1.730275	Pst
2.06796	Pst
0.457609	Pst
0.460041	Pst
0.394552	Pst
0.62459	Pst
0.493493	Pst
0.454522	Pst
0.525028	Pst
0.4960465	Pst
0.447764	Pst
0.418541	Pst
2.4653	Pst
1.76974	Pst
3.00008	Pst
2.144845	Pst
1.75514	Pst
1.8227	Pst
2.90703	Pst
3.51416	Pst
2.10597	Pst
1.94598	Pst
1.76913	Pst
2.13983	Pst
2.01417	Pst
1.95938	Pst
1.73274	Pst
1.66401	Pst
1.95987	Pst
1.650415	Pst
1.646035	Pst
1.842075	Pst
2.48345	Pst
2.23998	Pst
2.01242	Pst
2.384515	Pst
2.14956	Pst
2.670635	Pst
2.275825	Pst
2.73711	Pst
1.562885	Pst
2.23547	Pst
2.6145	Pst
0.4868125	Pst
0.430353	Pst
0.405426	Pst
0.456403	Pst
0.466444	Pst
0.423492	Pst
0.459212	Pst
0.5664855	Pst
0.464367	Pst
2.076235	Pst
1.86258	Pst
2.36775	Pst
2.485605	Pst
2.09615	Pst
2.01058	Pst
1.73901	Pst
1.698645	Pst
1.96018	Pst
3.46552	Pst
2.28335	Pst
1.986835	Pst
2.3947	Pst
1.84606	Pst
2.04754	Pst
2.14584	Pst
1.942695	Pst
1.55672	Pst
1.88285	Pst
2.07728	Pst
1.80436	Pst
1.94324	Pst
2.27833	Pst
2.68922	Pst
1.839995	Pst
1.83797	Pst
0.455441	Pst
0.5301915	Pst
2.62102	Pst
1.635525	Pst
2.220965	Pst
1.53453	Pst
0.3920775	Pst
0.493834	Pst
0.5012895	Pst
2.41243	Pst
0.404422	Pst
2.01775	Pst
2.00947	Pst
2.04471	Pst
1.94362	Pst
3.18701	Pst
3.170375	Pst
2.085255	Pst
1.88816	Pst
0.4792405	Pst
0.539434	Pst
0.488337	Pst
0.543729	Pst
0.375361	Pst
0.487448	Pst
0.399844	Pst
2.01742	Pst
1.97955	Pst
2.30899	Pst
3.440065	Pst
1.867025	Pst
1.99125	Pst
1.8381	Pst
1.97503	Pst
1.82676	Pst
1.77175	Pst
3.85009	Pst
2.25269	Pst
3.28323	Pst
1.926345	Pst
2.12661	Pst
2.22427	Pst
1.98648	Pst
2.24808	Pst
1.8775	Pst
2.83752	Pst
2.58205	Pst
2.30161	Pst
1.64844	Pst
2.20209	Pst
1.91933	Pst
2.04044	Pst
2.07685	Pst
2.008095	Pst
3.79607	Pst
1.700795	Pst
1.76014	Pst
1.826915	Pst
3.11961	Pst
0.451458	Pst
0.4604465	Pst
0.6650855	Pst
0.488259	Pst
0.504799	Pst
0.7343185	Pst
0.676937	Pst
3.91063	Pst
1.96116	Pst
1.77169	Pst
2.07539	Pst
3.22745	Pst
2.23738	Pst
2.930595	Pst
1.48074	Pst
2.67094	Pst
1.78061	Pst
2.25008	Pst
1.748175	Pst
3.50574	Pst
1.5984	Pst
2.23366	Pst
2.9777	Pst
2.068715	Pst
0.61386	Pst
0.382608	Pst
0.5244255	Pst
3.595355	Pst
2.370215	Pst
0.653763	Pst
0.491276	Pst
0.486682	Pst
0.446764	Pst
1.135894	Pst
2.79382	Pst
2.808505	Pst
3.17199	Pst
2.82705	Pst
3.49215	Pst
2.78201	Pst
1.80629	Pst
0.555811	Pst
0.4444995	Pst
0.534765	Pst
0.6902525	Pst
0.5801645	Pst
0.512332	Pst
0.472585	Pst
0.497277	Pst
1.842745	Pst
0.487166	Pst
0.564365	Pst
1.80885	Rch
1.83267	Rch
1.820065	Rch
1.760135	Rch
2.12729	Rch
1.56695	Rch
2.21936	Rch
1.50679	Rch
1.77186	Rch
1.645345	Rch
2.43674	Rch
1.78004	Rch
1.907905	Rch
2.034555	Rch
0.173429	Rch
2.065305	Rch
1.4132	Rch
2.24485	Rch
0.1776665	Rch
2.30115	Rch
1.95935	Rch
0	Rch
1.758065	Rch
2.328415	Rch
0.174412	Rch
2.52174	Rch
1.78276	Rch
0.17819	Rch
1.82031	Rch
1.733655	Rch
1.773745	Rch
1.57606	Rch
2.05246	Rch
1.573165	Rch
1.68002	Rch
1.95512	Rch
1.37389	Rch
2.10238	Rch
1.63035	Rch
1.76907	Rch
1.64595	Rch
2.16691	Rch
1.9561	Rch
1.65129	Rch
1.92261	Rch
1.661015	Rch
2.73872	Rch
1.721805	Rch
2.18514	Rch
1.86336	Rch
2.71292	Rch
1.541135	Rch
1.699405	Rch
1.7101	Rch
1.50442	Rch
1.726445	Rch
1.67939	Rch
1.90334	Rch
1.98383	Rch
1.53525	Rch
0.165086	Rch
0.174501	Rch
0.174642	Rch
0.174946	Rch
0.163019	Rch
0.156589	Rch
0.211274	Rch
1.84738	Rch
1.60802	Rch
1.66608	Rch
1.56275	Rch
2.016985	Rch
1.74799	Rch
1.99825	Rch
2.334675	Rch
1.77832	Rch
1.69618	Rch
1.899075	Rch
1.52816	Rch
1.467	Rch
1.72492	Rch
2.76307	Rch
1.96376	Rch
1.6331	Rch
2.0301	Rch
1.97844	Rch
1.93141	Rch
1.737825	Rch
1.83676	Rch
1.69846	Rch
1.53347	Rch
2.42466	Rch
1.751	Rch
1.83507	Rch
1.552455	Rch
1.728385	Rch
2.180595	Rch
1.647925	Rch
1.64115	Rch
1.5105	Rch
1.73497	Rch
1.7117	Rch
1.91677	Rch
0.158543	Rch
0.171048	Rch
0.1685795	Rch
0.1372215	Rch
0.31902	Rch
0.158459	Rch
0.162927	Rch
0.169034	Rch
2.03615	Rch
3.52288	Rch
2.162915	Rch
1.64638	Rch
2.25501	Rch
2.02759	Rch
1.60876	Rch
1.77397	Rch
1.93473	Rch
1.557375	Rch
1.373395	Rch
2.00882	Rch
1.82071	Rch
1.59512	Rch
1.92235	Rch
1.89965	Rch
1.92874	Rch
1.70145	Rch
2.28131	Rch
1.72673	Rch
1.478975	Rch
1.49471	Rch
1.68134	Rch
1.694835	Rch
1.61268	Rch
1.91907	Rch
1.69941	Rch
1.496645	Rch
2.167785	Rch
1.996745	Rch
1.79424	Rch
2.2901	Rch
1.88089	Rch
1.56893	Rch
1.961005	Rch
1.769185	Rch
1.920655	Rch
1.58666	Rch
2.77238	Rch
2.588295	Rch
1.72475	Rch
1.630115	Rch
1.795965	Rch
2.58202	Rch
2.477545	Rch
1.6506	Rch
1.390685	Rch
1.39976	Rch
0.1694965	Rch
0.159718	Rch
0.1809315	Rch
1.80961	Rch
2.14109	Rch
2.3196	Rch
0.15662	Rch
1.6869	Rch
2.151275	Rch
1.65615	Rch
1.70968	Rch
3.47212	Rch
2.011535	Rch
1.91328	Rch
1.64839	Rch
1.74507	Rch
1.84692	Rch
1.89601	Rch
1.837615	Rch
1.07229	Rch
1.634195	Rch
1.83127	Rch
1.49324	Rch
1.63561	Rch
1.62054	Rch
1.6447	Rch
1.54338	Rch
1.91079	Rch
1.673055	Rch
1.53116	Rch
1.62646	Rch
1.644155	Rch
1.96305	Rch
1.56046	Rch
0.16702	Rch
0.215177	Rch
0.198575	Rch
2.404725	Rch
2.13033	Rch
2.24954	Rch
1.68257	Rch
2.050255	Rch
3.76593	Rch
3.73434	Rch
1.80349	Rch
1.81562	Rch
1.43162	Rch
1.75266	Rch
1.86371	Rch
1.679675	Rch
1.966325	Rch
1.74735	Rch
1.760395	Rch
2.192025	Rch
1.66694	Rch
1.75562	Rch
1.57504	Rch
2.37528	Rch
2.13917	Rch
1.6966	Rch
2.09697	Rch
2.6119	Rch
2.1557	Rch
2.68289	Rch
2.02405	Rch
2.494535	Rch
0.158236	Rch
0.160305	Rch
0.175382	Rch
0.109188	Rch
0.171713	Rch
0.167387	Rch
0.1733715	Rch
2.093125	Rch
2.11362	Rch
1.66301	Rch
1.6511	Rch
1.82405	Rch
2.06652	Rch
1.89061	Rch
1.68313	Rch
2.348595	Rch
2.18154	Rch
1.96849	Rch
1.749825	Rch
1.76173	Rch
2.51835	Rch
2.123175	Rch
2.04557	Rch
2.871545	Rch
1.85995	Rch
1.86253	Rch
1.865395	Rch
1.88006	Rch
1.582285	Rch
