# Supplementary material for: Genome structure-based Juglandaceae phylogenies contradict alignment-based phylogenies and substitution rates vary with DNA repair genes
Source: Nat Commun. 2023 Feb 4;14:617. doi: 10.1038/s41467-023-36247-z (PMC9899254; doi:10.1038/s41467-023-36247-z)
Supplement: Supplementary file 14 — Source Data [file 41467_2023_36247_MOESM14_ESM.zip › Fig3a.Rch-Jre-WGDI-input.csv]

id	chr1	chr2	start1	end1	start2	end2	pvalue	length	ks_median	ks_average	homo1	homo2	homo3	homo4	homo5	block1	block2	ks	density1	density2	class1	class2
0	Chr1	Jr1D	1701	1973	996	1316	0	163	0.219569	0.349959397546012	1	1	1	1	1	1701_1704_1705_1707_1709_1712_1713_1715_1716_1717_1719_1720_1721_1723_1724_1726_1728_1731_1735_1737_1738_1739_1740_1741_1742_1743_1744_1748_1749_1750_1753_1757_1758_1759_1760_1761_1762_1766_1767_1769_1770_1771_1778_1779_1781_1782_1783_1784_1786_1789_1790_1792_1793_1794_1795_1797_1799_1803_1804_1805_1806_1807_1808_1810_1811_1813_1814_1815_1819_1820_1821_1822_1823_1824_1826_1829_1830_1831_1832_1833…	996_998_999_1000_1004_1006_1009_1010_1011_1013_1014_1015_1017_1018_1019_1023_1026_1027_1029_1030_1031_1032_1033_1034_1035_1036_1038_1040_1042_1043_1046_1049_1050_1055_1056_1057_1058_1061_1063_1064_1065_1066_1068_1069_1070_1071_1072_1073_1074_1075_1077_1078_1079_1080_1081_1082_1084_1085_1087_1088_1090_1093_1094_1095_1096_1098_1099_1100_1104_1105_1106_1107_1108_1110_1111_1116_1117_1118_1119_1124_11…	0.219569_0.219569_0.219569_0.219569_0.219569_0.219569_0.219569_0.219569_0.219569_0.219569_0.219569_0.219569_0.219569_0.219569_0.219569_0.219569_0.219569_0.219569_0.219569_0.219569_0.219569_0.219569_0.219569_0.219569_0.219569_0.219569_0.219569_0.219569_0.219569_0.219569_0.219569_0.219569_0.219569_0.219569_0.219569_0.219569_0.219569_0.219569_0.219569_0.219569_0.219569_0.219569_0.219569_0.219569_0.2…	1	1	0	0
0	Jr1D	Chr1	996	1316	1701	1973	0	163	0.219569	0.349959397546012	1	1	1	1	1	996_998_999_1000_1004_1006_1009_1010_1011_1013_1014_1015_1017_1018_1019_1023_1026_1027_1029_1030_1031_1032_1033_1034_1035_1036_1038_1040_1042_1043_1046_1049_1050_1055_1056_1057_1058_1061_1063_1064_1065_1066_1068_1069_1070_1071_1072_1073_1074_1075_1077_1078_1079_1080_1081_1082_1084_1085_1087_1088_1090_1093_1094_1095_1096_1098_1099_1100_1104_1105_1106_1107_1108_1110_1111_1116_1117_1118_1119_1124_11…	1701_1704_1705_1707_1709_1712_1713_1715_1716_1717_1719_1720_1721_1723_1724_1726_1728_1731_1735_1737_1738_1739_1740_1741_1742_1743_1744_1748_1749_1750_1753_1757_1758_1759_1760_1761_1762_1766_1767_1769_1770_1771_1778_1779_1781_1782_1783_1784_1786_1789_1790_1792_1793_1794_1795_1797_1799_1803_1804_1805_1806_1807_1808_1810_1811_1813_1814_1815_1819_1820_1821_1822_1823_1824_1826_1829_1830_1831_1832_1833…	0.219569_0.219569_0.219569_0.219569_0.219569_0.219569_0.219569_0.219569_0.219569_0.219569_0.219569_0.219569_0.219569_0.219569_0.219569_0.219569_0.219569_0.219569_0.219569_0.219569_0.219569_0.219569_0.219569_0.219569_0.219569_0.219569_0.219569_0.219569_0.219569_0.219569_0.219569_0.219569_0.219569_0.219569_0.219569_0.219569_0.219569_0.219569_0.219569_0.219569_0.219569_0.219569_0.219569_0.219569_0.2…	1	1	0	0
1	Chr1	Jr1D	2456	2514	467	564	1.6e-128	37	0.204798	0.291968783783784	1	1	1	1	1	2456_2458_2459_2460_2462_2463_2465_2466_2467_2471_2472_2473_2475_2477_2478_2479_2480_2481_2482_2483_2484_2485_2487_2490_2492_2493_2494_2495_2497_2501_2503_2505_2507_2510_2512_2513_2514	467_468_469_475_476_477_478_479_480_482_484_485_495_515_517_518_520_521_522_523_524_527_528_530_531_532_536_537_538_540_542_544_545_558_559_563_564	0.204798_0.204798_0.204798_0.204798_0.204798_0.204798_0.204798_0.204798_0.204798_0.204798_0.204798_0.204798_0.204798_0.204798_0.204798_0.204798_0.204798_0.204798_0.204798_0.204798_0.204798_0.204798_0.204798_0.204798_0.204798_0.204798_0.204798_0.204798_0.204798_0.204798_0.204798_0.204798_0.204798_0.204798_0.204798_0.204798_0.204798	1	1	0	0
1	Jr1D	Chr1	467	564	2456	2514	1.6e-128	37	0.204798	0.291968783783784	1	1	1	1	1	467_468_469_475_476_477_478_479_480_482_484_485_495_515_517_518_520_521_522_523_524_527_528_530_531_532_536_537_538_540_542_544_545_558_559_563_564	2456_2458_2459_2460_2462_2463_2465_2466_2467_2471_2472_2473_2475_2477_2478_2479_2480_2481_2482_2483_2484_2485_2487_2490_2492_2493_2494_2495_2497_2501_2503_2505_2507_2510_2512_2513_2514	0.204798_0.204798_0.204798_0.204798_0.204798_0.204798_0.204798_0.204798_0.204798_0.204798_0.204798_0.204798_0.204798_0.204798_0.204798_0.204798_0.204798_0.204798_0.204798_0.204798_0.204798_0.204798_0.204798_0.204798_0.204798_0.204798_0.204798_0.204798_0.204798_0.204798_0.204798_0.204798_0.204798_0.204798_0.204798_0.204798_0.204798	1	1	0	0
2	Chr1	Jr1D	1984	2033	1380	1472	7.2e-98	31	0.235901	0.380674161290322	1	1	1	1	1	1984_1985_1988_1989_1991_1994_1997_1998_1999_2000_2001_2003_2004_2005_2006_2007_2008_2009_2012_2013_2014_2015_2018_2019_2021_2023_2024_2030_2031_2032_2033	1380_1385_1393_1394_1398_1403_1404_1405_1406_1407_1408_1409_1412_1413_1415_1416_1417_1418_1423_1426_1430_1432_1441_1443_1445_1451_1459_1462_1463_1470_1472	0.235901_0.235901_0.235901_0.235901_0.235901_0.235901_0.235901_0.235901_0.235901_0.235901_0.235901_0.235901_0.235901_0.235901_0.235901_0.235901_0.235901_0.235901_0.235901_0.235901_0.235901_0.235901_0.235901_0.235901_0.235901_0.235901_0.235901_0.235901_0.235901_0.235901_0.235901	1	1	0	0
2	Jr1D	Chr1	1380	1472	1984	2033	7.2e-98	31	0.235901	0.380674161290322	1	1	1	1	1	1380_1385_1393_1394_1398_1403_1404_1405_1406_1407_1408_1409_1412_1413_1415_1416_1417_1418_1423_1426_1430_1432_1441_1443_1445_1451_1459_1462_1463_1470_1472	1984_1985_1988_1989_1991_1994_1997_1998_1999_2000_2001_2003_2004_2005_2006_2007_2008_2009_2012_2013_2014_2015_2018_2019_2021_2023_2024_2030_2031_2032_2033	0.235901_0.235901_0.235901_0.235901_0.235901_0.235901_0.235901_0.235901_0.235901_0.235901_0.235901_0.235901_0.235901_0.235901_0.235901_0.235901_0.235901_0.235901_0.235901_0.235901_0.235901_0.235901_0.235901_0.235901_0.235901_0.235901_0.235901_0.235901_0.235901_0.235901_0.235901	1	1	0	0
3	Chr1	Jr1D	2037	2090	1519	1557	9.7e-65	23	0.222499	0.265195739130435	1	1	1	1	1	2037_2039_2045_2046_2047_2048_2049_2064_2065_2068_2069_2070_2073_2074_2075_2077_2079_2080_2081_2083_2085_2088_2090	1519_1520_1521_1523_1524_1527_1528_1532_1534_1535_1536_1537_1541_1542_1543_1544_1546_1547_1549_1552_1554_1556_1557	0.222499_0.222499_0.222499_0.222499_0.222499_0.222499_0.222499_0.222499_0.222499_0.222499_0.222499_0.222499_0.222499_0.222499_0.222499_0.222499_0.222499_0.222499_0.222499_0.222499_0.222499_0.222499_0.222499	1	1	0	0
3	Jr1D	Chr1	1519	1557	2037	2090	9.7e-65	23	0.222499	0.265195739130435	1	1	1	1	1	1519_1520_1521_1523_1524_1527_1528_1532_1534_1535_1536_1537_1541_1542_1543_1544_1546_1547_1549_1552_1554_1556_1557	2037_2039_2045_2046_2047_2048_2049_2064_2065_2068_2069_2070_2073_2074_2075_2077_2079_2080_2081_2083_2085_2088_2090	0.222499_0.222499_0.222499_0.222499_0.222499_0.222499_0.222499_0.222499_0.222499_0.222499_0.222499_0.222499_0.222499_0.222499_0.222499_0.222499_0.222499_0.222499_0.222499_0.222499_0.222499_0.222499_0.222499	1	1	0	0
4	Chr1	Jr1D	2098	2116	1587	1606	4.9e-08	6	0.3134085	0.296268333333333	1	1	1	1	1	2098_2099_2100_2103_2107_2116	1587_1588_1592_1595_1598_1606	0.3134085_0.3134085_0.3134085_0.3134085_0.3134085_0.3134085	1	1	0	0
4	Jr1D	Chr1	1587	1606	2098	2116	4.9e-08	6	0.3134085	0.296268333333333	1	1	1	1	1	1587_1588_1592_1595_1598_1606	2098_2099_2100_2103_2107_2116	0.3134085_0.3134085_0.3134085_0.3134085_0.3134085_0.3134085	1	1	0	0
5	Chr1	Jr1D	2193	2201	882	905	1.2e-08	6	0.2502405	0.2911235	1	1	1	1	1	2193_2195_2197_2199_2200_2201	882_884_897_898_900_905	0.2502405_0.2502405_0.2502405_0.2502405_0.2502405_0.2502405	1	1	0	0
5	Jr1D	Chr1	882	905	2193	2201	1.2e-08	6	0.2502405	0.2911235	1	1	1	1	1	882_884_897_898_900_905	2193_2195_2197_2199_2200_2201	0.2502405_0.2502405_0.2502405_0.2502405_0.2502405_0.2502405	1	1	0	0
6	Chr1	Jr1D	4	1700	3072	1601	0	1035	0.210557	0.337508933429951	1	1	1	1	1	4_10_11_12_14_15_16_17_22_23_24_28_29_31_32_33_36_37_38_40_41_46_47_49_51_56_57_60_61_62_64_66_67_69_71_72_73_76_78_79_82_83_88_91_92_94_97_98_104_106_107_108_110_111_112_115_116_118_121_122_125_127_129_132_134_135_136_138_139_140_141_148_150_151_152_154_158_159_160_161_165_166_167_168_171_174_176_177_178_179_180_182_184_185_187_188_191_195_196_197_200_201_202_203_204_207_210_211_214_216_217_218_…	3072_3068_3066_3065_3064_3062_3061_3060_3059_3058_3057_3056_3054_3053_3052_3049_3048_3047_3046_3045_3044_3042_3041_3039_3037_3035_3034_3032_3031_3030_3029_3025_3024_3022_3019_3018_3017_3016_3015_3014_3013_3012_3011_3010_3009_3008_3007_3006_3004_3002_3001_3000_2999_2998_2997_2996_2995_2994_2992_2991_2990_2988_2987_2986_2985_2984_2983_2981_2980_2978_2977_2976_2975_2974_2973_2972_2971_2970_2969_2968…	0.210557_0.210557_0.210557_0.210557_0.210557_0.210557_0.210557_0.210557_0.210557_0.210557_0.210557_0.210557_0.210557_0.210557_0.210557_0.210557_0.210557_0.210557_0.210557_0.210557_0.210557_0.210557_0.210557_0.210557_0.210557_0.210557_0.210557_0.210557_0.210557_0.210557_0.210557_0.210557_0.210557_0.210557_0.210557_0.210557_0.210557_0.210557_0.210557_0.210557_0.210557_0.210557_0.210557_0.210557_0.2…	1	1	0	0
6	Jr1D	Chr1	3072	1601	4	1700	0	1035	0.210557	0.337508933429951	1	1	1	1	1	3072_3068_3066_3065_3064_3062_3061_3060_3059_3058_3057_3056_3054_3053_3052_3049_3048_3047_3046_3045_3044_3042_3041_3039_3037_3035_3034_3032_3031_3030_3029_3025_3024_3022_3019_3018_3017_3016_3015_3014_3013_3012_3011_3010_3009_3008_3007_3006_3004_3002_3001_3000_2999_2998_2997_2996_2995_2994_2992_2991_2990_2988_2987_2986_2985_2984_2983_2981_2980_2978_2977_2976_2975_2974_2973_2972_2971_2970_2969_2968…	4_10_11_12_14_15_16_17_22_23_24_28_29_31_32_33_36_37_38_40_41_46_47_49_51_56_57_60_61_62_64_66_67_69_71_72_73_76_78_79_82_83_88_91_92_94_97_98_104_106_107_108_110_111_112_115_116_118_121_122_125_127_129_132_134_135_136_138_139_140_141_148_150_151_152_154_158_159_160_161_165_166_167_168_171_174_176_177_178_179_180_182_184_185_187_188_191_195_196_197_200_201_202_203_204_207_210_211_214_216_217_218_…	0.210557_0.210557_0.210557_0.210557_0.210557_0.210557_0.210557_0.210557_0.210557_0.210557_0.210557_0.210557_0.210557_0.210557_0.210557_0.210557_0.210557_0.210557_0.210557_0.210557_0.210557_0.210557_0.210557_0.210557_0.210557_0.210557_0.210557_0.210557_0.210557_0.210557_0.210557_0.210557_0.210557_0.210557_0.210557_0.210557_0.210557_0.210557_0.210557_0.210557_0.210557_0.210557_0.210557_0.210557_0.2…	1	1	0	0
7	Chr1	Jr1D	2594	2905	349	1	0	222	0.2452285	0.355517306306306	1	1	1	1	1	2594_2596_2597_2599_2600_2601_2602_2603_2604_2607_2608_2609_2610_2611_2612_2613_2614_2615_2618_2620_2622_2623_2625_2626_2627_2628_2630_2632_2633_2634_2635_2636_2637_2638_2640_2641_2642_2643_2644_2645_2646_2647_2648_2649_2650_2651_2652_2653_2654_2655_2657_2658_2660_2661_2662_2663_2665_2666_2667_2668_2670_2671_2672_2673_2674_2675_2676_2677_2678_2679_2682_2683_2684_2686_2687_2688_2689_2691_2694_2695…	349_345_344_343_342_341_338_337_336_334_332_331_330_329_328_327_326_325_324_323_322_321_320_318_317_316_315_314_313_312_311_310_309_308_301_300_299_298_296_291_288_287_286_285_284_283_282_281_280_277_276_275_274_273_272_271_270_269_268_267_266_264_258_257_256_255_254_253_252_251_247_245_244_243_242_240_239_235_234_233_231_230_219_218_217_214_213_212_211_209_208_207_201_200_199_197_196_195_193_190…	0.2452285_0.2452285_0.2452285_0.2452285_0.2452285_0.2452285_0.2452285_0.2452285_0.2452285_0.2452285_0.2452285_0.2452285_0.2452285_0.2452285_0.2452285_0.2452285_0.2452285_0.2452285_0.2452285_0.2452285_0.2452285_0.2452285_0.2452285_0.2452285_0.2452285_0.2452285_0.2452285_0.2452285_0.2452285_0.2452285_0.2452285_0.2452285_0.2452285_0.2452285_0.2452285_0.2452285_0.2452285_0.2452285_0.2452285_0.2452285…	1	1	0	0
7	Jr1D	Chr1	349	1	2594	2905	0	222	0.2452285	0.355517306306306	1	1	1	1	1	349_345_344_343_342_341_338_337_336_334_332_331_330_329_328_327_326_325_324_323_322_321_320_318_317_316_315_314_313_312_311_310_309_308_301_300_299_298_296_291_288_287_286_285_284_283_282_281_280_277_276_275_274_273_272_271_270_269_268_267_266_264_258_257_256_255_254_253_252_251_247_245_244_243_242_240_239_235_234_233_231_230_219_218_217_214_213_212_211_209_208_207_201_200_199_197_196_195_193_190…	2594_2596_2597_2599_2600_2601_2602_2603_2604_2607_2608_2609_2610_2611_2612_2613_2614_2615_2618_2620_2622_2623_2625_2626_2627_2628_2630_2632_2633_2634_2635_2636_2637_2638_2640_2641_2642_2643_2644_2645_2646_2647_2648_2649_2650_2651_2652_2653_2654_2655_2657_2658_2660_2661_2662_2663_2665_2666_2667_2668_2670_2671_2672_2673_2674_2675_2676_2677_2678_2679_2682_2683_2684_2686_2687_2688_2689_2691_2694_2695…	0.2452285_0.2452285_0.2452285_0.2452285_0.2452285_0.2452285_0.2452285_0.2452285_0.2452285_0.2452285_0.2452285_0.2452285_0.2452285_0.2452285_0.2452285_0.2452285_0.2452285_0.2452285_0.2452285_0.2452285_0.2452285_0.2452285_0.2452285_0.2452285_0.2452285_0.2452285_0.2452285_0.2452285_0.2452285_0.2452285_0.2452285_0.2452285_0.2452285_0.2452285_0.2452285_0.2452285_0.2452285_0.2452285_0.2452285_0.2452285…	1	1	0	0
8	Chr1	Jr1D	2119	2486	994	550	0	191	0.229715	0.315356596858639	1	1	1	1	1	2119_2120_2123_2125_2126_2128_2129_2130_2134_2137_2138_2139_2140_2141_2143_2144_2145_2146_2147_2148_2150_2151_2153_2154_2158_2163_2164_2165_2168_2181_2189_2197_2202_2206_2209_2210_2211_2212_2215_2218_2220_2221_2222_2224_2225_2226_2231_2234_2235_2236_2238_2240_2242_2246_2250_2252_2254_2255_2256_2257_2260_2261_2262_2263_2264_2265_2266_2267_2270_2272_2274_2275_2280_2281_2283_2285_2288_2291_2293_2294…	994_993_992_984_980_978_977_965_958_954_952_950_948_947_946_944_943_942_941_940_938_937_935_934_930_927_925_923_915_912_907_897_879_871_870_869_868_867_865_864_862_861_859_855_850_849_843_841_840_838_836_834_833_831_830_829_825_824_821_820_819_818_817_816_815_814_813_812_806_805_804_802_801_800_796_795_794_793_780_778_777_776_774_773_772_770_769_768_766_764_763_759_757_753_749_748_747_746_745_741…	0.229715_0.229715_0.229715_0.229715_0.229715_0.229715_0.229715_0.229715_0.229715_0.229715_0.229715_0.229715_0.229715_0.229715_0.229715_0.229715_0.229715_0.229715_0.229715_0.229715_0.229715_0.229715_0.229715_0.229715_0.229715_0.229715_0.229715_0.229715_0.229715_0.229715_0.229715_0.229715_0.229715_0.229715_0.229715_0.229715_0.229715_0.229715_0.229715_0.229715_0.229715_0.229715_0.229715_0.229715_0.2…	1	1	0	0
8	Jr1D	Chr1	994	550	2119	2486	0	191	0.229715	0.315356596858639	1	1	1	1	1	994_993_992_984_980_978_977_965_958_954_952_950_948_947_946_944_943_942_941_940_938_937_935_934_930_927_925_923_915_912_907_897_879_871_870_869_868_867_865_864_862_861_859_855_850_849_843_841_840_838_836_834_833_831_830_829_825_824_821_820_819_818_817_816_815_814_813_812_806_805_804_802_801_800_796_795_794_793_780_778_777_776_774_773_772_770_769_768_766_764_763_759_757_753_749_748_747_746_745_741…	2119_2120_2123_2125_2126_2128_2129_2130_2134_2137_2138_2139_2140_2141_2143_2144_2145_2146_2147_2148_2150_2151_2153_2154_2158_2163_2164_2165_2168_2181_2189_2197_2202_2206_2209_2210_2211_2212_2215_2218_2220_2221_2222_2224_2225_2226_2231_2234_2235_2236_2238_2240_2242_2246_2250_2252_2254_2255_2256_2257_2260_2261_2262_2263_2264_2265_2266_2267_2270_2272_2274_2275_2280_2281_2283_2285_2288_2291_2293_2294…	0.229715_0.229715_0.229715_0.229715_0.229715_0.229715_0.229715_0.229715_0.229715_0.229715_0.229715_0.229715_0.229715_0.229715_0.229715_0.229715_0.229715_0.229715_0.229715_0.229715_0.229715_0.229715_0.229715_0.229715_0.229715_0.229715_0.229715_0.229715_0.229715_0.229715_0.229715_0.229715_0.229715_0.229715_0.229715_0.229715_0.229715_0.229715_0.229715_0.229715_0.229715_0.229715_0.229715_0.229715_0.2…	1	1	0	0
9	Chr1	Jr1D	2517	2594	466	378	8.6e-161	45	0.231241	0.310907622222222	1	1	1	1	1	2517_2518_2519_2523_2525_2526_2527_2528_2530_2531_2534_2537_2539_2540_2541_2543_2544_2545_2546_2548_2550_2551_2555_2556_2558_2559_2560_2561_2563_2565_2568_2573_2577_2578_2581_2583_2584_2585_2586_2587_2588_2589_2590_2592_2594	466_465_464_462_461_460_458_457_456_454_453_449_448_447_446_445_444_443_442_440_438_437_428_427_426_425_424_423_422_421_417_415_398_397_393_391_390_389_388_387_386_385_384_383_378	0.231241_0.231241_0.231241_0.231241_0.231241_0.231241_0.231241_0.231241_0.231241_0.231241_0.231241_0.231241_0.231241_0.231241_0.231241_0.231241_0.231241_0.231241_0.231241_0.231241_0.231241_0.231241_0.231241_0.231241_0.231241_0.231241_0.231241_0.231241_0.231241_0.231241_0.231241_0.231241_0.231241_0.231241_0.231241_0.231241_0.231241_0.231241_0.231241_0.231241_0.231241_0.231241_0.231241_0.231241_0.2…	1	1	0	0
9	Jr1D	Chr1	466	378	2517	2594	8.6e-161	45	0.231241	0.310907622222222	1	1	1	1	1	466_465_464_462_461_460_458_457_456_454_453_449_448_447_446_445_444_443_442_440_438_437_428_427_426_425_424_423_422_421_417_415_398_397_393_391_390_389_388_387_386_385_384_383_378	2517_2518_2519_2523_2525_2526_2527_2528_2530_2531_2534_2537_2539_2540_2541_2543_2544_2545_2546_2548_2550_2551_2555_2556_2558_2559_2560_2561_2563_2565_2568_2573_2577_2578_2581_2583_2584_2585_2586_2587_2588_2589_2590_2592_2594	0.231241_0.231241_0.231241_0.231241_0.231241_0.231241_0.231241_0.231241_0.231241_0.231241_0.231241_0.231241_0.231241_0.231241_0.231241_0.231241_0.231241_0.231241_0.231241_0.231241_0.231241_0.231241_0.231241_0.231241_0.231241_0.231241_0.231241_0.231241_0.231241_0.231241_0.231241_0.231241_0.231241_0.231241_0.231241_0.231241_0.231241_0.231241_0.231241_0.231241_0.231241_0.231241_0.231241_0.231241_0.2…	1	1	0	0
10	Chr1	Jr1D	1861	1904	1222	1153	6.9e-18	8	0.2067145	1.23591275	1	1	1	1	1	1861_1878_1881_1882_1883_1884_1886_1904	1222_1199_1197_1196_1195_1181_1178_1153	0.2067145_0.2067145_0.2067145_0.2067145_0.2067145_0.2067145_0.2067145_0.2067145	1	1	0	0
10	Jr1D	Chr1	1222	1153	1861	1904	6.9e-18	8	0.2067145	1.23591275	1	1	1	1	1	1222_1199_1197_1196_1195_1181_1178_1153	1861_1878_1881_1882_1883_1884_1886_1904	0.2067145_0.2067145_0.2067145_0.2067145_0.2067145_0.2067145_0.2067145_0.2067145	1	1	0	0
11	Chr1	Jr1S	2457	2515	234	298	6.6e-94	29	0.30646	0.37032075862069	1	1	1	1	1	2457_2458_2459_2460_2462_2463_2464_2465_2468_2472_2480_2482_2483_2484_2485_2491_2492_2493_2494_2496_2499_2501_2502_2507_2510_2511_2513_2514_2515	234_236_238_239_240_241_242_244_245_246_250_251_252_253_254_269_271_272_277_278_281_283_284_288_293_295_296_297_298	0.30646_0.30646_0.30646_0.30646_0.30646_0.30646_0.30646_0.30646_0.30646_0.30646_0.30646_0.30646_0.30646_0.30646_0.30646_0.30646_0.30646_0.30646_0.30646_0.30646_0.30646_0.30646_0.30646_0.30646_0.30646_0.30646_0.30646_0.30646_0.30646	1	1	0	0
11	Jr1S	Chr1	234	298	2457	2515	6.6e-94	29	0.30646	0.37032075862069	1	1	1	1	1	234_236_238_239_240_241_242_244_245_246_250_251_252_253_254_269_271_272_277_278_281_283_284_288_293_295_296_297_298	2457_2458_2459_2460_2462_2463_2464_2465_2468_2472_2480_2482_2483_2484_2485_2491_2492_2493_2494_2496_2499_2501_2502_2507_2510_2511_2513_2514_2515	0.30646_0.30646_0.30646_0.30646_0.30646_0.30646_0.30646_0.30646_0.30646_0.30646_0.30646_0.30646_0.30646_0.30646_0.30646_0.30646_0.30646_0.30646_0.30646_0.30646_0.30646_0.30646_0.30646_0.30646_0.30646_0.30646_0.30646_0.30646_0.30646	1	1	0	0
12	Chr1	Jr1S	4	2168	1885	644	0	844	0.266219	0.389982306042654	1	1	1	1	1	4_14_17_23_26_37_43_44_46_51_55_57_59_61_62_64_69_73_74_78_80_81_82_83_86_88_89_94_97_100_106_109_111_113_114_115_116_117_121_122_123_127_132_133_134_136_139_140_142_149_151_154_155_158_159_160_165_166_167_168_169_170_178_180_182_184_188_189_195_197_199_200_201_203_204_207_209_211_213_214_216_218_219_223_227_228_230_231_239_244_246_251_252_254_255_257_260_262_264_265_267_271_273_276_279_283_285_2…	1885_1879_1878_1877_1876_1875_1874_1872_1869_1868_1867_1866_1865_1862_1861_1859_1857_1854_1853_1852_1851_1850_1849_1848_1846_1845_1844_1843_1841_1840_1838_1836_1834_1833_1831_1830_1829_1828_1827_1826_1825_1823_1822_1821_1820_1819_1818_1817_1814_1812_1811_1810_1809_1808_1807_1806_1804_1803_1802_1801_1800_1799_1798_1797_1796_1795_1794_1793_1792_1791_1790_1789_1788_1785_1784_1783_1781_1780_1778_1777…	0.266219_0.266219_0.266219_0.266219_0.266219_0.266219_0.266219_0.266219_0.266219_0.266219_0.266219_0.266219_0.266219_0.266219_0.266219_0.266219_0.266219_0.266219_0.266219_0.266219_0.266219_0.266219_0.266219_0.266219_0.266219_0.266219_0.266219_0.266219_0.266219_0.266219_0.266219_0.266219_0.266219_0.266219_0.266219_0.266219_0.266219_0.266219_0.266219_0.266219_0.266219_0.266219_0.266219_0.266219_0.2…	1	1	0	0
12	Jr1S	Chr1	1885	644	4	2168	0	844	0.266219	0.389982306042654	1	1	1	1	1	1885_1879_1878_1877_1876_1875_1874_1872_1869_1868_1867_1866_1865_1862_1861_1859_1857_1854_1853_1852_1851_1850_1849_1848_1846_1845_1844_1843_1841_1840_1838_1836_1834_1833_1831_1830_1829_1828_1827_1826_1825_1823_1822_1821_1820_1819_1818_1817_1814_1812_1811_1810_1809_1808_1807_1806_1804_1803_1802_1801_1800_1799_1798_1797_1796_1795_1794_1793_1792_1791_1790_1789_1788_1785_1784_1783_1781_1780_1778_1777…	4_14_17_23_26_37_43_44_46_51_55_57_59_61_62_64_69_73_74_78_80_81_82_83_86_88_89_94_97_100_106_109_111_113_114_115_116_117_121_122_123_127_132_133_134_136_139_140_142_149_151_154_155_158_159_160_165_166_167_168_169_170_178_180_182_184_188_189_195_197_199_200_201_203_204_207_209_211_213_214_216_218_219_223_227_228_230_231_239_244_246_251_252_254_255_257_260_262_264_265_267_271_273_276_279_283_285_2…	0.266219_0.266219_0.266219_0.266219_0.266219_0.266219_0.266219_0.266219_0.266219_0.266219_0.266219_0.266219_0.266219_0.266219_0.266219_0.266219_0.266219_0.266219_0.266219_0.266219_0.266219_0.266219_0.266219_0.266219_0.266219_0.266219_0.266219_0.266219_0.266219_0.266219_0.266219_0.266219_0.266219_0.266219_0.266219_0.266219_0.266219_0.266219_0.266219_0.266219_0.266219_0.266219_0.266219_0.266219_0.2…	1	1	0	0
13	Chr1	Jr1S	2517	2905	232	3	0	161	0.281975	0.474788799378882	1	1	1	1	1	2517_2518_2519_2523_2524_2525_2526_2529_2530_2531_2534_2537_2541_2543_2544_2545_2546_2547_2548_2550_2555_2557_2558_2559_2562_2563_2565_2566_2567_2571_2575_2576_2577_2578_2579_2580_2583_2584_2586_2590_2591_2593_2597_2603_2607_2608_2610_2612_2613_2614_2618_2619_2620_2626_2628_2629_2630_2632_2636_2637_2638_2640_2645_2647_2648_2649_2650_2654_2657_2658_2659_2660_2661_2663_2665_2666_2667_2669_2672_2675…	232_231_230_229_228_227_226_225_224_223_222_221_219_218_217_216_215_214_212_211_210_209_208_205_204_203_202_201_200_196_194_193_192_191_190_188_187_186_185_184_183_182_181_175_171_169_168_166_165_164_163_162_161_160_159_158_157_155_154_153_152_151_150_148_147_146_144_142_141_140_139_138_137_136_134_133_132_131_130_129_128_127_123_121_119_118_117_115_114_111_109_108_106_105_104_103_102_101_99_96_9…	0.281975_0.281975_0.281975_0.281975_0.281975_0.281975_0.281975_0.281975_0.281975_0.281975_0.281975_0.281975_0.281975_0.281975_0.281975_0.281975_0.281975_0.281975_0.281975_0.281975_0.281975_0.281975_0.281975_0.281975_0.281975_0.281975_0.281975_0.281975_0.281975_0.281975_0.281975_0.281975_0.281975_0.281975_0.281975_0.281975_0.281975_0.281975_0.281975_0.281975_0.281975_0.281975_0.281975_0.281975_0.2…	1	1	0	0
13	Jr1S	Chr1	232	3	2517	2905	0	161	0.281975	0.474788799378882	1	1	1	1	1	232_231_230_229_228_227_226_225_224_223_222_221_219_218_217_216_215_214_212_211_210_209_208_205_204_203_202_201_200_196_194_193_192_191_190_188_187_186_185_184_183_182_181_175_171_169_168_166_165_164_163_162_161_160_159_158_157_155_154_153_152_151_150_148_147_146_144_142_141_140_139_138_137_136_134_133_132_131_130_129_128_127_123_121_119_118_117_115_114_111_109_108_106_105_104_103_102_101_99_96_9…	2517_2518_2519_2523_2524_2525_2526_2529_2530_2531_2534_2537_2541_2543_2544_2545_2546_2547_2548_2550_2555_2557_2558_2559_2562_2563_2565_2566_2567_2571_2575_2576_2577_2578_2579_2580_2583_2584_2586_2590_2591_2593_2597_2603_2607_2608_2610_2612_2613_2614_2618_2619_2620_2626_2628_2629_2630_2632_2636_2637_2638_2640_2645_2647_2648_2649_2650_2654_2657_2658_2659_2660_2661_2663_2665_2666_2667_2669_2672_2675…	0.281975_0.281975_0.281975_0.281975_0.281975_0.281975_0.281975_0.281975_0.281975_0.281975_0.281975_0.281975_0.281975_0.281975_0.281975_0.281975_0.281975_0.281975_0.281975_0.281975_0.281975_0.281975_0.281975_0.281975_0.281975_0.281975_0.281975_0.281975_0.281975_0.281975_0.281975_0.281975_0.281975_0.281975_0.281975_0.281975_0.281975_0.281975_0.281975_0.281975_0.281975_0.281975_0.281975_0.281975_0.2…	1	1	0	0
14	Chr1	Jr1S	2154	2455	593	300	0	117	0.283999	0.35027335042735	1	1	1	1	1	2154_2171_2172_2178_2180_2181_2183_2184_2187_2192_2198_2202_2203_2205_2206_2215_2218_2222_2224_2226_2230_2231_2232_2236_2238_2239_2241_2243_2244_2253_2254_2255_2259_2263_2267_2269_2271_2275_2276_2278_2279_2281_2290_2292_2293_2294_2295_2301_2307_2311_2315_2316_2317_2318_2320_2322_2323_2326_2327_2330_2331_2334_2335_2337_2338_2341_2348_2349_2350_2351_2353_2355_2359_2361_2362_2366_2367_2368_2370_2373…	593_577_576_558_554_551_549_548_543_541_539_535_534_532_528_523_522_516_511_510_508_505_504_501_499_487_484_483_482_475_474_470_468_467_465_464_461_458_457_455_452_450_446_445_444_443_440_435_434_432_428_427_422_421_416_412_409_408_406_404_403_402_401_398_394_393_390_389_388_387_385_380_377_375_374_373_372_370_369_367_366_364_363_362_361_359_358_355_354_353_352_350_349_348_347_346_345_343_342_340…	0.283999_0.283999_0.283999_0.283999_0.283999_0.283999_0.283999_0.283999_0.283999_0.283999_0.283999_0.283999_0.283999_0.283999_0.283999_0.283999_0.283999_0.283999_0.283999_0.283999_0.283999_0.283999_0.283999_0.283999_0.283999_0.283999_0.283999_0.283999_0.283999_0.283999_0.283999_0.283999_0.283999_0.283999_0.283999_0.283999_0.283999_0.283999_0.283999_0.283999_0.283999_0.283999_0.283999_0.283999_0.2…	1	1	0	0
14	Jr1S	Chr1	593	300	2154	2455	0	117	0.283999	0.35027335042735	1	1	1	1	1	593_577_576_558_554_551_549_548_543_541_539_535_534_532_528_523_522_516_511_510_508_505_504_501_499_487_484_483_482_475_474_470_468_467_465_464_461_458_457_455_452_450_446_445_444_443_440_435_434_432_428_427_422_421_416_412_409_408_406_404_403_402_401_398_394_393_390_389_388_387_385_380_377_375_374_373_372_370_369_367_366_364_363_362_361_359_358_355_354_353_352_350_349_348_347_346_345_343_342_340…	2154_2171_2172_2178_2180_2181_2183_2184_2187_2192_2198_2202_2203_2205_2206_2215_2218_2222_2224_2226_2230_2231_2232_2236_2238_2239_2241_2243_2244_2253_2254_2255_2259_2263_2267_2269_2271_2275_2276_2278_2279_2281_2290_2292_2293_2294_2295_2301_2307_2311_2315_2316_2317_2318_2320_2322_2323_2326_2327_2330_2331_2334_2335_2337_2338_2341_2348_2349_2350_2351_2353_2355_2359_2361_2362_2366_2367_2368_2370_2373…	0.283999_0.283999_0.283999_0.283999_0.283999_0.283999_0.283999_0.283999_0.283999_0.283999_0.283999_0.283999_0.283999_0.283999_0.283999_0.283999_0.283999_0.283999_0.283999_0.283999_0.283999_0.283999_0.283999_0.283999_0.283999_0.283999_0.283999_0.283999_0.283999_0.283999_0.283999_0.283999_0.283999_0.283999_0.283999_0.283999_0.283999_0.283999_0.283999_0.283999_0.283999_0.283999_0.283999_0.283999_0.2…	1	1	0	0
15	Chr1	Jr2D	1185	1341	2437	2555	2.9e-105	32	1.836815	2.33142375	1	1	1	1	1	1185_1200_1201_1204_1215_1228_1235_1237_1241_1247_1257_1265_1266_1269_1272_1276_1277_1278_1279_1281_1287_1290_1303_1309_1315_1317_1324_1329_1334_1337_1338_1341	2437_2447_2448_2455_2458_2476_2481_2482_2484_2489_2492_2494_2496_2497_2498_2505_2508_2514_2520_2521_2524_2526_2532_2537_2538_2539_2544_2549_2550_2551_2552_2555	1.836815_1.836815_1.836815_1.836815_1.836815_1.836815_1.836815_1.836815_1.836815_1.836815_1.836815_1.836815_1.836815_1.836815_1.836815_1.836815_1.836815_1.836815_1.836815_1.836815_1.836815_1.836815_1.836815_1.836815_1.836815_1.836815_1.836815_1.836815_1.836815_1.836815_1.836815_1.836815	1	1	0	0
15	Jr2D	Chr1	2437	2555	1185	1341	2.9e-105	32	1.836815	2.33142375	1	1	1	1	1	2437_2447_2448_2455_2458_2476_2481_2482_2484_2489_2492_2494_2496_2497_2498_2505_2508_2514_2520_2521_2524_2526_2532_2537_2538_2539_2544_2549_2550_2551_2552_2555	1185_1200_1201_1204_1215_1228_1235_1237_1241_1247_1257_1265_1266_1269_1272_1276_1277_1278_1279_1281_1287_1290_1303_1309_1315_1317_1324_1329_1334_1337_1338_1341	1.836815_1.836815_1.836815_1.836815_1.836815_1.836815_1.836815_1.836815_1.836815_1.836815_1.836815_1.836815_1.836815_1.836815_1.836815_1.836815_1.836815_1.836815_1.836815_1.836815_1.836815_1.836815_1.836815_1.836815_1.836815_1.836815_1.836815_1.836815_1.836815_1.836815_1.836815_1.836815	1	1	0	0
16	Chr1	Jr2D	497	549	872	911	4.9e-16	8	1.92309	2.09468375	1	1	1	1	1	497_498_513_539_540_545_548_549	872_873_883_899_905_908_910_911	1.92309_1.92309_1.92309_1.92309_1.92309_1.92309_1.92309_1.92309	1	1	0	0
16	Jr2D	Chr1	872	911	497	549	4.9e-16	8	1.92309	2.09468375	1	1	1	1	1	872_873_883_899_905_908_910_911	497_498_513_539_540_545_548_549	1.92309_1.92309_1.92309_1.92309_1.92309_1.92309_1.92309_1.92309	1	1	0	0
17	Chr1	Jr2D	827	1017	2171	1941	2e-126	37	1.69836	2.15385918918919	1	1	1	1	1	827_829_837_839_840_842_843_853_857_873_877_885_888_900_906_912_919_929_932_933_935_940_945_949_956_962_966_967_969_973_976_979_980_981_988_994_1017	2171_2169_2155_2150_2144_2136_2133_2128_2122_2110_2101_2088_2083_2071_2069_2065_2060_2044_2041_2038_2037_2036_2033_2026_2014_2003_2001_1999_1997_1984_1983_1979_1977_1975_1967_1962_1941	1.69836_1.69836_1.69836_1.69836_1.69836_1.69836_1.69836_1.69836_1.69836_1.69836_1.69836_1.69836_1.69836_1.69836_1.69836_1.69836_1.69836_1.69836_1.69836_1.69836_1.69836_1.69836_1.69836_1.69836_1.69836_1.69836_1.69836_1.69836_1.69836_1.69836_1.69836_1.69836_1.69836_1.69836_1.69836_1.69836_1.69836	1	1	0	0
17	Jr2D	Chr1	2171	1941	827	1017	2e-126	37	1.69836	2.15385918918919	1	1	1	1	1	2171_2169_2155_2150_2144_2136_2133_2128_2122_2110_2101_2088_2083_2071_2069_2065_2060_2044_2041_2038_2037_2036_2033_2026_2014_2003_2001_1999_1997_1984_1983_1979_1977_1975_1967_1962_1941	827_829_837_839_840_842_843_853_857_873_877_885_888_900_906_912_919_929_932_933_935_940_945_949_956_962_966_967_969_973_976_979_980_981_988_994_1017	1.69836_1.69836_1.69836_1.69836_1.69836_1.69836_1.69836_1.69836_1.69836_1.69836_1.69836_1.69836_1.69836_1.69836_1.69836_1.69836_1.69836_1.69836_1.69836_1.69836_1.69836_1.69836_1.69836_1.69836_1.69836_1.69836_1.69836_1.69836_1.69836_1.69836_1.69836_1.69836_1.69836_1.69836_1.69836_1.69836_1.69836	1	1	0	0
18	Chr1	Jr2D	719	796	2274	2200	4.5e-46	17	2.0786	2.61574823529412	1	1	1	1	1	719_724_748_749_752_754_756_759_761_762_767_769_773_787_791_793_796	2274_2266_2243_2242_2241_2240_2239_2235_2231_2230_2226_2224_2220_2211_2205_2201_2200	2.0786_2.0786_2.0786_2.0786_2.0786_2.0786_2.0786_2.0786_2.0786_2.0786_2.0786_2.0786_2.0786_2.0786_2.0786_2.0786_2.0786	1	1	0	0
18	Jr2D	Chr1	2274	2200	719	796	4.5e-46	17	2.0786	2.61574823529412	1	1	1	1	1	2274_2266_2243_2242_2241_2240_2239_2235_2231_2230_2226_2224_2220_2211_2205_2201_2200	719_724_748_749_752_754_756_759_761_762_767_769_773_787_791_793_796	2.0786_2.0786_2.0786_2.0786_2.0786_2.0786_2.0786_2.0786_2.0786_2.0786_2.0786_2.0786_2.0786_2.0786_2.0786_2.0786_2.0786	1	1	0	0
19	Chr1	Jr2D	626	699	2410	2301	7.4e-39	15	2.17105	2.2069782	1	1	1	1	1	626_635_648_655_656_662_663_668_669_670_671_680_689_695_699	2410_2397_2371_2362_2359_2352_2350_2341_2340_2339_2336_2317_2313_2303_2301	2.17105_2.17105_2.17105_2.17105_2.17105_2.17105_2.17105_2.17105_2.17105_2.17105_2.17105_2.17105_2.17105_2.17105_2.17105	1	1	0	0
19	Jr2D	Chr1	2410	2301	626	699	7.4e-39	15	2.17105	2.2069782	1	1	1	1	1	2410_2397_2371_2362_2359_2352_2350_2341_2340_2339_2336_2317_2313_2303_2301	626_635_648_655_656_662_663_668_669_670_671_680_689_695_699	2.17105_2.17105_2.17105_2.17105_2.17105_2.17105_2.17105_2.17105_2.17105_2.17105_2.17105_2.17105_2.17105_2.17105_2.17105	1	1	0	0
20	Chr1	Jr2D	1860	1891	1371	1348	1.5e-15	8	1.667945	1.84727875	1	1	1	1	1	1860_1865_1867_1875_1876_1887_1889_1891	1371_1370_1368_1364_1363_1355_1352_1348	1.667945_1.667945_1.667945_1.667945_1.667945_1.667945_1.667945_1.667945	1	1	0	0
20	Jr2D	Chr1	1371	1348	1860	1891	1.5e-15	8	1.667945	1.84727875	1	1	1	1	1	1371_1370_1368_1364_1363_1355_1352_1348	1860_1865_1867_1875_1876_1887_1889_1891	1.667945_1.667945_1.667945_1.667945_1.667945_1.667945_1.667945_1.667945	1	1	0	0
21	Chr1	Jr2S	1200	1341	1843	1924	9.5e-74	24	1.67969	2.00191125	1	1	1	1	1	1200_1201_1205_1209_1220_1228_1235_1237_1244_1257_1266_1268_1269_1272_1277_1279_1281_1290_1303_1315_1317_1337_1338_1341	1843_1844_1849_1854_1858_1864_1869_1870_1876_1880_1883_1884_1885_1886_1894_1903_1904_1906_1909_1910_1911_1920_1921_1924	1.67969_1.67969_1.67969_1.67969_1.67969_1.67969_1.67969_1.67969_1.67969_1.67969_1.67969_1.67969_1.67969_1.67969_1.67969_1.67969_1.67969_1.67969_1.67969_1.67969_1.67969_1.67969_1.67969_1.67969	1	1	0	0
21	Jr2S	Chr1	1843	1924	1200	1341	9.5e-74	24	1.67969	2.00191125	1	1	1	1	1	1843_1844_1849_1854_1858_1864_1869_1870_1876_1880_1883_1884_1885_1886_1894_1903_1904_1906_1909_1910_1911_1920_1921_1924	1200_1201_1205_1209_1220_1228_1235_1237_1244_1257_1266_1268_1269_1272_1277_1279_1281_1290_1303_1315_1317_1337_1338_1341	1.67969_1.67969_1.67969_1.67969_1.67969_1.67969_1.67969_1.67969_1.67969_1.67969_1.67969_1.67969_1.67969_1.67969_1.67969_1.67969_1.67969_1.67969_1.67969_1.67969_1.67969_1.67969_1.67969_1.67969	1	1	0	0
22	Chr1	Jr2S	910	1005	1477	1386	7.7e-43	17	1.76724	2.14679941176471	1	1	1	1	1	910_917_929_936_940_947_950_956_962_966_967_970_975_979_980_988_1005	1477_1474_1463_1454_1450_1443_1440_1435_1425_1419_1418_1417_1412_1411_1408_1393_1386	1.76724_1.76724_1.76724_1.76724_1.76724_1.76724_1.76724_1.76724_1.76724_1.76724_1.76724_1.76724_1.76724_1.76724_1.76724_1.76724_1.76724	1	1	0	0
22	Jr2S	Chr1	1477	1386	910	1005	7.7e-43	17	1.76724	2.14679941176471	1	1	1	1	1	1477_1474_1463_1454_1450_1443_1440_1435_1425_1419_1418_1417_1412_1411_1408_1393_1386	910_917_929_936_940_947_950_956_962_966_967_970_975_979_980_988_1005	1.76724_1.76724_1.76724_1.76724_1.76724_1.76724_1.76724_1.76724_1.76724_1.76724_1.76724_1.76724_1.76724_1.76724_1.76724_1.76724_1.76724	1	1	0	0
23	Chr1	Jr2S	635	671	1792	1744	4.8e-18	9	1.73688	2.18578666666667	1	1	1	1	1	635_648_651_655_656_662_663_668_671	1792_1769_1768_1762_1759_1754_1752_1747_1744	1.73688_1.73688_1.73688_1.73688_1.73688_1.73688_1.73688_1.73688_1.73688	1	1	0	0
23	Jr2S	Chr1	1792	1744	635	671	4.8e-18	9	1.73688	2.18578666666667	1	1	1	1	1	1792_1769_1768_1762_1759_1754_1752_1747_1744	635_648_651_655_656_662_663_668_671	1.73688_1.73688_1.73688_1.73688_1.73688_1.73688_1.73688_1.73688_1.73688	1	1	0	0
24	Chr1	Jr2S	741	796	1696	1654	4e-17	9	1.54769	1.76213	1	1	1	1	1	741_748_749_752_761_769_787_793_796	1696_1688_1687_1686_1674_1670_1664_1657_1654	1.54769_1.54769_1.54769_1.54769_1.54769_1.54769_1.54769_1.54769_1.54769	1	1	0	0
24	Jr2S	Chr1	1696	1654	741	796	4e-17	9	1.54769	1.76213	1	1	1	1	1	1696_1688_1687_1686_1674_1670_1664_1657_1654	741_748_749_752_761_769_787_793_796	1.54769_1.54769_1.54769_1.54769_1.54769_1.54769_1.54769_1.54769_1.54769	1	1	0	0
25	Chr1	Jr2S	1860	1904	1032	1007	2.5e-12	7	1.64583	1.65229	1	1	1	1	1	1860_1865_1875_1876_1887_1889_1904	1032_1029_1023_1021_1014_1012_1007	1.64583_1.64583_1.64583_1.64583_1.64583_1.64583_1.64583	1	1	0	0
25	Jr2S	Chr1	1032	1007	1860	1904	2.5e-12	7	1.64583	1.65229	1	1	1	1	1	1032_1029_1023_1021_1014_1012_1007	1860_1865_1875_1876_1887_1889_1904	1.64583_1.64583_1.64583_1.64583_1.64583_1.64583_1.64583	1	1	0	0
26	Chr1	Jr2S	837	877	1588	1542	6.4e-12	7	2.26416	2.59401571428571	1	1	1	1	1	837_839_840_853_857_875_877	1588_1584_1577_1565_1559_1545_1542	2.26416_2.26416_2.26416_2.26416_2.26416_2.26416_2.26416	1	1	0	0
26	Jr2S	Chr1	1588	1542	837	877	6.4e-12	7	2.26416	2.59401571428571	1	1	1	1	1	1588_1584_1577_1565_1559_1545_1542	837_839_840_853_857_875_877	2.26416_2.26416_2.26416_2.26416_2.26416_2.26416_2.26416	1	1	0	0
27	Chr1	Jr3D	2732	2876	63	206	4.8e-70	24	1.96593	2.08943416666667	1	1	1	1	1	2732_2750_2755_2765_2776_2779_2781_2783_2785_2795_2796_2797_2803_2808_2814_2826_2828_2845_2853_2856_2865_2869_2870_2876	63_77_80_85_97_100_110_113_115_132_133_135_139_147_149_154_158_177_178_181_183_190_202_206	1.96593_1.96593_1.96593_1.96593_1.96593_1.96593_1.96593_1.96593_1.96593_1.96593_1.96593_1.96593_1.96593_1.96593_1.96593_1.96593_1.96593_1.96593_1.96593_1.96593_1.96593_1.96593_1.96593_1.96593	1	1	0	0
27	Jr3D	Chr1	63	206	2732	2876	4.8e-70	24	1.96593	2.08943416666667	1	1	1	1	1	63_77_80_85_97_100_110_113_115_132_133_135_139_147_149_154_158_177_178_181_183_190_202_206	2732_2750_2755_2765_2776_2779_2781_2783_2785_2795_2796_2797_2803_2808_2814_2826_2828_2845_2853_2856_2865_2869_2870_2876	1.96593_1.96593_1.96593_1.96593_1.96593_1.96593_1.96593_1.96593_1.96593_1.96593_1.96593_1.96593_1.96593_1.96593_1.96593_1.96593_1.96593_1.96593_1.96593_1.96593_1.96593_1.96593_1.96593_1.96593	1	1	0	0
28	Chr1	Jr3D	2359	2436	2391	2437	3.5e-20	10	1.85417	2.304428	1	1	1	1	1	2359_2364_2372_2375_2379_2389_2392_2405_2422_2436	2391_2394_2402_2409_2410_2414_2420_2423_2431_2437	1.85417_1.85417_1.85417_1.85417_1.85417_1.85417_1.85417_1.85417_1.85417_1.85417	1	1	0	0
28	Jr3D	Chr1	2391	2437	2359	2436	3.5e-20	10	1.85417	2.304428	1	1	1	1	1	2391_2394_2402_2409_2410_2414_2420_2423_2431_2437	2359_2364_2372_2375_2379_2389_2392_2405_2422_2436	1.85417_1.85417_1.85417_1.85417_1.85417_1.85417_1.85417_1.85417_1.85417_1.85417	1	1	0	0
29	Chr1	Jr3D	2279	2327	2329	2377	5.5e-17	9	1.96076	2.42690555555556	1	1	1	1	1	2279_2288_2293_2296_2301_2311_2312_2325_2327	2329_2336_2349_2361_2363_2365_2366_2374_2377	1.96076_1.96076_1.96076_1.96076_1.96076_1.96076_1.96076_1.96076_1.96076	1	1	0	0
29	Jr3D	Chr1	2329	2377	2279	2327	5.5e-17	9	1.96076	2.42690555555556	1	1	1	1	1	2329_2336_2349_2361_2363_2365_2366_2374_2377	2279_2288_2293_2296_2301_2311_2312_2325_2327	1.96076_1.96076_1.96076_1.96076_1.96076_1.96076_1.96076_1.96076_1.96076	1	1	0	0
30	Chr1	Jr3D	2558	2730	596	474	2.5e-81	26	1.75296	2.18345115384615	1	1	1	1	1	2558_2568_2574_2577_2583_2589_2596_2614_2623_2637_2642_2645_2661_2663_2665_2667_2676_2702_2704_2709_2710_2714_2724_2727_2729_2730	596_590_589_588_584_583_581_568_553_550_549_545_536_533_530_529_526_508_506_504_501_495_490_479_476_474	1.75296_1.75296_1.75296_1.75296_1.75296_1.75296_1.75296_1.75296_1.75296_1.75296_1.75296_1.75296_1.75296_1.75296_1.75296_1.75296_1.75296_1.75296_1.75296_1.75296_1.75296_1.75296_1.75296_1.75296_1.75296_1.75296	1	1	0	0
30	Jr3D	Chr1	596	474	2558	2730	2.5e-81	26	1.75296	2.18345115384615	1	1	1	1	1	596_590_589_588_584_583_581_568_553_550_549_545_536_533_530_529_526_508_506_504_501_495_490_479_476_474	2558_2568_2574_2577_2583_2589_2596_2614_2623_2637_2642_2645_2661_2663_2665_2667_2676_2702_2704_2709_2710_2714_2724_2727_2729_2730	1.75296_1.75296_1.75296_1.75296_1.75296_1.75296_1.75296_1.75296_1.75296_1.75296_1.75296_1.75296_1.75296_1.75296_1.75296_1.75296_1.75296_1.75296_1.75296_1.75296_1.75296_1.75296_1.75296_1.75296_1.75296_1.75296	1	1	0	0
31	Chr1	Jr3D	2184	2277	1942	1860	1.7e-40	16	1.6207	2.080621875	1	1	1	1	1	2184_2189_2195_2204_2206_2215_2220_2226_2231_2234_2243_2248_2263_2265_2273_2277	1942_1941_1931_1925_1924_1908_1906_1903_1901_1900_1887_1883_1874_1868_1861_1860	1.6207_1.6207_1.6207_1.6207_1.6207_1.6207_1.6207_1.6207_1.6207_1.6207_1.6207_1.6207_1.6207_1.6207_1.6207_1.6207	1	1	0	0
31	Jr3D	Chr1	1942	1860	2184	2277	1.7e-40	16	1.6207	2.080621875	1	1	1	1	1	1942_1941_1931_1925_1924_1908_1906_1903_1901_1900_1887_1883_1874_1868_1861_1860	2184_2189_2195_2204_2206_2215_2220_2226_2231_2234_2243_2248_2263_2265_2273_2277	1.6207_1.6207_1.6207_1.6207_1.6207_1.6207_1.6207_1.6207_1.6207_1.6207_1.6207_1.6207_1.6207_1.6207_1.6207_1.6207	1	1	0	0
32	Chr1	Jr3S	2614	2730	1449	1497	2.8e-45	17	2.05617	2.28078117647059	1	1	1	1	1	2614_2623_2642_2645_2665_2667_2675_2683_2691_2702_2704_2709_2710_2724_2727_2729_2730	1449_1458_1462_1463_1470_1472_1473_1474_1478_1482_1483_1485_1486_1489_1492_1494_1497	2.05617_2.05617_2.05617_2.05617_2.05617_2.05617_2.05617_2.05617_2.05617_2.05617_2.05617_2.05617_2.05617_2.05617_2.05617_2.05617_2.05617	1	1	0	0
32	Jr3S	Chr1	1449	1497	2614	2730	2.8e-45	17	2.05617	2.28078117647059	1	1	1	1	1	1449_1458_1462_1463_1470_1472_1473_1474_1478_1482_1483_1485_1486_1489_1492_1494_1497	2614_2623_2642_2645_2665_2667_2675_2683_2691_2702_2704_2709_2710_2724_2727_2729_2730	2.05617_2.05617_2.05617_2.05617_2.05617_2.05617_2.05617_2.05617_2.05617_2.05617_2.05617_2.05617_2.05617_2.05617_2.05617_2.05617_2.05617	1	1	0	0
33	Chr1	Jr3S	2234	2298	474	542	2.3e-13	8	2.54403	2.44034625	1	1	1	1	1	2234_2241_2248_2254_2265_2271_2277_2298	474_488_495_498_521_527_532_542	2.54403_2.54403_2.54403_2.54403_2.54403_2.54403_2.54403_2.54403	1	1	0	0
33	Jr3S	Chr1	474	542	2234	2298	2.3e-13	8	2.54403	2.44034625	1	1	1	1	1	474_488_495_498_521_527_532_542	2234_2241_2248_2254_2265_2271_2277_2298	2.54403_2.54403_2.54403_2.54403_2.54403_2.54403_2.54403_2.54403	1	1	0	0
34	Chr1	Jr3S	2172	2206	422	458	3.2e-10	6	2.870555	2.86698833333333	1	1	1	1	1	2172_2184_2192_2195_2205_2206	422_440_441_454_457_458	2.870555_2.870555_2.870555_2.870555_2.870555_2.870555	1	1	0	0
34	Jr3S	Chr1	422	458	2172	2206	3.2e-10	6	2.870555	2.86698833333333	1	1	1	1	1	422_440_441_454_457_458	2172_2184_2192_2195_2205_2206	2.870555_2.870555_2.870555_2.870555_2.870555_2.870555	1	1	0	0
35	Chr1	Jr3S	2283	2386	138	29	4.9e-34	14	3.11535	2.97123642857143	1	1	1	1	1	2283_2288_2294_2295_2301_2312_2326_2327_2352_2355_2362_2375_2379_2386	138_129_105_92_89_83_77_76_59_58_53_35_32_29	3.11535_3.11535_3.11535_3.11535_3.11535_3.11535_3.11535_3.11535_3.11535_3.11535_3.11535_3.11535_3.11535_3.11535	1	1	0	0
35	Jr3S	Chr1	138	29	2283	2386	4.9e-34	14	3.11535	2.97123642857143	1	1	1	1	1	138_129_105_92_89_83_77_76_59_58_53_35_32_29	2283_2288_2294_2295_2301_2312_2326_2327_2352_2355_2362_2375_2379_2386	3.11535_3.11535_3.11535_3.11535_3.11535_3.11535_3.11535_3.11535_3.11535_3.11535_3.11535_3.11535_3.11535_3.11535	1	1	0	0
36	Chr1	Jr3S	2761	2876	1706	1649	2e-29	13	1.83407	1.75509561538462	1	1	1	1	1	2761_2776_2779_2781_2785_2795_2808_2826_2845_2853_2856_2865_2876	1706_1701_1700_1694_1690_1684_1676_1672_1660_1659_1658_1655_1649	1.83407_1.83407_1.83407_1.83407_1.83407_1.83407_1.83407_1.83407_1.83407_1.83407_1.83407_1.83407_1.83407	1	1	0	0
36	Jr3S	Chr1	1706	1649	2761	2876	2e-29	13	1.83407	1.75509561538462	1	1	1	1	1	1706_1701_1700_1694_1690_1684_1676_1672_1660_1659_1658_1655_1649	2761_2776_2779_2781_2785_2795_2808_2826_2845_2853_2856_2865_2876	1.83407_1.83407_1.83407_1.83407_1.83407_1.83407_1.83407_1.83407_1.83407_1.83407_1.83407_1.83407_1.83407	1	1	0	0
37	Chr1	Jr4D	1419	1874	1023	1368	1.4e-225	60	1.927895	2.2505156	1	1	1	1	1	1419_1426_1435_1449_1475_1495_1510_1515_1522_1528_1532_1543_1549_1552_1556_1569_1576_1584_1587_1593_1596_1601_1611_1615_1617_1620_1629_1634_1639_1650_1657_1658_1669_1677_1680_1689_1691_1693_1700_1703_1706_1712_1717_1724_1729_1748_1758_1761_1776_1781_1783_1789_1799_1815_1819_1820_1822_1844_1851_1874	1023_1026_1028_1029_1055_1062_1066_1069_1077_1079_1083_1088_1095_1096_1103_1116_1122_1128_1129_1131_1133_1135_1145_1151_1152_1156_1159_1170_1176_1187_1199_1210_1215_1222_1229_1235_1236_1244_1248_1251_1259_1267_1269_1274_1282_1289_1290_1292_1296_1299_1301_1302_1313_1325_1329_1330_1331_1349_1351_1368	1.927895_1.927895_1.927895_1.927895_1.927895_1.927895_1.927895_1.927895_1.927895_1.927895_1.927895_1.927895_1.927895_1.927895_1.927895_1.927895_1.927895_1.927895_1.927895_1.927895_1.927895_1.927895_1.927895_1.927895_1.927895_1.927895_1.927895_1.927895_1.927895_1.927895_1.927895_1.927895_1.927895_1.927895_1.927895_1.927895_1.927895_1.927895_1.927895_1.927895_1.927895_1.927895_1.927895_1.927895_1.9…	1	1	0	0
37	Jr4D	Chr1	1023	1368	1419	1874	1.4e-225	60	1.927895	2.2505156	1	1	1	1	1	1023_1026_1028_1029_1055_1062_1066_1069_1077_1079_1083_1088_1095_1096_1103_1116_1122_1128_1129_1131_1133_1135_1145_1151_1152_1156_1159_1170_1176_1187_1199_1210_1215_1222_1229_1235_1236_1244_1248_1251_1259_1267_1269_1274_1282_1289_1290_1292_1296_1299_1301_1302_1313_1325_1329_1330_1331_1349_1351_1368	1419_1426_1435_1449_1475_1495_1510_1515_1522_1528_1532_1543_1549_1552_1556_1569_1576_1584_1587_1593_1596_1601_1611_1615_1617_1620_1629_1634_1639_1650_1657_1658_1669_1677_1680_1689_1691_1693_1700_1703_1706_1712_1717_1724_1729_1748_1758_1761_1776_1781_1783_1789_1799_1815_1819_1820_1822_1844_1851_1874	1.927895_1.927895_1.927895_1.927895_1.927895_1.927895_1.927895_1.927895_1.927895_1.927895_1.927895_1.927895_1.927895_1.927895_1.927895_1.927895_1.927895_1.927895_1.927895_1.927895_1.927895_1.927895_1.927895_1.927895_1.927895_1.927895_1.927895_1.927895_1.927895_1.927895_1.927895_1.927895_1.927895_1.927895_1.927895_1.927895_1.927895_1.927895_1.927895_1.927895_1.927895_1.927895_1.927895_1.927895_1.9…	1	1	0	0
38	Chr1	Jr4D	1612	1729	206	316	9.6e-54	20	1.89476	2.281196	1	1	1	1	1	1612_1614_1621_1623_1628_1634_1638_1651_1667_1671_1682_1683_1688_1693_1698_1704_1709_1717_1725_1729	206_208_212_214_219_224_226_241_253_256_268_270_272_281_289_294_300_301_308_316	1.89476_1.89476_1.89476_1.89476_1.89476_1.89476_1.89476_1.89476_1.89476_1.89476_1.89476_1.89476_1.89476_1.89476_1.89476_1.89476_1.89476_1.89476_1.89476_1.89476	1	1	0	0
38	Jr4D	Chr1	206	316	1612	1729	9.6e-54	20	1.89476	2.281196	1	1	1	1	1	206_208_212_214_219_224_226_241_253_256_268_270_272_281_289_294_300_301_308_316	1612_1614_1621_1623_1628_1634_1638_1651_1667_1671_1682_1683_1688_1693_1698_1704_1709_1717_1725_1729	1.89476_1.89476_1.89476_1.89476_1.89476_1.89476_1.89476_1.89476_1.89476_1.89476_1.89476_1.89476_1.89476_1.89476_1.89476_1.89476_1.89476_1.89476_1.89476_1.89476	1	1	0	0
39	Chr1	Jr4D	1158	1219	696	774	4.1e-20	10	1.79356	2.093917	1	1	1	1	1	1158_1168_1176_1178_1186_1200_1201_1205_1212_1219	696_703_714_715_731_751_752_758_764_774	1.79356_1.79356_1.79356_1.79356_1.79356_1.79356_1.79356_1.79356_1.79356_1.79356	1	1	0	0
39	Jr4D	Chr1	696	774	1158	1219	4.1e-20	10	1.79356	2.093917	1	1	1	1	1	696_703_714_715_731_751_752_758_764_774	1158_1168_1176_1178_1186_1200_1201_1205_1212_1219	1.79356_1.79356_1.79356_1.79356_1.79356_1.79356_1.79356_1.79356_1.79356_1.79356	1	1	0	0
40	Chr1	Jr4D	1756	1842	321	364	1.6e-21	10	1.713755	2.0096179	1	1	1	1	1	1756_1765_1774_1776_1782_1799_1821_1828_1834_1842	321_323_326_327_328_341_355_359_360_364	1.713755_1.713755_1.713755_1.713755_1.713755_1.713755_1.713755_1.713755_1.713755_1.713755	1	1	0	0
40	Jr4D	Chr1	321	364	1756	1842	1.6e-21	10	1.713755	2.0096179	1	1	1	1	1	321_323_326_327_328_341_355_359_360_364	1756_1765_1774_1776_1782_1799_1821_1828_1834_1842	1.713755_1.713755_1.713755_1.713755_1.713755_1.713755_1.713755_1.713755_1.713755_1.713755	1	1	0	0
41	Chr1	Jr4D	544	719	2260	2119	1.3e-78	26	1.78397	2.21105846153846	1	1	1	1	1	544_564_577_588_593_595_602_604_608_611_615_622_629_641_644_650_664_665_668_670_671_673_699_705_718_719	2260_2244_2229_2216_2214_2209_2204_2203_2201_2198_2197_2191_2187_2177_2175_2172_2167_2164_2162_2158_2157_2152_2144_2134_2121_2119	1.78397_1.78397_1.78397_1.78397_1.78397_1.78397_1.78397_1.78397_1.78397_1.78397_1.78397_1.78397_1.78397_1.78397_1.78397_1.78397_1.78397_1.78397_1.78397_1.78397_1.78397_1.78397_1.78397_1.78397_1.78397_1.78397	1	1	0	0
41	Jr4D	Chr1	2260	2119	544	719	1.3e-78	26	1.78397	2.21105846153846	1	1	1	1	1	2260_2244_2229_2216_2214_2209_2204_2203_2201_2198_2197_2191_2187_2177_2175_2172_2167_2164_2162_2158_2157_2152_2144_2134_2121_2119	544_564_577_588_593_595_602_604_608_611_615_622_629_641_644_650_664_665_668_670_671_673_699_705_718_719	1.78397_1.78397_1.78397_1.78397_1.78397_1.78397_1.78397_1.78397_1.78397_1.78397_1.78397_1.78397_1.78397_1.78397_1.78397_1.78397_1.78397_1.78397_1.78397_1.78397_1.78397_1.78397_1.78397_1.78397_1.78397_1.78397	1	1	0	0
42	Chr1	Jr4D	2811	2882	1773	1728	7.9e-30	13	1.71018	2.06332538461538	1	1	1	1	1	2811_2816_2818_2828_2836_2841_2842_2857_2873_2876_2878_2879_2882	1773_1772_1771_1764_1758_1757_1753_1744_1737_1736_1732_1731_1728	1.71018_1.71018_1.71018_1.71018_1.71018_1.71018_1.71018_1.71018_1.71018_1.71018_1.71018_1.71018_1.71018	1	1	0	0
42	Jr4D	Chr1	1773	1728	2811	2882	7.9e-30	13	1.71018	2.06332538461538	1	1	1	1	1	1773_1772_1771_1764_1758_1757_1753_1744_1737_1736_1732_1731_1728	2811_2816_2818_2828_2836_2841_2842_2857_2873_2876_2878_2879_2882	1.71018_1.71018_1.71018_1.71018_1.71018_1.71018_1.71018_1.71018_1.71018_1.71018_1.71018_1.71018_1.71018	1	1	0	0
43	Chr1	Jr4D	1136	1179	1022	978	2.1e-16	8	1.72601	2.2165475	1	1	1	1	1	1136_1141_1143_1152_1157_1160_1178_1179	1022_1020_1018_1013_1011_1004_981_978	1.72601_1.72601_1.72601_1.72601_1.72601_1.72601_1.72601_1.72601	1	1	0	0
43	Jr4D	Chr1	1022	978	1136	1179	2.1e-16	8	1.72601	2.2165475	1	1	1	1	1	1022_1020_1018_1013_1011_1004_981_978	1136_1141_1143_1152_1157_1160_1178_1179	1.72601_1.72601_1.72601_1.72601_1.72601_1.72601_1.72601_1.72601	1	1	0	0
44	Chr1	Jr4D	2539	2555	1712	1691	1.1e-11	7	1.73759	2.03709571428571	1	1	1	1	1	2539_2540_2541_2545_2546_2550_2555	1712_1711_1708_1705_1703_1693_1691	1.73759_1.73759_1.73759_1.73759_1.73759_1.73759_1.73759	1	1	0	0
44	Jr4D	Chr1	1712	1691	2539	2555	1.1e-11	7	1.73759	2.03709571428571	1	1	1	1	1	1712_1711_1708_1705_1703_1693_1691	2539_2540_2541_2545_2546_2550_2555	1.73759_1.73759_1.73759_1.73759_1.73759_1.73759_1.73759	1	1	0	0
45	Chr1	Jr4D	801	843	2007	1976	1.2e-12	7	1.60913	1.99482142857143	1	1	1	1	1	801_819_820_821_827_829_843	2007_1995_1992_1983_1981_1979_1976	1.60913_1.60913_1.60913_1.60913_1.60913_1.60913_1.60913	1	1	0	0
45	Jr4D	Chr1	2007	1976	801	843	1.2e-12	7	1.60913	1.99482142857143	1	1	1	1	1	2007_1995_1992_1983_1981_1979_1976	801_819_820_821_827_829_843	1.60913_1.60913_1.60913_1.60913_1.60913_1.60913_1.60913	1	1	0	0
46	Chr1	Jr4D	1485	1507	190	159	3.5e-09	6	2.50307	2.43216833333333	1	1	1	1	1	1485_1486_1488_1498_1500_1507	190_185_179_161_160_159	2.50307_2.50307_2.50307_2.50307_2.50307_2.50307	1	1	0	0
46	Jr4D	Chr1	190	159	1485	1507	3.5e-09	6	2.50307	2.43216833333333	1	1	1	1	1	190_185_179_161_160_159	1485_1486_1488_1498_1500_1507	2.50307_2.50307_2.50307_2.50307_2.50307_2.50307	1	1	0	0
47	Chr1	Jr4S	577	726	58	157	3e-56	20	1.60178	2.17383265	1	1	1	1	1	577_588_593_601_604_608_611_615_622_629_650_651_664_668_673_688_698_699_722_726	58_66_68_73_74_77_79_81_87_90_102_103_110_112_116_126_129_130_155_157	1.60178_1.60178_1.60178_1.60178_1.60178_1.60178_1.60178_1.60178_1.60178_1.60178_1.60178_1.60178_1.60178_1.60178_1.60178_1.60178_1.60178_1.60178_1.60178_1.60178	1	1	0	0
47	Jr4S	Chr1	58	157	577	726	3e-56	20	1.60178	2.17383265	1	1	1	1	1	58_66_68_73_74_77_79_81_87_90_102_103_110_112_116_126_129_130_155_157	577_588_593_601_604_608_611_615_622_629_650_651_664_668_673_688_698_699_722_726	1.60178_1.60178_1.60178_1.60178_1.60178_1.60178_1.60178_1.60178_1.60178_1.60178_1.60178_1.60178_1.60178_1.60178_1.60178_1.60178_1.60178_1.60178_1.60178_1.60178	1	1	0	0
48	Chr1	Jr4S	2811	2882	476	511	7.3e-34	14	2.26382	2.315514	1	1	1	1	1	2811_2816_2817_2828_2836_2841_2866_2870_2873_2875_2876_2877_2879_2882	476_478_479_483_488_489_494_498_501_502_503_506_509_511	2.26382_2.26382_2.26382_2.26382_2.26382_2.26382_2.26382_2.26382_2.26382_2.26382_2.26382_2.26382_2.26382_2.26382	1	1	0	0
48	Jr4S	Chr1	476	511	2811	2882	7.3e-34	14	2.26382	2.315514	1	1	1	1	1	476_478_479_483_488_489_494_498_501_502_503_506_509_511	2811_2816_2817_2828_2836_2841_2866_2870_2873_2875_2876_2877_2879_2882	2.26382_2.26382_2.26382_2.26382_2.26382_2.26382_2.26382_2.26382_2.26382_2.26382_2.26382_2.26382_2.26382_2.26382	1	1	0	0
49	Chr1	Jr4S	747	843	229	276	6.8e-24	11	2.0064	2.26687363636364	1	1	1	1	1	747_750_759_765_791_806_817_819_821_827_843	229_230_234_238_252_255_263_264_266_267_276	2.0064_2.0064_2.0064_2.0064_2.0064_2.0064_2.0064_2.0064_2.0064_2.0064_2.0064	1	1	0	0
49	Jr4S	Chr1	229	276	747	843	6.8e-24	11	2.0064	2.26687363636364	1	1	1	1	1	229_230_234_238_252_255_263_264_266_267_276	747_750_759_765_791_806_817_819_821_827_843	2.0064_2.0064_2.0064_2.0064_2.0064_2.0064_2.0064_2.0064_2.0064_2.0064_2.0064	1	1	0	0
50	Chr1	Jr4S	1140	1179	1090	1106	1.4e-17	9	1.61518	2.24808111111111	1	1	1	1	1	1140_1143_1150_1152_1157_1160_1176_1178_1179	1090_1091_1092_1093_1094_1097_1101_1105_1106	1.61518_1.61518_1.61518_1.61518_1.61518_1.61518_1.61518_1.61518_1.61518	1	1	0	0
50	Jr4S	Chr1	1090	1106	1140	1179	1.4e-17	9	1.61518	2.24808111111111	1	1	1	1	1	1090_1091_1092_1093_1094_1097_1101_1105_1106	1140_1143_1150_1152_1157_1160_1176_1178_1179	1.61518_1.61518_1.61518_1.61518_1.61518_1.61518_1.61518_1.61518_1.61518	1	1	0	0
51	Chr1	Jr4S	2541	2556	521	540	2e-09	6	2.274215	2.44132666666667	1	1	1	1	1	2541_2545_2546_2550_2555_2556	521_526_527_534_539_540	2.274215_2.274215_2.274215_2.274215_2.274215_2.274215	1	1	0	0
51	Jr4S	Chr1	521	540	2541	2556	2e-09	6	2.274215	2.44132666666667	1	1	1	1	1	521_526_527_534_539_540	2541_2545_2546_2550_2555_2556	2.274215_2.274215_2.274215_2.274215_2.274215_2.274215	1	1	0	0
52	Chr1	Jr4S	1513	1639	1027	969	1.1e-35	15	1.82742	2.2226	1	1	1	1	1	1513_1515_1519_1532_1552_1562_1573_1587_1601_1611_1615_1621_1629_1634_1639	1027_1022_1015_1010_1003_1002_993_989_985_982_979_978_974_972_969	1.82742_1.82742_1.82742_1.82742_1.82742_1.82742_1.82742_1.82742_1.82742_1.82742_1.82742_1.82742_1.82742_1.82742_1.82742	1	1	0	0
52	Jr4S	Chr1	1027	969	1513	1639	1.1e-35	15	1.82742	2.2226	1	1	1	1	1	1027_1022_1015_1010_1003_1002_993_989_985_982_979_978_974_972_969	1513_1515_1519_1532_1552_1562_1573_1587_1601_1611_1615_1621_1629_1634_1639	1.82742_1.82742_1.82742_1.82742_1.82742_1.82742_1.82742_1.82742_1.82742_1.82742_1.82742_1.82742_1.82742_1.82742_1.82742	1	1	0	0
53	Chr1	Jr4S	1717	1822	909	830	1.8e-27	12	1.90055	2.49057916666667	1	1	1	1	1	1717_1726_1729_1748_1758_1781_1783_1789_1802_1819_1820_1822	909_894_890_879_877_867_866_863_846_833_831_830	1.90055_1.90055_1.90055_1.90055_1.90055_1.90055_1.90055_1.90055_1.90055_1.90055_1.90055_1.90055	1	1	0	0
53	Jr4S	Chr1	909	830	1717	1822	1.8e-27	12	1.90055	2.49057916666667	1	1	1	1	1	909_894_890_879_877_867_866_863_846_833_831_830	1717_1726_1729_1748_1758_1781_1783_1789_1802_1819_1820_1822	1.90055_1.90055_1.90055_1.90055_1.90055_1.90055_1.90055_1.90055_1.90055_1.90055_1.90055_1.90055	1	1	0	0
54	Chr1	Jr5D	16	342	2090	1761	1e-223	58	1.89745	2.28347793103448	1	1	1	1	1	16_18_35_47_50_62_64_71_75_78_83_98_111_113_116_117_122_132_137_138_139_141_142_151_168_169_183_187_188_195_197_200_201_202_209_210_211_214_220_227_229_243_244_254_274_291_294_296_304_315_321_323_325_329_335_339_340_342	2090_2088_2071_2064_2060_2044_2042_2029_2028_2021_2018_2011_1990_1987_1982_1980_1977_1972_1967_1966_1963_1962_1960_1955_1949_1946_1928_1923_1922_1913_1909_1907_1906_1902_1891_1890_1881_1877_1874_1872_1862_1850_1849_1842_1823_1805_1799_1796_1793_1791_1788_1781_1779_1774_1773_1766_1762_1761	1.89745_1.89745_1.89745_1.89745_1.89745_1.89745_1.89745_1.89745_1.89745_1.89745_1.89745_1.89745_1.89745_1.89745_1.89745_1.89745_1.89745_1.89745_1.89745_1.89745_1.89745_1.89745_1.89745_1.89745_1.89745_1.89745_1.89745_1.89745_1.89745_1.89745_1.89745_1.89745_1.89745_1.89745_1.89745_1.89745_1.89745_1.89745_1.89745_1.89745_1.89745_1.89745_1.89745_1.89745_1.89745_1.89745_1.89745_1.89745_1.89745_1.89745…	1	1	0	0
54	Jr5D	Chr1	2090	1761	16	342	1e-223	58	1.89745	2.28347793103448	1	1	1	1	1	2090_2088_2071_2064_2060_2044_2042_2029_2028_2021_2018_2011_1990_1987_1982_1980_1977_1972_1967_1966_1963_1962_1960_1955_1949_1946_1928_1923_1922_1913_1909_1907_1906_1902_1891_1890_1881_1877_1874_1872_1862_1850_1849_1842_1823_1805_1799_1796_1793_1791_1788_1781_1779_1774_1773_1766_1762_1761	16_18_35_47_50_62_64_71_75_78_83_98_111_113_116_117_122_132_137_138_139_141_142_151_168_169_183_187_188_195_197_200_201_202_209_210_211_214_220_227_229_243_244_254_274_291_294_296_304_315_321_323_325_329_335_339_340_342	1.89745_1.89745_1.89745_1.89745_1.89745_1.89745_1.89745_1.89745_1.89745_1.89745_1.89745_1.89745_1.89745_1.89745_1.89745_1.89745_1.89745_1.89745_1.89745_1.89745_1.89745_1.89745_1.89745_1.89745_1.89745_1.89745_1.89745_1.89745_1.89745_1.89745_1.89745_1.89745_1.89745_1.89745_1.89745_1.89745_1.89745_1.89745_1.89745_1.89745_1.89745_1.89745_1.89745_1.89745_1.89745_1.89745_1.89745_1.89745_1.89745_1.89745…	1	1	0	0
55	Chr1	Jr5D	356	433	1720	1646	4.2e-29	13	1.9571	2.19077953846154	1	1	1	1	1	356_360_369_383_385_403_407_408_412_420_421_431_433	1720_1717_1708_1694_1693_1680_1679_1669_1667_1656_1654_1648_1646	1.9571_1.9571_1.9571_1.9571_1.9571_1.9571_1.9571_1.9571_1.9571_1.9571_1.9571_1.9571_1.9571	1	1	0	0
55	Jr5D	Chr1	1720	1646	356	433	4.2e-29	13	1.9571	2.19077953846154	1	1	1	1	1	1720_1717_1708_1694_1693_1680_1679_1669_1667_1656_1654_1648_1646	356_360_369_383_385_403_407_408_412_420_421_431_433	1.9571_1.9571_1.9571_1.9571_1.9571_1.9571_1.9571_1.9571_1.9571_1.9571_1.9571_1.9571_1.9571	1	1	0	0
56	Chr1	Jr5S	16	227	1758	1627	4.2e-78	25	1.94595	2.1982544	1	1	1	1	1	16_22_39_47_54_78_98_116_137_139_151_159_160_169_183_184_188_195_197_199_200_201_202_209_227	1758_1756_1752_1747_1745_1726_1717_1696_1687_1686_1684_1683_1678_1675_1669_1668_1659_1655_1647_1645_1644_1643_1639_1634_1627	1.94595_1.94595_1.94595_1.94595_1.94595_1.94595_1.94595_1.94595_1.94595_1.94595_1.94595_1.94595_1.94595_1.94595_1.94595_1.94595_1.94595_1.94595_1.94595_1.94595_1.94595_1.94595_1.94595_1.94595_1.94595	1	1	0	0
56	Jr5S	Chr1	1758	1627	16	227	4.2e-78	25	1.94595	2.1982544	1	1	1	1	1	1758_1756_1752_1747_1745_1726_1717_1696_1687_1686_1684_1683_1678_1675_1669_1668_1659_1655_1647_1645_1644_1643_1639_1634_1627	16_22_39_47_54_78_98_116_137_139_151_159_160_169_183_184_188_195_197_199_200_201_202_209_227	1.94595_1.94595_1.94595_1.94595_1.94595_1.94595_1.94595_1.94595_1.94595_1.94595_1.94595_1.94595_1.94595_1.94595_1.94595_1.94595_1.94595_1.94595_1.94595_1.94595_1.94595_1.94595_1.94595_1.94595_1.94595	1	1	0	0
57	Chr1	Jr6D	2184	2452	1156	1441	6.2e-207	54	1.88172	2.12385874074074	1	1	1	1	1	2184_2192_2204_2212_2217_2218_2229_2234_2236_2248_2250_2253_2254_2255_2260_2266_2277_2278_2285_2288_2301_2311_2315_2316_2320_2322_2324_2326_2330_2333_2337_2338_2359_2362_2364_2372_2374_2375_2388_2389_2391_2395_2397_2403_2406_2408_2415_2418_2423_2428_2433_2449_2450_2452	1156_1162_1168_1176_1182_1183_1192_1196_1198_1214_1215_1222_1223_1225_1235_1258_1267_1270_1274_1287_1293_1297_1303_1304_1305_1311_1312_1313_1316_1321_1322_1326_1339_1341_1349_1357_1361_1362_1369_1370_1375_1379_1380_1384_1385_1386_1392_1400_1401_1403_1405_1418_1424_1441	1.88172_1.88172_1.88172_1.88172_1.88172_1.88172_1.88172_1.88172_1.88172_1.88172_1.88172_1.88172_1.88172_1.88172_1.88172_1.88172_1.88172_1.88172_1.88172_1.88172_1.88172_1.88172_1.88172_1.88172_1.88172_1.88172_1.88172_1.88172_1.88172_1.88172_1.88172_1.88172_1.88172_1.88172_1.88172_1.88172_1.88172_1.88172_1.88172_1.88172_1.88172_1.88172_1.88172_1.88172_1.88172_1.88172_1.88172_1.88172_1.88172_1.88172…	1	1	0	0
57	Jr6D	Chr1	1156	1441	2184	2452	6.2e-207	54	1.88172	2.12385874074074	1	1	1	1	1	1156_1162_1168_1176_1182_1183_1192_1196_1198_1214_1215_1222_1223_1225_1235_1258_1267_1270_1274_1287_1293_1297_1303_1304_1305_1311_1312_1313_1316_1321_1322_1326_1339_1341_1349_1357_1361_1362_1369_1370_1375_1379_1380_1384_1385_1386_1392_1400_1401_1403_1405_1418_1424_1441	2184_2192_2204_2212_2217_2218_2229_2234_2236_2248_2250_2253_2254_2255_2260_2266_2277_2278_2285_2288_2301_2311_2315_2316_2320_2322_2324_2326_2330_2333_2337_2338_2359_2362_2364_2372_2374_2375_2388_2389_2391_2395_2397_2403_2406_2408_2415_2418_2423_2428_2433_2449_2450_2452	1.88172_1.88172_1.88172_1.88172_1.88172_1.88172_1.88172_1.88172_1.88172_1.88172_1.88172_1.88172_1.88172_1.88172_1.88172_1.88172_1.88172_1.88172_1.88172_1.88172_1.88172_1.88172_1.88172_1.88172_1.88172_1.88172_1.88172_1.88172_1.88172_1.88172_1.88172_1.88172_1.88172_1.88172_1.88172_1.88172_1.88172_1.88172_1.88172_1.88172_1.88172_1.88172_1.88172_1.88172_1.88172_1.88172_1.88172_1.88172_1.88172_1.88172…	1	1	0	0
58	Chr1	Jr6D	495	560	1542	1479	6.6e-28	12	2.21216	2.621155	1	1	1	1	1	495_499_502_504_510_512_519_520_522_527_552_560	1542_1535_1534_1531_1525_1524_1520_1519_1516_1507_1483_1479	2.21216_2.21216_2.21216_2.21216_2.21216_2.21216_2.21216_2.21216_2.21216_2.21216_2.21216_2.21216	1	1	0	0
58	Jr6D	Chr1	1542	1479	495	560	6.6e-28	12	2.21216	2.621155	1	1	1	1	1	1542_1535_1534_1531_1525_1524_1520_1519_1516_1507_1483_1479	495_499_502_504_510_512_519_520_522_527_552_560	2.21216_2.21216_2.21216_2.21216_2.21216_2.21216_2.21216_2.21216_2.21216_2.21216_2.21216_2.21216	1	1	0	0
59	Chr1	Jr6S	2195	2452	840	1017	2.5e-152	43	1.83402	2.30760627906977	1	1	1	1	1	2195_2203_2212_2229_2234_2236_2250_2253_2254_2255_2260_2266_2278_2285_2288_2292_2301_2312_2315_2316_2322_2327_2330_2337_2338_2359_2362_2364_2367_2372_2374_2375_2388_2391_2397_2403_2406_2408_2418_2423_2433_2449_2452	840_844_849_856_858_860_871_875_876_878_885_891_899_900_905_907_914_917_923_924_927_931_933_937_938_950_951_954_962_963_966_967_973_975_979_985_986_987_989_990_994_1004_1017	1.83402_1.83402_1.83402_1.83402_1.83402_1.83402_1.83402_1.83402_1.83402_1.83402_1.83402_1.83402_1.83402_1.83402_1.83402_1.83402_1.83402_1.83402_1.83402_1.83402_1.83402_1.83402_1.83402_1.83402_1.83402_1.83402_1.83402_1.83402_1.83402_1.83402_1.83402_1.83402_1.83402_1.83402_1.83402_1.83402_1.83402_1.83402_1.83402_1.83402_1.83402_1.83402_1.83402	1	1	0	0
59	Jr6S	Chr1	840	1017	2195	2452	2.5e-152	43	1.83402	2.30760627906977	1	1	1	1	1	840_844_849_856_858_860_871_875_876_878_885_891_899_900_905_907_914_917_923_924_927_931_933_937_938_950_951_954_962_963_966_967_973_975_979_985_986_987_989_990_994_1004_1017	2195_2203_2212_2229_2234_2236_2250_2253_2254_2255_2260_2266_2278_2285_2288_2292_2301_2312_2315_2316_2322_2327_2330_2337_2338_2359_2362_2364_2367_2372_2374_2375_2388_2391_2397_2403_2406_2408_2418_2423_2433_2449_2452	1.83402_1.83402_1.83402_1.83402_1.83402_1.83402_1.83402_1.83402_1.83402_1.83402_1.83402_1.83402_1.83402_1.83402_1.83402_1.83402_1.83402_1.83402_1.83402_1.83402_1.83402_1.83402_1.83402_1.83402_1.83402_1.83402_1.83402_1.83402_1.83402_1.83402_1.83402_1.83402_1.83402_1.83402_1.83402_1.83402_1.83402_1.83402_1.83402_1.83402_1.83402_1.83402_1.83402	1	1	0	0
60	Chr1	Jr6S	499	560	1084	1048	6.7e-21	10	1.74327	1.892008	1	1	1	1	1	499_501_504_510_512_520_522_544_547_560	1084_1082_1081_1076_1074_1072_1070_1060_1058_1048	1.74327_1.74327_1.74327_1.74327_1.74327_1.74327_1.74327_1.74327_1.74327_1.74327	1	1	0	0
60	Jr6S	Chr1	1084	1048	499	560	6.7e-21	10	1.74327	1.892008	1	1	1	1	1	1084_1082_1081_1076_1074_1072_1070_1060_1058_1048	499_501_504_510_512_520_522_544_547_560	1.74327_1.74327_1.74327_1.74327_1.74327_1.74327_1.74327_1.74327_1.74327_1.74327	1	1	0	0
61	Chr1	Jr7D	20	219	597	825	3.8e-112	33	1.80896	2.14633093939394	1	1	1	1	1	20_24_28_37_48_49_50_66_72_73_82_93_94_98_109_115_118_123_127_146_148_154_156_168_169_179_188_192_193_195_198_200_219	597_598_602_609_621_622_623_643_650_654_672_685_686_689_704_719_720_722_723_749_751_752_754_768_769_785_789_807_808_814_816_818_825	1.80896_1.80896_1.80896_1.80896_1.80896_1.80896_1.80896_1.80896_1.80896_1.80896_1.80896_1.80896_1.80896_1.80896_1.80896_1.80896_1.80896_1.80896_1.80896_1.80896_1.80896_1.80896_1.80896_1.80896_1.80896_1.80896_1.80896_1.80896_1.80896_1.80896_1.80896_1.80896_1.80896	1	1	0	0
61	Jr7D	Chr1	597	825	20	219	3.8e-112	33	1.80896	2.14633093939394	1	1	1	1	1	597_598_602_609_621_622_623_643_650_654_672_685_686_689_704_719_720_722_723_749_751_752_754_768_769_785_789_807_808_814_816_818_825	20_24_28_37_48_49_50_66_72_73_82_93_94_98_109_115_118_123_127_146_148_154_156_168_169_179_188_192_193_195_198_200_219	1.80896_1.80896_1.80896_1.80896_1.80896_1.80896_1.80896_1.80896_1.80896_1.80896_1.80896_1.80896_1.80896_1.80896_1.80896_1.80896_1.80896_1.80896_1.80896_1.80896_1.80896_1.80896_1.80896_1.80896_1.80896_1.80896_1.80896_1.80896_1.80896_1.80896_1.80896_1.80896_1.80896	1	1	0	0
62	Chr1	Jr7D	230	365	883	1032	3.6e-79	25	1.92489	2.15224332	1	1	1	1	1	230_232_235_243_244_246_254_255_260_263_269_276_277_279_283_287_293_294_299_300_305_316_325_350_365	883_884_885_895_898_906_910_911_914_927_936_943_946_950_951_954_961_962_967_968_970_980_988_1009_1032	1.92489_1.92489_1.92489_1.92489_1.92489_1.92489_1.92489_1.92489_1.92489_1.92489_1.92489_1.92489_1.92489_1.92489_1.92489_1.92489_1.92489_1.92489_1.92489_1.92489_1.92489_1.92489_1.92489_1.92489_1.92489	1	1	0	0
62	Jr7D	Chr1	883	1032	230	365	3.6e-79	25	1.92489	2.15224332	1	1	1	1	1	883_884_885_895_898_906_910_911_914_927_936_943_946_950_951_954_961_962_967_968_970_980_988_1009_1032	230_232_235_243_244_246_254_255_260_263_269_276_277_279_283_287_293_294_299_300_305_316_325_350_365	1.92489_1.92489_1.92489_1.92489_1.92489_1.92489_1.92489_1.92489_1.92489_1.92489_1.92489_1.92489_1.92489_1.92489_1.92489_1.92489_1.92489_1.92489_1.92489_1.92489_1.92489_1.92489_1.92489_1.92489_1.92489	1	1	0	0
63	Chr1	Jr7D	407	433	1110	1161	4.6e-09	6	1.743035	1.99105666666667	1	1	1	1	1	407_412_413_414_419_433	1110_1122_1123_1133_1144_1161	1.743035_1.743035_1.743035_1.743035_1.743035_1.743035	1	1	0	0
63	Jr7D	Chr1	1110	1161	407	433	4.6e-09	6	1.743035	1.99105666666667	1	1	1	1	1	1110_1122_1123_1133_1144_1161	407_412_413_414_419_433	1.743035_1.743035_1.743035_1.743035_1.743035_1.743035	1	1	0	0
64	Chr1	Jr7S	156	431	626	908	9.9e-147	40	1.96442	2.3002849	1	1	1	1	1	156_168_179_188_195_200_204_219_230_232_237_243_244_263_269_273_277_281_282_283_287_291_293_294_296_297_299_305_316_322_324_345_356_382_383_408_412_413_419_431	626_640_648_652_659_662_665_670_684_686_688_692_694_709_729_730_737_739_740_741_742_745_750_751_752_753_754_758_768_769_772_790_803_827_843_866_870_871_887_908	1.96442_1.96442_1.96442_1.96442_1.96442_1.96442_1.96442_1.96442_1.96442_1.96442_1.96442_1.96442_1.96442_1.96442_1.96442_1.96442_1.96442_1.96442_1.96442_1.96442_1.96442_1.96442_1.96442_1.96442_1.96442_1.96442_1.96442_1.96442_1.96442_1.96442_1.96442_1.96442_1.96442_1.96442_1.96442_1.96442_1.96442_1.96442_1.96442_1.96442	1	1	0	0
64	Jr7S	Chr1	626	908	156	431	9.9e-147	40	1.96442	2.3002849	1	1	1	1	1	626_640_648_652_659_662_665_670_684_686_688_692_694_709_729_730_737_739_740_741_742_745_750_751_752_753_754_758_768_769_772_790_803_827_843_866_870_871_887_908	156_168_179_188_195_200_204_219_230_232_237_243_244_263_269_273_277_281_282_283_287_291_293_294_296_297_299_305_316_322_324_345_356_382_383_408_412_413_419_431	1.96442_1.96442_1.96442_1.96442_1.96442_1.96442_1.96442_1.96442_1.96442_1.96442_1.96442_1.96442_1.96442_1.96442_1.96442_1.96442_1.96442_1.96442_1.96442_1.96442_1.96442_1.96442_1.96442_1.96442_1.96442_1.96442_1.96442_1.96442_1.96442_1.96442_1.96442_1.96442_1.96442_1.96442_1.96442_1.96442_1.96442_1.96442_1.96442_1.96442	1	1	0	0
65	Chr1	Jr7S	28	129	529	617	4.8e-34	14	1.665945	1.97499142857143	1	1	1	1	1	28_40_49_66_82_83_84_93_94_98_109_118_127_129	529_532_544_556_566_570_571_577_579_581_593_609_612_617	1.665945_1.665945_1.665945_1.665945_1.665945_1.665945_1.665945_1.665945_1.665945_1.665945_1.665945_1.665945_1.665945_1.665945	1	1	0	0
65	Jr7S	Chr1	529	617	28	129	4.8e-34	14	1.665945	1.97499142857143	1	1	1	1	1	529_532_544_556_566_570_571_577_579_581_593_609_612_617	28_40_49_66_82_83_84_93_94_98_109_118_127_129	1.665945_1.665945_1.665945_1.665945_1.665945_1.665945_1.665945_1.665945_1.665945_1.665945_1.665945_1.665945_1.665945_1.665945	1	1	0	0
66	Chr1	Jr8D	2742	2783	566	533	7.4e-33	14	2.214955	2.46341142857143	1	1	1	1	1	2742_2744_2745_2748_2751_2754_2755_2765_2767_2768_2771_2778_2779_2783	566_563_562_560_559_558_556_554_548_546_542_538_536_533	2.214955_2.214955_2.214955_2.214955_2.214955_2.214955_2.214955_2.214955_2.214955_2.214955_2.214955_2.214955_2.214955_2.214955	1	1	0	0
66	Jr8D	Chr1	566	533	2742	2783	7.4e-33	14	2.214955	2.46341142857143	1	1	1	1	1	566_563_562_560_559_558_556_554_548_546_542_538_536_533	2742_2744_2745_2748_2751_2754_2755_2765_2767_2768_2771_2778_2779_2783	2.214955_2.214955_2.214955_2.214955_2.214955_2.214955_2.214955_2.214955_2.214955_2.214955_2.214955_2.214955_2.214955_2.214955	1	1	0	0
67	Chr1	Jr8D	2566	2654	824	726	2.3e-27	12	1.62867	1.83855833333333	1	1	1	1	1	2566_2568_2580_2588_2596_2603_2620_2622_2630_2632_2647_2654	824_811_793_790_789_778_771_770_760_750_728_726	1.62867_1.62867_1.62867_1.62867_1.62867_1.62867_1.62867_1.62867_1.62867_1.62867_1.62867_1.62867	1	1	0	0
67	Jr8D	Chr1	824	726	2566	2654	2.3e-27	12	1.62867	1.83855833333333	1	1	1	1	1	824_811_793_790_789_778_771_770_760_750_728_726	2566_2568_2580_2588_2596_2603_2620_2622_2630_2632_2647_2654	1.62867_1.62867_1.62867_1.62867_1.62867_1.62867_1.62867_1.62867_1.62867_1.62867_1.62867_1.62867	1	1	0	0
68	Chr1	Jr8D	856	914	399	325	2.6e-18	9	1.63053	1.92561411111111	1	1	1	1	1	856_858_873_874_875_892_899_909_914	399_394_383_362_360_344_339_333_325	1.63053_1.63053_1.63053_1.63053_1.63053_1.63053_1.63053_1.63053_1.63053	1	1	0	0
68	Jr8D	Chr1	399	325	856	914	2.6e-18	9	1.63053	1.92561411111111	1	1	1	1	1	399_394_383_362_360_344_339_333_325	856_858_873_874_875_892_899_909_914	1.63053_1.63053_1.63053_1.63053_1.63053_1.63053_1.63053_1.63053_1.63053	1	1	0	0
69	Chr1	Jr8S	2766	2801	362	319	3.6e-20	10	1.718805	2.212806	1	1	1	1	1	2766_2767_2768_2778_2779_2783_2792_2793_2798_2801	362_361_360_348_345_343_333_332_329_319	1.718805_1.718805_1.718805_1.718805_1.718805_1.718805_1.718805_1.718805_1.718805_1.718805	1	1	0	0
69	Jr8S	Chr1	362	319	2766	2801	3.6e-20	10	1.718805	2.212806	1	1	1	1	1	362_361_360_348_345_343_333_332_329_319	2766_2767_2768_2778_2779_2783_2792_2793_2798_2801	1.718805_1.718805_1.718805_1.718805_1.718805_1.718805_1.718805_1.718805_1.718805_1.718805	1	1	0	0
70	Chr1	Jr8S	2620	2719	560	497	2.7e-20	10	2.17406	2.281793	1	1	1	1	1	2620_2632_2640_2648_2654_2680_2685_2688_2708_2719	560_555_549_540_539_527_526_523_509_497	2.17406_2.17406_2.17406_2.17406_2.17406_2.17406_2.17406_2.17406_2.17406_2.17406	1	1	0	0
70	Jr8S	Chr1	560	497	2620	2719	2.7e-20	10	2.17406	2.281793	1	1	1	1	1	560_555_549_540_539_527_526_523_509_497	2620_2632_2640_2648_2654_2680_2685_2688_2708_2719	2.17406_2.17406_2.17406_2.17406_2.17406_2.17406_2.17406_2.17406_2.17406_2.17406	1	1	0	0
71	Chr1	Jr8S	2742	2774	418	393	3.5e-10	6	2.492005	2.99497833333333	1	1	1	1	1	2742_2744_2745_2751_2773_2774	418_412_411_407_396_393	2.492005_2.492005_2.492005_2.492005_2.492005_2.492005	1	1	0	0
71	Jr8S	Chr1	418	393	2742	2774	3.5e-10	6	2.492005	2.99497833333333	1	1	1	1	1	418_412_411_407_396_393	2742_2744_2745_2751_2773_2774	2.492005_2.492005_2.492005_2.492005_2.492005_2.492005	1	1	0	0
72	Chr10	Jr1D	1093	1225	1640	1753	4.8e-35	15	1.73457	1.955966	1	1	1	1	1	1093_1099_1116_1140_1147_1152_1157_1168_1178_1191_1201_1214_1217_1223_1225	1640_1648_1654_1666_1673_1679_1683_1700_1707_1720_1724_1740_1750_1751_1753	1.73457_1.73457_1.73457_1.73457_1.73457_1.73457_1.73457_1.73457_1.73457_1.73457_1.73457_1.73457_1.73457_1.73457_1.73457	1	1	0	0
72	Jr1D	Chr10	1640	1753	1093	1225	4.8e-35	15	1.73457	1.955966	1	1	1	1	1	1640_1648_1654_1666_1673_1679_1683_1700_1707_1720_1724_1740_1750_1751_1753	1093_1099_1116_1140_1147_1152_1157_1168_1178_1191_1201_1214_1217_1223_1225	1.73457_1.73457_1.73457_1.73457_1.73457_1.73457_1.73457_1.73457_1.73457_1.73457_1.73457_1.73457_1.73457_1.73457_1.73457	1	1	0	0
73	Chr10	Jr1D	70	206	2644	2505	5.9e-64	22	1.731085	1.99038181818182	1	1	1	1	1	70_81_94_97_107_109_113_116_138_140_143_155_156_164_173_174_175_176_183_197_202_206	2644_2635_2623_2620_2613_2609_2604_2600_2583_2579_2574_2549_2547_2546_2536_2533_2527_2526_2523_2513_2509_2505	1.731085_1.731085_1.731085_1.731085_1.731085_1.731085_1.731085_1.731085_1.731085_1.731085_1.731085_1.731085_1.731085_1.731085_1.731085_1.731085_1.731085_1.731085_1.731085_1.731085_1.731085_1.731085	1	1	0	0
73	Jr1D	Chr10	2644	2505	70	206	5.9e-64	22	1.731085	1.99038181818182	1	1	1	1	1	2644_2635_2623_2620_2613_2609_2604_2600_2583_2579_2574_2549_2547_2546_2536_2533_2527_2526_2523_2513_2509_2505	70_81_94_97_107_109_113_116_138_140_143_155_156_164_173_174_175_176_183_197_202_206	1.731085_1.731085_1.731085_1.731085_1.731085_1.731085_1.731085_1.731085_1.731085_1.731085_1.731085_1.731085_1.731085_1.731085_1.731085_1.731085_1.731085_1.731085_1.731085_1.731085_1.731085_1.731085	1	1	0	0
74	Chr10	Jr1D	557	607	73	14	5.4e-20	10	1.709265	2.051392	1	1	1	1	1	557_558_562_568_571_589_595_601_604_607	73_72_63_50_49_27_23_19_18_14	1.709265_1.709265_1.709265_1.709265_1.709265_1.709265_1.709265_1.709265_1.709265_1.709265	1	1	0	0
74	Jr1D	Chr10	73	14	557	607	5.4e-20	10	1.709265	2.051392	1	1	1	1	1	73_72_63_50_49_27_23_19_18_14	557_558_562_568_571_589_595_601_604_607	1.709265_1.709265_1.709265_1.709265_1.709265_1.709265_1.709265_1.709265_1.709265_1.709265	1	1	0	0
75	Chr10	Jr1D	1263	1284	2115	2077	7.8e-17	9	1.60209	1.86378777777778	1	1	1	1	1	1263_1264_1267_1268_1269_1271_1274_1279_1284	2115_2114_2110_2109_2107_2100_2094_2082_2077	1.60209_1.60209_1.60209_1.60209_1.60209_1.60209_1.60209_1.60209_1.60209	1	1	0	0
75	Jr1D	Chr10	2115	2077	1263	1284	7.8e-17	9	1.60209	1.86378777777778	1	1	1	1	1	2115_2114_2110_2109_2107_2100_2094_2082_2077	1263_1264_1267_1268_1269_1271_1274_1279_1284	1.60209_1.60209_1.60209_1.60209_1.60209_1.60209_1.60209_1.60209_1.60209	1	1	0	0
76	Chr10	Jr1D	289	342	2489	2420	9.3e-19	9	1.56394	2.04378444444444	1	1	1	1	1	289_301_318_332_334_337_338_339_342	2489_2471_2456_2430_2429_2428_2427_2422_2420	1.56394_1.56394_1.56394_1.56394_1.56394_1.56394_1.56394_1.56394_1.56394	1	1	0	0
76	Jr1D	Chr10	2489	2420	289	342	9.3e-19	9	1.56394	2.04378444444444	1	1	1	1	1	2489_2471_2456_2430_2429_2428_2427_2422_2420	289_301_318_332_334_337_338_339_342	1.56394_1.56394_1.56394_1.56394_1.56394_1.56394_1.56394_1.56394_1.56394	1	1	0	0
77	Chr10	Jr1D	617	646	448	427	3.3e-14	8	2.506585	2.6388425	1	1	1	1	1	617_621_626_628_635_638_644_646	448_446_443_442_441_438_428_427	2.506585_2.506585_2.506585_2.506585_2.506585_2.506585_2.506585_2.506585	1	1	0	0
77	Jr1D	Chr10	448	427	617	646	3.3e-14	8	2.506585	2.6388425	1	1	1	1	1	448_446_443_442_441_438_428_427	617_621_626_628_635_638_644_646	2.506585_2.506585_2.506585_2.506585_2.506585_2.506585_2.506585_2.506585	1	1	0	0
78	Chr10	Jr1D	982	1023	1107	1050	1.8e-14	8	1.94367	2.38562375	1	1	1	1	1	982_983_985_997_1010_1011_1013_1023	1107_1104_1100_1084_1075_1072_1070_1050	1.94367_1.94367_1.94367_1.94367_1.94367_1.94367_1.94367_1.94367	1	1	0	0
78	Jr1D	Chr10	1107	1050	982	1023	1.8e-14	8	1.94367	2.38562375	1	1	1	1	1	1107_1104_1100_1084_1075_1072_1070_1050	982_983_985_997_1010_1011_1013_1023	1.94367_1.94367_1.94367_1.94367_1.94367_1.94367_1.94367_1.94367	1	1	0	0
79	Chr10	Jr1D	1373	1409	1850	1813	8e-10	6	1.56879	1.86457666666667	1	1	1	1	1	1373_1394_1398_1399_1408_1409	1850_1836_1828_1826_1814_1813	1.56879_1.56879_1.56879_1.56879_1.56879_1.56879	1	1	0	0
79	Jr1D	Chr10	1850	1813	1373	1409	8e-10	6	1.56879	1.86457666666667	1	1	1	1	1	1850_1836_1828_1826_1814_1813	1373_1394_1398_1399_1408_1409	1.56879_1.56879_1.56879_1.56879_1.56879_1.56879	1	1	0	0
80	Chr10	Jr1S	982	1082	851	933	3.6e-26	12	1.67318	2.2860925	1	1	1	1	1	982_983_1002_1011_1013_1022_1023_1035_1049_1065_1072_1082	851_854_863_870_871_889_892_909_912_927_929_933	1.67318_1.67318_1.67318_1.67318_1.67318_1.67318_1.67318_1.67318_1.67318_1.67318_1.67318_1.67318	1	1	0	0
80	Jr1S	Chr10	851	933	982	1082	3.6e-26	12	1.67318	2.2860925	1	1	1	1	1	851_854_863_870_871_889_892_909_912_927_929_933	982_983_1002_1011_1013_1022_1023_1035_1049_1065_1072_1082	1.67318_1.67318_1.67318_1.67318_1.67318_1.67318_1.67318_1.67318_1.67318_1.67318_1.67318_1.67318	1	1	0	0
81	Chr10	Jr1S	1147	1225	978	1042	3.5e-14	8	1.790815	2.121725	1	1	1	1	1	1147_1152_1157_1178_1192_1217_1223_1225	978_981_985_1008_1013_1036_1040_1042	1.790815_1.790815_1.790815_1.790815_1.790815_1.790815_1.790815_1.790815	1	1	0	0
81	Jr1S	Chr10	978	1042	1147	1225	3.5e-14	8	1.790815	2.121725	1	1	1	1	1	978_981_985_1008_1013_1036_1040_1042	1147_1152_1157_1178_1192_1217_1223_1225	1.790815_1.790815_1.790815_1.790815_1.790815_1.790815_1.790815_1.790815	1	1	0	0
82	Chr10	Jr1S	70	206	1582	1507	5e-45	17	1.62858	2.05910652941176	1	1	1	1	1	70_93_97_107_109_116_138_140_150_155_156_157_164_176_197_202_206	1582_1570_1568_1561_1558_1557_1547_1546_1537_1534_1533_1531_1529_1521_1513_1510_1507	1.62858_1.62858_1.62858_1.62858_1.62858_1.62858_1.62858_1.62858_1.62858_1.62858_1.62858_1.62858_1.62858_1.62858_1.62858_1.62858_1.62858	1	1	0	0
82	Jr1S	Chr10	1582	1507	70	206	5e-45	17	1.62858	2.05910652941176	1	1	1	1	1	1582_1570_1568_1561_1558_1557_1547_1546_1537_1534_1533_1531_1529_1521_1513_1510_1507	70_93_97_107_109_116_138_140_150_155_156_157_164_176_197_202_206	1.62858_1.62858_1.62858_1.62858_1.62858_1.62858_1.62858_1.62858_1.62858_1.62858_1.62858_1.62858_1.62858_1.62858_1.62858_1.62858_1.62858	1	1	0	0
83	Chr10	Jr1S	1527	1609	983	909	1.8e-19	10	2.07992	2.2610819	1	1	1	1	1	1527_1531_1551_1562_1573_1576_1585_1587_1596_1609	983_978_963_957_944_942_930_929_919_909	2.07992_2.07992_2.07992_2.07992_2.07992_2.07992_2.07992_2.07992_2.07992_2.07992	1	1	0	0
83	Jr1S	Chr10	983	909	1527	1609	1.8e-19	10	2.07992	2.2610819	1	1	1	1	1	983_978_963_957_944_942_930_929_919_909	1527_1531_1551_1562_1573_1576_1585_1587_1596_1609	2.07992_2.07992_2.07992_2.07992_2.07992_2.07992_2.07992_2.07992_2.07992_2.07992	1	1	0	0
84	Chr10	Jr1S	1887	1925	1258	1203	1.8e-15	8	1.40622	1.82022825	1	1	1	1	1	1887_1893_1897_1908_1909_1911_1922_1925	1258_1253_1240_1217_1215_1211_1207_1203	1.40622_1.40622_1.40622_1.40622_1.40622_1.40622_1.40622_1.40622	1	1	0	0
84	Jr1S	Chr10	1258	1203	1887	1925	1.8e-15	8	1.40622	1.82022825	1	1	1	1	1	1258_1253_1240_1217_1215_1211_1207_1203	1887_1893_1897_1908_1909_1911_1922_1925	1.40622_1.40622_1.40622_1.40622_1.40622_1.40622_1.40622_1.40622	1	1	0	0
85	Chr10	Jr1S	1264	1284	1261	1228	3.2e-13	7	2.21834	2.48846571428571	1	1	1	1	1	1264_1267_1269_1271_1272_1282_1284	1261_1259_1257_1252_1251_1230_1228	2.21834_2.21834_2.21834_2.21834_2.21834_2.21834_2.21834	1	1	0	0
85	Jr1S	Chr10	1261	1228	1264	1284	3.2e-13	7	2.21834	2.48846571428571	1	1	1	1	1	1261_1259_1257_1252_1251_1230_1228	1264_1267_1269_1271_1272_1282_1284	2.21834_2.21834_2.21834_2.21834_2.21834_2.21834_2.21834	1	1	0	0
86	Chr10	Jr1S	302	346	1483	1442	1.2e-11	7	1.63459	2.09352285714286	1	1	1	1	1	302_321_332_334_337_339_346	1483_1470_1459_1458_1457_1455_1442	1.63459_1.63459_1.63459_1.63459_1.63459_1.63459_1.63459	1	1	0	0
86	Jr1S	Chr10	1483	1442	302	346	1.2e-11	7	1.63459	2.09352285714286	1	1	1	1	1	1483_1470_1459_1458_1457_1455_1442	302_321_332_334_337_339_346	1.63459_1.63459_1.63459_1.63459_1.63459_1.63459_1.63459	1	1	0	0
87	Chr10	Jr1S	558	607	41	10	5.9e-13	7	1.83091	2.09621571428571	1	1	1	1	1	558_568_571_596_598_605_607	41_30_29_15_14_13_10	1.83091_1.83091_1.83091_1.83091_1.83091_1.83091_1.83091	1	1	0	0
87	Jr1S	Chr10	41	10	558	607	5.9e-13	7	1.83091	2.09621571428571	1	1	1	1	1	41_30_29_15_14_13_10	558_568_571_596_598_605_607	1.83091_1.83091_1.83091_1.83091_1.83091_1.83091_1.83091	1	1	0	0
88	Chr10	Jr1S	621	646	219	210	1.3e-08	6	1.921065	2.29446833333333	1	1	1	1	1	621_626_628_635_638_646	219_216_215_212_211_210	1.921065_1.921065_1.921065_1.921065_1.921065_1.921065	1	1	0	0
88	Jr1S	Chr10	219	210	621	646	1.3e-08	6	1.921065	2.29446833333333	1	1	1	1	1	219_216_215_212_211_210	621_626_628_635_638_646	1.921065_1.921065_1.921065_1.921065_1.921065_1.921065	1	1	0	0
89	Chr10	Jr2D	513	550	1274	1317	1.5e-13	8	1.458595	1.562695	1	1	1	1	1	513_516_518_521_529_532_548_550	1274_1275_1279_1285_1294_1298_1311_1317	1.458595_1.458595_1.458595_1.458595_1.458595_1.458595_1.458595_1.458595	1	1	0	0
89	Jr2D	Chr10	1274	1317	513	550	1.5e-13	8	1.458595	1.562695	1	1	1	1	1	1274_1275_1279_1285_1294_1298_1311_1317	513_516_518_521_529_532_548_550	1.458595_1.458595_1.458595_1.458595_1.458595_1.458595_1.458595_1.458595	1	1	0	0
90	Chr10	Jr2D	127	218	2409	2252	3.2e-83	27	1.79996	2.15320455555556	1	1	1	1	1	127_132_134_135_136_146_149_152_154_155_156_157_161_168_169_174_176_180_181_185_188_196_197_204_211_214_218	2409_2392_2390_2386_2383_2364_2358_2347_2343_2341_2339_2336_2335_2325_2324_2309_2301_2299_2297_2294_2292_2275_2274_2267_2263_2262_2252	1.79996_1.79996_1.79996_1.79996_1.79996_1.79996_1.79996_1.79996_1.79996_1.79996_1.79996_1.79996_1.79996_1.79996_1.79996_1.79996_1.79996_1.79996_1.79996_1.79996_1.79996_1.79996_1.79996_1.79996_1.79996_1.79996_1.79996	1	1	0	0
90	Jr2D	Chr10	2409	2252	127	218	3.2e-83	27	1.79996	2.15320455555556	1	1	1	1	1	2409_2392_2390_2386_2383_2364_2358_2347_2343_2341_2339_2336_2335_2325_2324_2309_2301_2299_2297_2294_2292_2275_2274_2267_2263_2262_2252	127_132_134_135_136_146_149_152_154_155_156_157_161_168_169_174_176_180_181_185_188_196_197_204_211_214_218	1.79996_1.79996_1.79996_1.79996_1.79996_1.79996_1.79996_1.79996_1.79996_1.79996_1.79996_1.79996_1.79996_1.79996_1.79996_1.79996_1.79996_1.79996_1.79996_1.79996_1.79996_1.79996_1.79996_1.79996_1.79996_1.79996_1.79996	1	1	0	0
91	Chr10	Jr2D	304	343	2221	2161	9.5e-13	8	1.95027	2.1349325	1	1	1	1	1	304_310_318_320_322_328_339_343	2221_2215_2204_2192_2186_2181_2171_2161	1.95027_1.95027_1.95027_1.95027_1.95027_1.95027_1.95027_1.95027	1	1	0	0
91	Jr2D	Chr10	2221	2161	304	343	9.5e-13	8	1.95027	2.1349325	1	1	1	1	1	2221_2215_2204_2192_2186_2181_2171_2161	304_310_318_320_322_328_339_343	1.95027_1.95027_1.95027_1.95027_1.95027_1.95027_1.95027_1.95027	1	1	0	0
92	Chr10	Jr2S	513	548	945	991	3.7e-16	8	1.626665	1.8756725	1	1	1	1	1	513_516_517_518_519_521_532_548	945_948_951_952_961_962_980_991	1.626665_1.626665_1.626665_1.626665_1.626665_1.626665_1.626665_1.626665	1	1	0	0
92	Jr2S	Chr10	945	991	513	548	3.7e-16	8	1.626665	1.8756725	1	1	1	1	1	945_948_951_952_961_962_980_991	513_516_517_518_519_521_532_548	1.626665_1.626665_1.626665_1.626665_1.626665_1.626665_1.626665_1.626665	1	1	0	0
93	Chr10	Jr2S	1904	1933	1837	1857	1.9e-11	7	2.10777	2.08781714285714	1	1	1	1	1	1904_1906_1908_1909_1911_1916_1933	1837_1840_1843_1844_1849_1851_1857	2.10777_2.10777_2.10777_2.10777_2.10777_2.10777_2.10777	1	1	0	0
93	Jr2S	Chr10	1837	1857	1904	1933	1.9e-11	7	2.10777	2.08781714285714	1	1	1	1	1	1837_1840_1843_1844_1849_1851_1857	1904_1906_1908_1909_1911_1916_1933	2.10777_2.10777_2.10777_2.10777_2.10777_2.10777_2.10777	1	1	0	0
94	Chr10	Jr2S	139	218	1773	1701	1.4e-51	19	2.28091	2.41554947368421	1	1	1	1	1	139_145_146_149_154_155_157_161_162_169_174_176_180_181_185_188_196_204_218	1773_1767_1764_1758_1748_1747_1744_1743_1740_1733_1729_1726_1723_1721_1720_1719_1711_1709_1701	2.28091_2.28091_2.28091_2.28091_2.28091_2.28091_2.28091_2.28091_2.28091_2.28091_2.28091_2.28091_2.28091_2.28091_2.28091_2.28091_2.28091_2.28091_2.28091	1	1	0	0
94	Jr2S	Chr10	1773	1701	139	218	1.4e-51	19	2.28091	2.41554947368421	1	1	1	1	1	1773_1767_1764_1758_1748_1747_1744_1743_1740_1733_1729_1726_1723_1721_1720_1719_1711_1709_1701	139_145_146_149_154_155_157_161_162_169_174_176_180_181_185_188_196_204_218	2.28091_2.28091_2.28091_2.28091_2.28091_2.28091_2.28091_2.28091_2.28091_2.28091_2.28091_2.28091_2.28091_2.28091_2.28091_2.28091_2.28091_2.28091_2.28091	1	1	0	0
95	Chr10	Jr2S	310	343	1666	1610	3.6e-12	7	2.23393	2.35897428571429	1	1	1	1	1	310_317_319_320_322_328_343	1666_1659_1650_1649_1629_1627_1610	2.23393_2.23393_2.23393_2.23393_2.23393_2.23393_2.23393	1	1	0	0
95	Jr2S	Chr10	1666	1610	310	343	3.6e-12	7	2.23393	2.35897428571429	1	1	1	1	1	1666_1659_1650_1649_1629_1627_1610	310_317_319_320_322_328_343	2.23393_2.23393_2.23393_2.23393_2.23393_2.23393_2.23393	1	1	0	0
96	Chr10	Jr3D	813	942	752	851	1.1e-66	23	1.81064	2.23180043478261	1	1	1	1	1	813_815_816_820_826_831_840_841_846_847_866_868_872_874_876_878_885_891_901_915_917_933_942	752_753_755_764_765_767_770_772_795_801_807_808_811_816_817_818_821_824_827_842_844_845_851	1.81064_1.81064_1.81064_1.81064_1.81064_1.81064_1.81064_1.81064_1.81064_1.81064_1.81064_1.81064_1.81064_1.81064_1.81064_1.81064_1.81064_1.81064_1.81064_1.81064_1.81064_1.81064_1.81064	1	1	0	0
96	Jr3D	Chr10	752	851	813	942	1.1e-66	23	1.81064	2.23180043478261	1	1	1	1	1	752_753_755_764_765_767_770_772_795_801_807_808_811_816_817_818_821_824_827_842_844_845_851	813_815_816_820_826_831_840_841_846_847_866_868_872_874_876_878_885_891_901_915_917_933_942	1.81064_1.81064_1.81064_1.81064_1.81064_1.81064_1.81064_1.81064_1.81064_1.81064_1.81064_1.81064_1.81064_1.81064_1.81064_1.81064_1.81064_1.81064_1.81064_1.81064_1.81064_1.81064_1.81064	1	1	0	0
97	Chr10	Jr3D	702	774	594	661	7.8e-42	16	1.60373	2.36970875	1	1	1	1	1	702_703_715_716_718_728_729_730_731_734_743_748_757_759_766_774	594_596_606_607_612_618_619_620_622_623_642_646_650_651_655_661	1.60373_1.60373_1.60373_1.60373_1.60373_1.60373_1.60373_1.60373_1.60373_1.60373_1.60373_1.60373_1.60373_1.60373_1.60373_1.60373	1	1	0	0
97	Jr3D	Chr10	594	661	702	774	7.8e-42	16	1.60373	2.36970875	1	1	1	1	1	594_596_606_607_612_618_619_620_622_623_642_646_650_651_655_661	702_703_715_716_718_728_729_730_731_734_743_748_757_759_766_774	1.60373_1.60373_1.60373_1.60373_1.60373_1.60373_1.60373_1.60373_1.60373_1.60373_1.60373_1.60373_1.60373_1.60373_1.60373_1.60373	1	1	0	0
98	Chr10	Jr3D	1830	1855	683	710	1.6e-16	9	1.6665	1.98154388888889	1	1	1	1	1	1830_1831_1833_1834_1840_1841_1842_1849_1855	683_684_686_689_694_696_699_705_710	1.6665_1.6665_1.6665_1.6665_1.6665_1.6665_1.6665_1.6665_1.6665	1	1	0	0
98	Jr3D	Chr10	683	710	1830	1855	1.6e-16	9	1.6665	1.98154388888889	1	1	1	1	1	683_684_686_689_694_696_699_705_710	1830_1831_1833_1834_1840_1841_1842_1849_1855	1.6665_1.6665_1.6665_1.6665_1.6665_1.6665_1.6665_1.6665_1.6665	1	1	0	0
99	Chr10	Jr3D	1411	1447	741	824	6.4e-16	9	2.84393	2.69163111111111	1	1	1	1	1	1411_1412_1415_1418_1421_1429_1432_1436_1447	741_756_764_770_795_806_809_816_824	2.84393_2.84393_2.84393_2.84393_2.84393_2.84393_2.84393_2.84393_2.84393	1	1	0	0
99	Jr3D	Chr10	741	824	1411	1447	6.4e-16	9	2.84393	2.69163111111111	1	1	1	1	1	741_756_764_770_795_806_809_816_824	1411_1412_1415_1418_1421_1429_1432_1436_1447	2.84393_2.84393_2.84393_2.84393_2.84393_2.84393_2.84393_2.84393_2.84393	1	1	0	0
100	Chr10	Jr3D	560	603	156	207	6.7e-15	8	1.495275	1.71457175	1	1	1	1	1	560_561_563_565_583_590_598_603	156_157_159_163_179_185_206_207	1.495275_1.495275_1.495275_1.495275_1.495275_1.495275_1.495275_1.495275	1	1	0	0
100	Jr3D	Chr10	156	207	560	603	6.7e-15	8	1.495275	1.71457175	1	1	1	1	1	156_157_159_163_179_185_206_207	560_561_563_565_583_590_598_603	1.495275_1.495275_1.495275_1.495275_1.495275_1.495275_1.495275_1.495275	1	1	0	0
101	Chr10	Jr3D	1753	1813	599	651	1.2e-13	8	2.60994	2.58392	1	1	1	1	1	1753_1756_1759_1777_1782_1791_1804_1813	599_603_605_614_620_636_642_651	2.60994_2.60994_2.60994_2.60994_2.60994_2.60994_2.60994_2.60994	1	1	0	0
101	Jr3D	Chr10	599	651	1753	1813	1.2e-13	8	2.60994	2.58392	1	1	1	1	1	599_603_605_614_620_636_642_651	1753_1756_1759_1777_1782_1791_1804_1813	2.60994_2.60994_2.60994_2.60994_2.60994_2.60994_2.60994_2.60994	1	1	0	0
102	Chr10	Jr3D	1672	1747	239	297	4.3e-13	8	2.58126	2.6929975	1	1	1	1	1	1672_1687_1697_1703_1714_1724_1744_1747	239_254_262_269_273_280_294_297	2.58126_2.58126_2.58126_2.58126_2.58126_2.58126_2.58126_2.58126	1	1	0	0
102	Jr3D	Chr10	239	297	1672	1747	4.3e-13	8	2.58126	2.6929975	1	1	1	1	1	239_254_262_269_273_280_294_297	1672_1687_1697_1703_1714_1724_1744_1747	2.58126_2.58126_2.58126_2.58126_2.58126_2.58126_2.58126_2.58126	1	1	0	0
103	Chr10	Jr3D	615	686	309	261	3.1e-22	10	1.55435	2.009196	1	1	1	1	1	615_616_625_635_636_643_647_666_681_686	309_308_306_305_303_298_297_286_264_261	1.55435_1.55435_1.55435_1.55435_1.55435_1.55435_1.55435_1.55435_1.55435_1.55435	1	1	0	0
103	Jr3D	Chr10	309	261	615	686	3.1e-22	10	1.55435	2.009196	1	1	1	1	1	309_308_306_305_303_298_297_286_264_261	615_616_625_635_636_643_647_666_681_686	1.55435_1.55435_1.55435_1.55435_1.55435_1.55435_1.55435_1.55435_1.55435_1.55435	1	1	0	0
104	Chr10	Jr3D	520	552	348	320	3.7e-10	7	1.5586	1.77312285714286	1	1	1	1	1	520_523_535_539_545_548_552	348_345_338_334_329_327_320	1.5586_1.5586_1.5586_1.5586_1.5586_1.5586_1.5586	1	1	0	0
104	Jr3D	Chr10	348	320	520	552	3.7e-10	7	1.5586	1.77312285714286	1	1	1	1	1	348_345_338_334_329_327_320	520_523_535_539_545_548_552	1.5586_1.5586_1.5586_1.5586_1.5586_1.5586_1.5586	1	1	0	0
105	Chr10	Jr3S	703	918	1425	1257	1.6e-93	29	1.79158	2.18994172413793	1	1	1	1	1	703_715_718_728_729_730_731_734_741_743_748_752_759_774_790_793_794_795_813_816_826_850_871_876_878_885_901_915_918	1425_1414_1410_1402_1401_1399_1398_1396_1372_1370_1367_1366_1363_1357_1336_1332_1329_1326_1307_1301_1296_1284_1278_1275_1274_1273_1269_1258_1257	1.79158_1.79158_1.79158_1.79158_1.79158_1.79158_1.79158_1.79158_1.79158_1.79158_1.79158_1.79158_1.79158_1.79158_1.79158_1.79158_1.79158_1.79158_1.79158_1.79158_1.79158_1.79158_1.79158_1.79158_1.79158_1.79158_1.79158_1.79158_1.79158	1	1	0	0
105	Jr3S	Chr10	1425	1257	703	918	1.6e-93	29	1.79158	2.18994172413793	1	1	1	1	1	1425_1414_1410_1402_1401_1399_1398_1396_1372_1370_1367_1366_1363_1357_1336_1332_1329_1326_1307_1301_1296_1284_1278_1275_1274_1273_1269_1258_1257	703_715_718_728_729_730_731_734_741_743_748_752_759_774_790_793_794_795_813_816_826_850_871_876_878_885_901_915_918	1.79158_1.79158_1.79158_1.79158_1.79158_1.79158_1.79158_1.79158_1.79158_1.79158_1.79158_1.79158_1.79158_1.79158_1.79158_1.79158_1.79158_1.79158_1.79158_1.79158_1.79158_1.79158_1.79158_1.79158_1.79158_1.79158_1.79158_1.79158_1.79158	1	1	0	0
106	Chr10	Jr3S	1756	1870	1421	1313	3e-38	15	1.84052	2.04263866666667	1	1	1	1	1	1756_1777_1782_1791_1793_1799_1802_1804_1814_1828_1830_1849_1855_1858_1870	1421_1406_1399_1379_1378_1373_1372_1370_1365_1356_1347_1337_1332_1329_1313	1.84052_1.84052_1.84052_1.84052_1.84052_1.84052_1.84052_1.84052_1.84052_1.84052_1.84052_1.84052_1.84052_1.84052_1.84052	1	1	0	0
106	Jr3S	Chr10	1421	1313	1756	1870	3e-38	15	1.84052	2.04263866666667	1	1	1	1	1	1421_1406_1399_1379_1378_1373_1372_1370_1365_1356_1347_1337_1332_1329_1313	1756_1777_1782_1791_1793_1799_1802_1804_1814_1828_1830_1849_1855_1858_1870	1.84052_1.84052_1.84052_1.84052_1.84052_1.84052_1.84052_1.84052_1.84052_1.84052_1.84052_1.84052_1.84052_1.84052_1.84052	1	1	0	0
107	Chr10	Jr3S	1678	1747	1635	1604	2.7e-10	7	1.88504	2.64291428571429	1	1	1	1	1	1678_1688_1703_1714_1724_1740_1747	1635_1626_1624_1619_1615_1608_1604	1.88504_1.88504_1.88504_1.88504_1.88504_1.88504_1.88504	1	1	0	0
107	Jr3S	Chr10	1635	1604	1678	1747	2.7e-10	7	1.88504	2.64291428571429	1	1	1	1	1	1635_1626_1624_1619_1615_1608_1604	1678_1688_1703_1714_1724_1740_1747	1.88504_1.88504_1.88504_1.88504_1.88504_1.88504_1.88504	1	1	0	0
108	Chr10	Jr4D	1469	1957	121	813	0	274	0.320963	0.47910994890511	1	1	1	1	1	1469_1470_1471_1472_1475_1476_1477_1478_1479_1481_1483_1484_1485_1486_1490_1493_1494_1495_1496_1497_1498_1499_1500_1501_1503_1504_1505_1507_1510_1511_1512_1513_1514_1515_1516_1517_1518_1525_1527_1528_1529_1530_1531_1532_1533_1534_1536_1537_1538_1545_1546_1549_1550_1553_1555_1556_1558_1559_1560_1562_1563_1564_1565_1567_1569_1572_1573_1575_1576_1577_1578_1579_1580_1581_1582_1583_1584_1585_1589_1590…	121_122_123_124_125_126_127_128_129_130_139_142_143_146_147_148_149_153_155_157_158_160_161_168_174_175_179_180_181_185_186_190_191_192_193_194_197_206_208_209_212_213_214_216_217_218_219_220_221_226_227_233_235_238_242_243_244_246_247_248_251_252_256_258_266_268_269_270_272_277_278_279_280_281_282_287_288_289_290_291_294_295_296_297_299_301_304_308_309_311_312_313_314_315_316_318_320_321_322_323…	0.320963_0.320963_0.320963_0.320963_0.320963_0.320963_0.320963_0.320963_0.320963_0.320963_0.320963_0.320963_0.320963_0.320963_0.320963_0.320963_0.320963_0.320963_0.320963_0.320963_0.320963_0.320963_0.320963_0.320963_0.320963_0.320963_0.320963_0.320963_0.320963_0.320963_0.320963_0.320963_0.320963_0.320963_0.320963_0.320963_0.320963_0.320963_0.320963_0.320963_0.320963_0.320963_0.320963_0.320963_0.3…	1	1	0	0
108	Jr4D	Chr10	121	813	1469	1957	0	274	0.320963	0.47910994890511	1	1	1	1	1	121_122_123_124_125_126_127_128_129_130_139_142_143_146_147_148_149_153_155_157_158_160_161_168_174_175_179_180_181_185_186_190_191_192_193_194_197_206_208_209_212_213_214_216_217_218_219_220_221_226_227_233_235_238_242_243_244_246_247_248_251_252_256_258_266_268_269_270_272_277_278_279_280_281_282_287_288_289_290_291_294_295_296_297_299_301_304_308_309_311_312_313_314_315_316_318_320_321_322_323…	1469_1470_1471_1472_1475_1476_1477_1478_1479_1481_1483_1484_1485_1486_1490_1493_1494_1495_1496_1497_1498_1499_1500_1501_1503_1504_1505_1507_1510_1511_1512_1513_1514_1515_1516_1517_1518_1525_1527_1528_1529_1530_1531_1532_1533_1534_1536_1537_1538_1545_1546_1549_1550_1553_1555_1556_1558_1559_1560_1562_1563_1564_1565_1567_1569_1572_1573_1575_1576_1577_1578_1579_1580_1581_1582_1583_1584_1585_1589_1590…	0.320963_0.320963_0.320963_0.320963_0.320963_0.320963_0.320963_0.320963_0.320963_0.320963_0.320963_0.320963_0.320963_0.320963_0.320963_0.320963_0.320963_0.320963_0.320963_0.320963_0.320963_0.320963_0.320963_0.320963_0.320963_0.320963_0.320963_0.320963_0.320963_0.320963_0.320963_0.320963_0.320963_0.320963_0.320963_0.320963_0.320963_0.320963_0.320963_0.320963_0.320963_0.320963_0.320963_0.320963_0.3…	1	1	0	0
109	Chr10	Jr4D	1695	1747	1632	1689	8.3e-29	13	1.53933	1.86136407692308	1	1	1	1	1	1695_1698_1699_1702_1704_1712_1714_1717_1722_1733_1741_1745_1747	1632_1634_1636_1638_1646_1650_1653_1656_1662_1669_1681_1687_1689	1.53933_1.53933_1.53933_1.53933_1.53933_1.53933_1.53933_1.53933_1.53933_1.53933_1.53933_1.53933_1.53933	1	1	0	0
109	Jr4D	Chr10	1632	1689	1695	1747	8.3e-29	13	1.53933	1.86136407692308	1	1	1	1	1	1632_1634_1636_1638_1646_1650_1653_1656_1662_1669_1681_1687_1689	1695_1698_1699_1702_1704_1712_1714_1717_1722_1733_1741_1745_1747	1.53933_1.53933_1.53933_1.53933_1.53933_1.53933_1.53933_1.53933_1.53933_1.53933_1.53933_1.53933_1.53933	1	1	0	0
110	Chr10	Jr4D	1579	1634	1240	1314	6.8e-24	11	1.81414	2.10519363636364	1	1	1	1	1	1579_1581_1583_1593_1596_1609_1613_1625_1629_1630_1634	1240_1244_1245_1256_1269_1282_1292_1302_1308_1312_1314	1.81414_1.81414_1.81414_1.81414_1.81414_1.81414_1.81414_1.81414_1.81414_1.81414_1.81414	1	1	0	0
110	Jr4D	Chr10	1240	1314	1579	1634	6.8e-24	11	1.81414	2.10519363636364	1	1	1	1	1	1240_1244_1245_1256_1269_1282_1292_1302_1308_1312_1314	1579_1581_1583_1593_1596_1609_1613_1625_1629_1630_1634	1.81414_1.81414_1.81414_1.81414_1.81414_1.81414_1.81414_1.81414_1.81414_1.81414_1.81414	1	1	0	0
111	Chr10	Jr4D	720	743	572	611	2.3e-08	6	1.652825	1.88308166666667	1	1	1	1	1	720_730_733_736_741_743	572_586_588_600_609_611	1.652825_1.652825_1.652825_1.652825_1.652825_1.652825	1	1	0	0
111	Jr4D	Chr10	572	611	720	743	2.3e-08	6	1.652825	1.88308166666667	1	1	1	1	1	572_586_588_600_609_611	720_730_733_736_741_743	1.652825_1.652825_1.652825_1.652825_1.652825_1.652825	1	1	0	0
112	Chr10	Jr4D	7	1361	2294	828	0	772	0.2682515	0.388050586787565	1	1	1	1	1	7_8_18_22_23_25_31_37_38_39_40_42_43_44_45_47_48_51_52_54_56_58_59_60_61_63_64_66_67_68_70_71_72_75_77_78_79_81_85_86_87_89_90_91_92_93_96_97_99_100_101_103_106_107_109_112_113_116_119_122_123_124_125_131_132_137_138_139_140_141_142_143_145_146_150_151_152_154_155_156_157_159_161_163_164_167_168_170_171_176_178_179_180_181_183_184_185_187_189_191_192_194_195_196_197_199_204_208_210_212_213_214_21…	2294_2293_2291_2288_2287_2284_2281_2279_2278_2276_2272_2271_2270_2268_2267_2263_2261_2260_2258_2256_2255_2254_2253_2252_2251_2249_2248_2247_2246_2245_2244_2243_2242_2239_2236_2234_2230_2229_2227_2225_2224_2222_2220_2219_2218_2216_2215_2214_2212_2211_2210_2206_2204_2203_2201_2200_2198_2197_2196_2195_2194_2193_2191_2184_2183_2178_2177_2176_2175_2174_2173_2172_2171_2170_2167_2166_2165_2163_2162_2158…	0.2682515_0.2682515_0.2682515_0.2682515_0.2682515_0.2682515_0.2682515_0.2682515_0.2682515_0.2682515_0.2682515_0.2682515_0.2682515_0.2682515_0.2682515_0.2682515_0.2682515_0.2682515_0.2682515_0.2682515_0.2682515_0.2682515_0.2682515_0.2682515_0.2682515_0.2682515_0.2682515_0.2682515_0.2682515_0.2682515_0.2682515_0.2682515_0.2682515_0.2682515_0.2682515_0.2682515_0.2682515_0.2682515_0.2682515_0.2682515…	1	1	0	0
112	Jr4D	Chr10	2294	828	7	1361	0	772	0.2682515	0.388050586787565	1	1	1	1	1	2294_2293_2291_2288_2287_2284_2281_2279_2278_2276_2272_2271_2270_2268_2267_2263_2261_2260_2258_2256_2255_2254_2253_2252_2251_2249_2248_2247_2246_2245_2244_2243_2242_2239_2236_2234_2230_2229_2227_2225_2224_2222_2220_2219_2218_2216_2215_2214_2212_2211_2210_2206_2204_2203_2201_2200_2198_2197_2196_2195_2194_2193_2191_2184_2183_2178_2177_2176_2175_2174_2173_2172_2171_2170_2167_2166_2165_2163_2162_2158…	7_8_18_22_23_25_31_37_38_39_40_42_43_44_45_47_48_51_52_54_56_58_59_60_61_63_64_66_67_68_70_71_72_75_77_78_79_81_85_86_87_89_90_91_92_93_96_97_99_100_101_103_106_107_109_112_113_116_119_122_123_124_125_131_132_137_138_139_140_141_142_143_145_146_150_151_152_154_155_156_157_159_161_163_164_167_168_170_171_176_178_179_180_181_183_184_185_187_189_191_192_194_195_196_197_199_204_208_210_212_213_214_21…	0.2682515_0.2682515_0.2682515_0.2682515_0.2682515_0.2682515_0.2682515_0.2682515_0.2682515_0.2682515_0.2682515_0.2682515_0.2682515_0.2682515_0.2682515_0.2682515_0.2682515_0.2682515_0.2682515_0.2682515_0.2682515_0.2682515_0.2682515_0.2682515_0.2682515_0.2682515_0.2682515_0.2682515_0.2682515_0.2682515_0.2682515_0.2682515_0.2682515_0.2682515_0.2682515_0.2682515_0.2682515_0.2682515_0.2682515_0.2682515…	1	1	0	0
113	Chr10	Jr4D	1375	1458	112	8	3.6e-183	50	0.2603345	0.47621956	1	1	1	1	1	1375_1376_1378_1380_1382_1383_1384_1385_1387_1388_1390_1392_1394_1396_1397_1398_1400_1402_1406_1408_1409_1410_1411_1412_1413_1415_1416_1417_1418_1420_1421_1424_1426_1427_1428_1429_1430_1436_1437_1438_1439_1441_1443_1444_1445_1446_1447_1453_1455_1458	112_111_110_109_107_103_102_101_100_99_97_95_94_92_90_89_88_78_77_76_74_72_68_67_66_62_57_56_55_54_52_51_48_47_45_44_43_42_39_38_35_32_29_28_27_26_24_19_14_8	0.2603345_0.2603345_0.2603345_0.2603345_0.2603345_0.2603345_0.2603345_0.2603345_0.2603345_0.2603345_0.2603345_0.2603345_0.2603345_0.2603345_0.2603345_0.2603345_0.2603345_0.2603345_0.2603345_0.2603345_0.2603345_0.2603345_0.2603345_0.2603345_0.2603345_0.2603345_0.2603345_0.2603345_0.2603345_0.2603345_0.2603345_0.2603345_0.2603345_0.2603345_0.2603345_0.2603345_0.2603345_0.2603345_0.2603345_0.2603345…	1	1	0	0
113	Jr4D	Chr10	112	8	1375	1458	3.6e-183	50	0.2603345	0.47621956	1	1	1	1	1	112_111_110_109_107_103_102_101_100_99_97_95_94_92_90_89_88_78_77_76_74_72_68_67_66_62_57_56_55_54_52_51_48_47_45_44_43_42_39_38_35_32_29_28_27_26_24_19_14_8	1375_1376_1378_1380_1382_1383_1384_1385_1387_1388_1390_1392_1394_1396_1397_1398_1400_1402_1406_1408_1409_1410_1411_1412_1413_1415_1416_1417_1418_1420_1421_1424_1426_1427_1428_1429_1430_1436_1437_1438_1439_1441_1443_1444_1445_1446_1447_1453_1455_1458	0.2603345_0.2603345_0.2603345_0.2603345_0.2603345_0.2603345_0.2603345_0.2603345_0.2603345_0.2603345_0.2603345_0.2603345_0.2603345_0.2603345_0.2603345_0.2603345_0.2603345_0.2603345_0.2603345_0.2603345_0.2603345_0.2603345_0.2603345_0.2603345_0.2603345_0.2603345_0.2603345_0.2603345_0.2603345_0.2603345_0.2603345_0.2603345_0.2603345_0.2603345_0.2603345_0.2603345_0.2603345_0.2603345_0.2603345_0.2603345…	1	1	0	0
114	Chr10	Jr4D	1756	1879	1608	1498	7.9e-83	25	1.98988	2.4526392	1	1	1	1	1	1756_1757_1758_1759_1763_1765_1773_1777_1778_1780_1787_1799_1802_1803_1804_1816_1823_1830_1834_1855_1858_1864_1865_1874_1879	1608_1606_1601_1600_1594_1593_1591_1587_1586_1579_1575_1573_1570_1568_1566_1555_1549_1533_1531_1524_1522_1516_1515_1501_1498	1.98988_1.98988_1.98988_1.98988_1.98988_1.98988_1.98988_1.98988_1.98988_1.98988_1.98988_1.98988_1.98988_1.98988_1.98988_1.98988_1.98988_1.98988_1.98988_1.98988_1.98988_1.98988_1.98988_1.98988_1.98988	1	1	0	0
114	Jr4D	Chr10	1608	1498	1756	1879	7.9e-83	25	1.98988	2.4526392	1	1	1	1	1	1608_1606_1601_1600_1594_1593_1591_1587_1586_1579_1575_1573_1570_1568_1566_1555_1549_1533_1531_1524_1522_1516_1515_1501_1498	1756_1757_1758_1759_1763_1765_1773_1777_1778_1780_1787_1799_1802_1803_1804_1816_1823_1830_1834_1855_1858_1864_1865_1874_1879	1.98988_1.98988_1.98988_1.98988_1.98988_1.98988_1.98988_1.98988_1.98988_1.98988_1.98988_1.98988_1.98988_1.98988_1.98988_1.98988_1.98988_1.98988_1.98988_1.98988_1.98988_1.98988_1.98988_1.98988_1.98988	1	1	0	0
115	Chr10	Jr4D	1035	1149	316	215	1.1e-37	15	3.50677	3.20473933333333	1	1	1	1	1	1035_1053_1067_1079_1080_1084_1095_1097_1099_1102_1105_1123_1135_1140_1149	316_303_295_287_281_279_257_254_253_252_247_239_226_224_215	3.50677_3.50677_3.50677_3.50677_3.50677_3.50677_3.50677_3.50677_3.50677_3.50677_3.50677_3.50677_3.50677_3.50677_3.50677	1	1	0	0
115	Jr4D	Chr10	316	215	1035	1149	1.1e-37	15	3.50677	3.20473933333333	1	1	1	1	1	316_303_295_287_281_279_257_254_253_252_247_239_226_224_215	1035_1053_1067_1079_1080_1084_1095_1097_1099_1102_1105_1123_1135_1140_1149	3.50677_3.50677_3.50677_3.50677_3.50677_3.50677_3.50677_3.50677_3.50677_3.50677_3.50677_3.50677_3.50677_3.50677_3.50677	1	1	0	0
116	Chr10	Jr4D	1412	1460	1495	1398	3.2e-16	9	1.70913	2.00407666666667	1	1	1	1	1	1412_1418_1425_1436_1439_1447_1454_1455_1460	1495_1477_1463_1444_1437_1429_1424_1422_1398	1.70913_1.70913_1.70913_1.70913_1.70913_1.70913_1.70913_1.70913_1.70913	1	1	0	0
116	Jr4D	Chr10	1495	1398	1412	1460	3.2e-16	9	1.70913	2.00407666666667	1	1	1	1	1	1495_1477_1463_1444_1437_1429_1424_1422_1398	1412_1418_1425_1436_1439_1447_1454_1455_1460	1.70913_1.70913_1.70913_1.70913_1.70913_1.70913_1.70913_1.70913_1.70913	1	1	0	0
117	Chr10	Jr4D	839	901	55	11	7.4e-11	7	2.05791	2.21204714285714	1	1	1	1	1	839_846_865_881_891_895_901	55_52_44_35_24_14_11	2.05791_2.05791_2.05791_2.05791_2.05791_2.05791_2.05791	1	1	0	0
117	Jr4D	Chr10	55	11	839	901	7.4e-11	7	2.05791	2.21204714285714	1	1	1	1	1	55_52_44_35_24_14_11	839_846_865_881_891_895_901	2.05791_2.05791_2.05791_2.05791_2.05791_2.05791_2.05791	1	1	0	0
118	Chr10	Jr4S	3	1246	3	1049	0	694	0.232025	0.327976632564842	1	1	1	1	1	3_4_6_9_13_15_16_21_22_26_28_30_32_33_35_37_38_39_40_42_44_45_46_47_50_53_58_59_62_63_69_71_73_75_77_78_79_80_83_84_85_88_90_92_93_97_98_99_102_103_105_107_108_109_113_115_116_117_118_119_122_124_127_129_131_132_133_135_137_139_143_145_146_147_148_149_150_152_155_161_162_163_164_165_166_167_168_169_171_172_173_174_175_176_178_179_181_184_186_187_188_190_192_193_194_195_199_200_201_202_204_206_208…	3_6_7_9_10_12_14_16_18_20_21_22_27_29_30_31_32_33_34_36_37_38_39_41_44_45_46_47_48_49_50_51_52_53_54_56_57_58_59_60_61_62_63_64_65_68_69_70_71_72_73_74_75_76_79_80_81_82_83_84_85_86_89_94_95_96_97_98_99_100_102_104_105_106_107_109_110_111_112_113_114_115_116_117_119_120_121_122_123_124_126_127_128_130_131_135_136_138_139_140_141_144_145_148_149_150_152_153_154_155_156_157_158_159_160_161_162_163_…	0.232025_0.232025_0.232025_0.232025_0.232025_0.232025_0.232025_0.232025_0.232025_0.232025_0.232025_0.232025_0.232025_0.232025_0.232025_0.232025_0.232025_0.232025_0.232025_0.232025_0.232025_0.232025_0.232025_0.232025_0.232025_0.232025_0.232025_0.232025_0.232025_0.232025_0.232025_0.232025_0.232025_0.232025_0.232025_0.232025_0.232025_0.232025_0.232025_0.232025_0.232025_0.232025_0.232025_0.232025_0.2…	1	1	0	0
118	Jr4S	Chr10	3	1049	3	1246	0	694	0.232025	0.327976632564842	1	1	1	1	1	3_6_7_9_10_12_14_16_18_20_21_22_27_29_30_31_32_33_34_36_37_38_39_41_44_45_46_47_48_49_50_51_52_53_54_56_57_58_59_60_61_62_63_64_65_68_69_70_71_72_73_74_75_76_79_80_81_82_83_84_85_86_89_94_95_96_97_98_99_100_102_104_105_106_107_109_110_111_112_113_114_115_116_117_119_120_121_122_123_124_126_127_128_130_131_135_136_138_139_140_141_144_145_148_149_150_152_153_154_155_156_157_158_159_160_161_162_163_…	3_4_6_9_13_15_16_21_22_26_28_30_32_33_35_37_38_39_40_42_44_45_46_47_50_53_58_59_62_63_69_71_73_75_77_78_79_80_83_84_85_88_90_92_93_97_98_99_102_103_105_107_108_109_113_115_116_117_118_119_122_124_127_129_131_132_133_135_137_139_143_145_146_147_148_149_150_152_155_161_162_163_164_165_166_167_168_169_171_172_173_174_175_176_178_179_181_184_186_187_188_190_192_193_194_195_199_200_201_202_204_206_208…	0.232025_0.232025_0.232025_0.232025_0.232025_0.232025_0.232025_0.232025_0.232025_0.232025_0.232025_0.232025_0.232025_0.232025_0.232025_0.232025_0.232025_0.232025_0.232025_0.232025_0.232025_0.232025_0.232025_0.232025_0.232025_0.232025_0.232025_0.232025_0.232025_0.232025_0.232025_0.232025_0.232025_0.232025_0.232025_0.232025_0.232025_0.232025_0.232025_0.232025_0.232025_0.232025_0.232025_0.232025_0.2…	1	1	0	0
119	Chr10	Jr4S	1380	1465	1660	1718	8.2e-144	40	0.197349	0.40894705	1	1	1	1	1	1380_1383_1388_1389_1390_1392_1393_1396_1398_1399_1402_1403_1408_1409_1411_1414_1417_1418_1419_1421_1425_1428_1429_1433_1434_1435_1436_1437_1438_1439_1440_1441_1442_1446_1454_1455_1458_1459_1460_1465	1660_1666_1668_1669_1670_1671_1672_1674_1675_1676_1677_1678_1679_1681_1682_1683_1684_1685_1686_1687_1690_1693_1695_1696_1698_1699_1700_1701_1702_1703_1704_1706_1707_1708_1709_1711_1713_1714_1716_1718	0.197349_0.197349_0.197349_0.197349_0.197349_0.197349_0.197349_0.197349_0.197349_0.197349_0.197349_0.197349_0.197349_0.197349_0.197349_0.197349_0.197349_0.197349_0.197349_0.197349_0.197349_0.197349_0.197349_0.197349_0.197349_0.197349_0.197349_0.197349_0.197349_0.197349_0.197349_0.197349_0.197349_0.197349_0.197349_0.197349_0.197349_0.197349_0.197349_0.197349	1	1	0	0
119	Jr4S	Chr10	1660	1718	1380	1465	8.2e-144	40	0.197349	0.40894705	1	1	1	1	1	1660_1666_1668_1669_1670_1671_1672_1674_1675_1676_1677_1678_1679_1681_1682_1683_1684_1685_1686_1687_1690_1693_1695_1696_1698_1699_1700_1701_1702_1703_1704_1706_1707_1708_1709_1711_1713_1714_1716_1718	1380_1383_1388_1389_1390_1392_1393_1396_1398_1399_1402_1403_1408_1409_1411_1414_1417_1418_1419_1421_1425_1428_1429_1433_1434_1435_1436_1437_1438_1439_1440_1441_1442_1446_1454_1455_1458_1459_1460_1465	0.197349_0.197349_0.197349_0.197349_0.197349_0.197349_0.197349_0.197349_0.197349_0.197349_0.197349_0.197349_0.197349_0.197349_0.197349_0.197349_0.197349_0.197349_0.197349_0.197349_0.197349_0.197349_0.197349_0.197349_0.197349_0.197349_0.197349_0.197349_0.197349_0.197349_0.197349_0.197349_0.197349_0.197349_0.197349_0.197349_0.197349_0.197349_0.197349_0.197349	1	1	0	0
120	Chr10	Jr4S	1258	1307	1084	1133	2.6e-65	23	0.217033	0.423061304347826	1	1	1	1	1	1258_1259_1262_1263_1264_1268_1269_1272_1273_1275_1279_1281_1282_1283_1286_1287_1290_1293_1294_1296_1299_1302_1307	1084_1087_1089_1090_1091_1092_1093_1097_1098_1100_1101_1103_1106_1108_1110_1115_1117_1121_1124_1126_1127_1129_1133	0.217033_0.217033_0.217033_0.217033_0.217033_0.217033_0.217033_0.217033_0.217033_0.217033_0.217033_0.217033_0.217033_0.217033_0.217033_0.217033_0.217033_0.217033_0.217033_0.217033_0.217033_0.217033_0.217033	1	1	0	0
120	Jr4S	Chr10	1084	1133	1258	1307	2.6e-65	23	0.217033	0.423061304347826	1	1	1	1	1	1084_1087_1089_1090_1091_1092_1093_1097_1098_1100_1101_1103_1106_1108_1110_1115_1117_1121_1124_1126_1127_1129_1133	1258_1259_1262_1263_1264_1268_1269_1272_1273_1275_1279_1281_1282_1283_1286_1287_1290_1293_1294_1296_1299_1302_1307	0.217033_0.217033_0.217033_0.217033_0.217033_0.217033_0.217033_0.217033_0.217033_0.217033_0.217033_0.217033_0.217033_0.217033_0.217033_0.217033_0.217033_0.217033_0.217033_0.217033_0.217033_0.217033_0.217033	1	1	0	0
121	Chr10	Jr4S	1840	1855	1289	1302	1.6e-23	11	0.221189	0.343157636363636	1	1	1	1	1	1840_1841_1842_1846_1847_1848_1849_1850_1851_1853_1855	1289_1291_1293_1295_1296_1297_1298_1299_1300_1301_1302	0.221189_0.221189_0.221189_0.221189_0.221189_0.221189_0.221189_0.221189_0.221189_0.221189_0.221189	1	1	0	0
121	Jr4S	Chr10	1289	1302	1840	1855	1.6e-23	11	0.221189	0.343157636363636	1	1	1	1	1	1289_1291_1293_1295_1296_1297_1298_1299_1300_1301_1302	1840_1841_1842_1846_1847_1848_1849_1850_1851_1853_1855	0.221189_0.221189_0.221189_0.221189_0.221189_0.221189_0.221189_0.221189_0.221189_0.221189_0.221189	1	1	0	0
122	Chr10	Jr4S	1749	1823	587	636	9.7e-17	9	1.67679	1.98617888888889	1	1	1	1	1	1749_1759_1763_1780_1802_1804_1810_1816_1823	587_590_595_601_611_613_621_630_636	1.67679_1.67679_1.67679_1.67679_1.67679_1.67679_1.67679_1.67679_1.67679	1	1	0	0
122	Jr4S	Chr10	587	636	1749	1823	9.7e-17	9	1.67679	1.98617888888889	1	1	1	1	1	587_590_595_601_611_613_621_630_636	1749_1759_1763_1780_1802_1804_1810_1816_1823	1.67679_1.67679_1.67679_1.67679_1.67679_1.67679_1.67679_1.67679_1.67679	1	1	0	0
123	Chr10	Jr4S	1335	1369	1138	1155	5.7e-18	8	0.2089575	0.21902925	1	1	1	1	1	1335_1344_1354_1355_1356_1357_1358_1369	1138_1139_1144_1147_1148_1149_1154_1155	0.2089575_0.2089575_0.2089575_0.2089575_0.2089575_0.2089575_0.2089575_0.2089575	1	1	0	0
123	Jr4S	Chr10	1138	1155	1335	1369	5.7e-18	8	0.2089575	0.21902925	1	1	1	1	1	1138_1139_1144_1147_1148_1149_1154_1155	1335_1344_1354_1355_1356_1357_1358_1369	0.2089575_0.2089575_0.2089575_0.2089575_0.2089575_0.2089575_0.2089575_0.2089575	1	1	0	0
124	Chr10	Jr4S	1855	1878	653	667	8.1e-14	7	1.45338	1.58762142857143	1	1	1	1	1	1855_1856_1858_1862_1864_1865_1878	653_654_655_658_659_660_667	1.45338_1.45338_1.45338_1.45338_1.45338_1.45338_1.45338	1	1	0	0
124	Jr4S	Chr10	653	667	1855	1878	8.1e-14	7	1.45338	1.58762142857143	1	1	1	1	1	653_654_655_658_659_660_667	1855_1856_1858_1862_1864_1865_1878	1.45338_1.45338_1.45338_1.45338_1.45338_1.45338_1.45338	1	1	0	0
125	Chr10	Jr4S	839	918	1685	1716	1.1e-13	8	2.031095	2.3776775	1	1	1	1	1	839_846_865_874_881_893_895_918	1685_1687_1695_1700_1703_1709_1711_1716	2.031095_2.031095_2.031095_2.031095_2.031095_2.031095_2.031095_2.031095	1	1	0	0
125	Jr4S	Chr10	1685	1716	839	918	1.1e-13	8	2.031095	2.3776775	1	1	1	1	1	1685_1687_1695_1700_1703_1709_1711_1716	839_846_865_874_881_893_895_918	2.031095_2.031095_2.031095_2.031095_2.031095_2.031095_2.031095_2.031095	1	1	0	0
126	Chr10	Jr4S	1079	1111	1562	1587	7.1e-10	6	1.794915	1.83358166666667	1	1	1	1	1	1079_1080_1084_1097_1102_1111	1562_1565_1567_1579_1580_1587	1.794915_1.794915_1.794915_1.794915_1.794915_1.794915	1	1	0	0
126	Jr4S	Chr10	1562	1587	1079	1111	7.1e-10	6	1.794915	1.83358166666667	1	1	1	1	1	1562_1565_1567_1579_1580_1587	1079_1080_1084_1097_1102_1111	1.794915_1.794915_1.794915_1.794915_1.794915_1.794915	1	1	0	0
127	Chr10	Jr4S	1429	1456	722	754	5.4e-09	6	3.408905	3.08372666666667	1	1	1	1	1	1429_1439_1447_1454_1455_1456	722_734_743_747_748_754	3.408905_3.408905_3.408905_3.408905_3.408905_3.408905	1	1	0	0
127	Jr4S	Chr10	722	754	1429	1456	5.4e-09	6	3.408905	3.08372666666667	1	1	1	1	1	722_734_743_747_748_754	1429_1439_1447_1454_1455_1456	3.408905_3.408905_3.408905_3.408905_3.408905_3.408905	1	1	0	0
128	Chr10	Jr4S	1470	1952	1654	1188	0	223	0.237419	0.378359848430493	1	1	1	1	1	1470_1471_1474_1475_1476_1478_1479_1480_1481_1484_1485_1486_1487_1489_1490_1491_1492_1493_1495_1497_1499_1501_1505_1507_1510_1511_1512_1513_1514_1515_1517_1519_1520_1524_1527_1531_1535_1537_1539_1540_1546_1547_1548_1550_1552_1553_1554_1555_1556_1558_1560_1562_1564_1565_1569_1572_1574_1575_1576_1578_1579_1580_1581_1582_1583_1585_1587_1588_1589_1590_1593_1594_1596_1598_1600_1603_1607_1608_1609_1612…	1654_1653_1652_1651_1650_1649_1648_1647_1646_1643_1642_1641_1640_1639_1638_1637_1636_1635_1633_1632_1631_1630_1628_1622_1621_1620_1619_1618_1617_1615_1610_1609_1608_1607_1605_1601_1600_1599_1598_1597_1594_1593_1592_1590_1589_1588_1587_1586_1584_1583_1582_1581_1580_1578_1575_1574_1573_1571_1570_1568_1567_1566_1565_1564_1562_1561_1560_1559_1558_1557_1556_1555_1553_1551_1548_1547_1546_1545_1544_1541…	0.237419_0.237419_0.237419_0.237419_0.237419_0.237419_0.237419_0.237419_0.237419_0.237419_0.237419_0.237419_0.237419_0.237419_0.237419_0.237419_0.237419_0.237419_0.237419_0.237419_0.237419_0.237419_0.237419_0.237419_0.237419_0.237419_0.237419_0.237419_0.237419_0.237419_0.237419_0.237419_0.237419_0.237419_0.237419_0.237419_0.237419_0.237419_0.237419_0.237419_0.237419_0.237419_0.237419_0.237419_0.2…	1	1	0	0
128	Jr4S	Chr10	1654	1188	1470	1952	0	223	0.237419	0.378359848430493	1	1	1	1	1	1654_1653_1652_1651_1650_1649_1648_1647_1646_1643_1642_1641_1640_1639_1638_1637_1636_1635_1633_1632_1631_1630_1628_1622_1621_1620_1619_1618_1617_1615_1610_1609_1608_1607_1605_1601_1600_1599_1598_1597_1594_1593_1592_1590_1589_1588_1587_1586_1584_1583_1582_1581_1580_1578_1575_1574_1573_1571_1570_1568_1567_1566_1565_1564_1562_1561_1560_1559_1558_1557_1556_1555_1553_1551_1548_1547_1546_1545_1544_1541…	1470_1471_1474_1475_1476_1478_1479_1480_1481_1484_1485_1486_1487_1489_1490_1491_1492_1493_1495_1497_1499_1501_1505_1507_1510_1511_1512_1513_1514_1515_1517_1519_1520_1524_1527_1531_1535_1537_1539_1540_1546_1547_1548_1550_1552_1553_1554_1555_1556_1558_1560_1562_1564_1565_1569_1572_1574_1575_1576_1578_1579_1580_1581_1582_1583_1585_1587_1588_1589_1590_1593_1594_1596_1598_1600_1603_1607_1608_1609_1612…	0.237419_0.237419_0.237419_0.237419_0.237419_0.237419_0.237419_0.237419_0.237419_0.237419_0.237419_0.237419_0.237419_0.237419_0.237419_0.237419_0.237419_0.237419_0.237419_0.237419_0.237419_0.237419_0.237419_0.237419_0.237419_0.237419_0.237419_0.237419_0.237419_0.237419_0.237419_0.237419_0.237419_0.237419_0.237419_0.237419_0.237419_0.237419_0.237419_0.237419_0.237419_0.237419_0.237419_0.237419_0.2…	1	1	0	0
129	Chr10	Jr4S	706	797	1392	1286	1.5e-29	13	1.71912	2.23357769230769	1	1	1	1	1	706_713_726_730_732_741_743_750_763_771_783_793_797	1392_1382_1358_1355_1351_1331_1327_1324_1319_1315_1308_1302_1286	1.71912_1.71912_1.71912_1.71912_1.71912_1.71912_1.71912_1.71912_1.71912_1.71912_1.71912_1.71912_1.71912	1	1	0	0
129	Jr4S	Chr10	1392	1286	706	797	1.5e-29	13	1.71912	2.23357769230769	1	1	1	1	1	1392_1382_1358_1355_1351_1331_1327_1324_1319_1315_1308_1302_1286	706_713_726_730_732_741_743_750_763_771_783_793_797	1.71912_1.71912_1.71912_1.71912_1.71912_1.71912_1.71912_1.71912_1.71912_1.71912_1.71912_1.71912_1.71912	1	1	0	0
130	Chr10	Jr4S	1529	1630	978	841	1.8e-29	13	2.19567	2.38495353846154	1	1	1	1	1	1529_1552_1554_1561_1564_1566_1579_1592_1596_1609_1623_1625_1630	978_958_950_940_939_932_927_920_909_890_865_863_841	2.19567_2.19567_2.19567_2.19567_2.19567_2.19567_2.19567_2.19567_2.19567_2.19567_2.19567_2.19567_2.19567	1	1	0	0
130	Jr4S	Chr10	978	841	1529	1630	1.8e-29	13	2.19567	2.38495353846154	1	1	1	1	1	978_958_950_940_939_932_927_920_909_890_865_863_841	1529_1552_1554_1561_1564_1566_1579_1592_1596_1609_1623_1625_1630	2.19567_2.19567_2.19567_2.19567_2.19567_2.19567_2.19567_2.19567_2.19567_2.19567_2.19567_2.19567_2.19567	1	1	0	0
131	Chr10	Jr4S	959	983	802	773	1.9e-11	6	0.261525	1.039758	1	1	1	1	1	959_960_961_962_965_983	802_801_800_799_797_773	0.261525_0.261525_0.261525_0.261525_0.261525_0.261525	1	1	0	0
131	Jr4S	Chr10	802	773	959	983	1.9e-11	6	0.261525	1.039758	1	1	1	1	1	802_801_800_799_797_773	959_960_961_962_965_983	0.261525_0.261525_0.261525_0.261525_0.261525_0.261525	1	1	0	0
132	Chr10	Jr4S	1344	1366	1200	1168	1.2e-09	6	0.39399	1.047088	1	1	1	1	1	1344_1359_1362_1363_1364_1366	1200_1177_1173_1172_1169_1168	0.39399_0.39399_0.39399_0.39399_0.39399_0.39399	1	1	0	0
132	Jr4S	Chr10	1200	1168	1344	1366	1.2e-09	6	0.39399	1.047088	1	1	1	1	1	1200_1177_1173_1172_1169_1168	1344_1359_1362_1363_1364_1366	0.39399_0.39399_0.39399_0.39399_0.39399_0.39399	1	1	0	0
133	Chr10	Jr8D	82	104	1541	1593	5.5e-10	6	2.08825	2.39484833333333	1	1	1	1	1	82_85_87_92_103_104	1541_1552_1556_1573_1590_1593	2.08825_2.08825_2.08825_2.08825_2.08825_2.08825	1	1	0	0
133	Jr8D	Chr10	1541	1593	82	104	5.5e-10	6	2.08825	2.39484833333333	1	1	1	1	1	1541_1552_1556_1573_1590_1593	82_85_87_92_103_104	2.08825_2.08825_2.08825_2.08825_2.08825_2.08825	1	1	0	0
134	Chr10	Jr8S	82	104	1052	1099	1.5e-09	6	2.411885	2.55410666666667	1	1	1	1	1	82_85_87_92_103_104	1052_1059_1063_1078_1093_1099	2.411885_2.411885_2.411885_2.411885_2.411885_2.411885	1	1	0	0
134	Jr8S	Chr10	1052	1099	82	104	1.5e-09	6	2.411885	2.55410666666667	1	1	1	1	1	1052_1059_1063_1078_1093_1099	82_85_87_92_103_104	2.411885_2.411885_2.411885_2.411885_2.411885_2.411885	1	1	0	0
135	Chr11	Jr1D	744	1099	2996	2761	3.6e-186	51	1.82865	2.18832774509804	1	1	1	1	1	744_745_748_774_775_790_807_814_820_824_825_832_843_847_854_856_872_878_881_882_885_893_900_915_921_923_929_930_931_934_938_943_951_953_960_963_985_986_988_997_1009_1017_1036_1059_1067_1070_1071_1078_1086_1097_1099	2996_2994_2988_2976_2972_2963_2957_2951_2950_2949_2947_2939_2934_2920_2917_2914_2909_2907_2897_2895_2892_2891_2886_2882_2878_2875_2873_2872_2867_2865_2863_2858_2851_2848_2847_2845_2833_2832_2828_2824_2818_2815_2796_2785_2783_2779_2778_2777_2774_2763_2761	1.82865_1.82865_1.82865_1.82865_1.82865_1.82865_1.82865_1.82865_1.82865_1.82865_1.82865_1.82865_1.82865_1.82865_1.82865_1.82865_1.82865_1.82865_1.82865_1.82865_1.82865_1.82865_1.82865_1.82865_1.82865_1.82865_1.82865_1.82865_1.82865_1.82865_1.82865_1.82865_1.82865_1.82865_1.82865_1.82865_1.82865_1.82865_1.82865_1.82865_1.82865_1.82865_1.82865_1.82865_1.82865_1.82865_1.82865_1.82865_1.82865_1.82865…	1	1	0	0
135	Jr1D	Chr11	2996	2761	744	1099	3.6e-186	51	1.82865	2.18832774509804	1	1	1	1	1	2996_2994_2988_2976_2972_2963_2957_2951_2950_2949_2947_2939_2934_2920_2917_2914_2909_2907_2897_2895_2892_2891_2886_2882_2878_2875_2873_2872_2867_2865_2863_2858_2851_2848_2847_2845_2833_2832_2828_2824_2818_2815_2796_2785_2783_2779_2778_2777_2774_2763_2761	744_745_748_774_775_790_807_814_820_824_825_832_843_847_854_856_872_878_881_882_885_893_900_915_921_923_929_930_931_934_938_943_951_953_960_963_985_986_988_997_1009_1017_1036_1059_1067_1070_1071_1078_1086_1097_1099	1.82865_1.82865_1.82865_1.82865_1.82865_1.82865_1.82865_1.82865_1.82865_1.82865_1.82865_1.82865_1.82865_1.82865_1.82865_1.82865_1.82865_1.82865_1.82865_1.82865_1.82865_1.82865_1.82865_1.82865_1.82865_1.82865_1.82865_1.82865_1.82865_1.82865_1.82865_1.82865_1.82865_1.82865_1.82865_1.82865_1.82865_1.82865_1.82865_1.82865_1.82865_1.82865_1.82865_1.82865_1.82865_1.82865_1.82865_1.82865_1.82865_1.82865…	1	1	0	0
136	Chr11	Jr1D	628	715	3057	3006	9.7e-29	13	1.86529	2.15397076923077	1	1	1	1	1	628_631_636_649_650_657_672_676_680_695_701_712_715	3057_3056_3046_3039_3038_3034_3025_3018_3017_3013_3012_3008_3006	1.86529_1.86529_1.86529_1.86529_1.86529_1.86529_1.86529_1.86529_1.86529_1.86529_1.86529_1.86529_1.86529	1	1	0	0
136	Jr1D	Chr11	3057	3006	628	715	9.7e-29	13	1.86529	2.15397076923077	1	1	1	1	1	3057_3056_3046_3039_3038_3034_3025_3018_3017_3013_3012_3008_3006	628_631_636_649_650_657_672_676_680_695_701_712_715	1.86529_1.86529_1.86529_1.86529_1.86529_1.86529_1.86529_1.86529_1.86529_1.86529_1.86529_1.86529_1.86529	1	1	0	0
137	Chr11	Jr1S	830	1099	1786	1659	1.5e-113	34	1.72694	2.08457147058823	1	1	1	1	1	830_832_843_847_854_872_878_881_882_885_902_915_919_921_923_929_931_934_935_938_943_953_960_975_985_1009_1017_1036_1059_1067_1070_1071_1086_1099	1786_1784_1780_1772_1768_1763_1761_1758_1757_1755_1748_1746_1745_1742_1741_1739_1735_1734_1733_1731_1727_1717_1715_1708_1704_1692_1691_1677_1671_1669_1668_1667_1664_1659	1.72694_1.72694_1.72694_1.72694_1.72694_1.72694_1.72694_1.72694_1.72694_1.72694_1.72694_1.72694_1.72694_1.72694_1.72694_1.72694_1.72694_1.72694_1.72694_1.72694_1.72694_1.72694_1.72694_1.72694_1.72694_1.72694_1.72694_1.72694_1.72694_1.72694_1.72694_1.72694_1.72694_1.72694	1	1	0	0
137	Jr1S	Chr11	1786	1659	830	1099	1.5e-113	34	1.72694	2.08457147058823	1	1	1	1	1	1786_1784_1780_1772_1768_1763_1761_1758_1757_1755_1748_1746_1745_1742_1741_1739_1735_1734_1733_1731_1727_1717_1715_1708_1704_1692_1691_1677_1671_1669_1668_1667_1664_1659	830_832_843_847_854_872_878_881_882_885_902_915_919_921_923_929_931_934_935_938_943_953_960_975_985_1009_1017_1036_1059_1067_1070_1071_1086_1099	1.72694_1.72694_1.72694_1.72694_1.72694_1.72694_1.72694_1.72694_1.72694_1.72694_1.72694_1.72694_1.72694_1.72694_1.72694_1.72694_1.72694_1.72694_1.72694_1.72694_1.72694_1.72694_1.72694_1.72694_1.72694_1.72694_1.72694_1.72694_1.72694_1.72694_1.72694_1.72694_1.72694_1.72694	1	1	0	0
138	Chr11	Jr1S	657	790	1866	1801	2.1e-26	12	1.67108	2.3026285	1	1	1	1	1	657_680_695_701_712_729_741_744_749_775_777_790	1866_1854_1849_1848_1843_1836_1832_1830_1824_1810_1809_1801	1.67108_1.67108_1.67108_1.67108_1.67108_1.67108_1.67108_1.67108_1.67108_1.67108_1.67108_1.67108	1	1	0	0
138	Jr1S	Chr11	1866	1801	657	790	2.1e-26	12	1.67108	2.3026285	1	1	1	1	1	1866_1854_1849_1848_1843_1836_1832_1830_1824_1810_1809_1801	657_680_695_701_712_729_741_744_749_775_777_790	1.67108_1.67108_1.67108_1.67108_1.67108_1.67108_1.67108_1.67108_1.67108_1.67108_1.67108_1.67108	1	1	0	0
139	Chr11	Jr5D	12	178	288	445	2.2e-62	22	2.64811	2.73724454545454	1	1	1	1	1	12_24_32_39_50_58_60_66_85_105_116_118_121_122_124_134_152_157_163_175_177_178	288_300_312_319_324_332_333_341_349_367_374_376_383_387_392_402_421_427_439_442_443_445	2.64811_2.64811_2.64811_2.64811_2.64811_2.64811_2.64811_2.64811_2.64811_2.64811_2.64811_2.64811_2.64811_2.64811_2.64811_2.64811_2.64811_2.64811_2.64811_2.64811_2.64811_2.64811	1	1	0	0
139	Jr5D	Chr11	288	445	12	178	2.2e-62	22	2.64811	2.73724454545454	1	1	1	1	1	288_300_312_319_324_332_333_341_349_367_374_376_383_387_392_402_421_427_439_442_443_445	12_24_32_39_50_58_60_66_85_105_116_118_121_122_124_134_152_157_163_175_177_178	2.64811_2.64811_2.64811_2.64811_2.64811_2.64811_2.64811_2.64811_2.64811_2.64811_2.64811_2.64811_2.64811_2.64811_2.64811_2.64811_2.64811_2.64811_2.64811_2.64811_2.64811_2.64811	1	1	0	0
140	Chr11	Jr5D	383	434	60	135	1.3e-18	10	1.579585	1.743604	1	1	1	1	1	383_386_390_392_397_408_413_424_426_434	60_65_67_74_79_83_92_110_119_135	1.579585_1.579585_1.579585_1.579585_1.579585_1.579585_1.579585_1.579585_1.579585_1.579585	1	1	0	0
140	Jr5D	Chr11	60	135	383	434	1.3e-18	10	1.579585	1.743604	1	1	1	1	1	60_65_67_74_79_83_92_110_119_135	383_386_390_392_397_408_413_424_426_434	1.579585_1.579585_1.579585_1.579585_1.579585_1.579585_1.579585_1.579585_1.579585_1.579585	1	1	0	0
141	Chr11	Jr5D	453	481	166	235	1.6e-14	8	3.304895	2.99258625	1	1	1	1	1	453_454_456_470_474_477_479_481	166_175_183_208_209_217_219_235	3.304895_3.304895_3.304895_3.304895_3.304895_3.304895_3.304895_3.304895	1	1	0	0
141	Jr5D	Chr11	166	235	453	481	1.6e-14	8	3.304895	2.99258625	1	1	1	1	1	166_175_183_208_209_217_219_235	453_454_456_470_474_477_479_481	3.304895_3.304895_3.304895_3.304895_3.304895_3.304895_3.304895_3.304895	1	1	0	0
142	Chr11	Jr5D	608	824	2106	1913	2.2e-133	38	1.7833	2.19853421052632	1	1	1	1	1	608_609_610_611_615_629_632_637_638_647_650_654_657_660_669_670_688_701_704_708_715_721_741_752_759_764_790_791_792_796_806_809_813_814_817_818_821_824	2106_2105_2104_2103_2098_2083_2077_2071_2070_2066_2061_2060_2059_2055_2040_2039_2019_2018_2016_2014_2011_2007_1985_1974_1970_1968_1949_1946_1945_1940_1930_1929_1925_1922_1921_1918_1916_1913	1.7833_1.7833_1.7833_1.7833_1.7833_1.7833_1.7833_1.7833_1.7833_1.7833_1.7833_1.7833_1.7833_1.7833_1.7833_1.7833_1.7833_1.7833_1.7833_1.7833_1.7833_1.7833_1.7833_1.7833_1.7833_1.7833_1.7833_1.7833_1.7833_1.7833_1.7833_1.7833_1.7833_1.7833_1.7833_1.7833_1.7833_1.7833	1	1	0	0
142	Jr5D	Chr11	2106	1913	608	824	2.2e-133	38	1.7833	2.19853421052632	1	1	1	1	1	2106_2105_2104_2103_2098_2083_2077_2071_2070_2066_2061_2060_2059_2055_2040_2039_2019_2018_2016_2014_2011_2007_1985_1974_1970_1968_1949_1946_1945_1940_1930_1929_1925_1922_1921_1918_1916_1913	608_609_610_611_615_629_632_637_638_647_650_654_657_660_669_670_688_701_704_708_715_721_741_752_759_764_790_791_792_796_806_809_813_814_817_818_821_824	1.7833_1.7833_1.7833_1.7833_1.7833_1.7833_1.7833_1.7833_1.7833_1.7833_1.7833_1.7833_1.7833_1.7833_1.7833_1.7833_1.7833_1.7833_1.7833_1.7833_1.7833_1.7833_1.7833_1.7833_1.7833_1.7833_1.7833_1.7833_1.7833_1.7833_1.7833_1.7833_1.7833_1.7833_1.7833_1.7833_1.7833_1.7833	1	1	0	0
143	Chr11	Jr5D	1186	1378	220	33	5.2e-116	35	2.02496	2.32196885714286	1	1	1	1	1	1186_1198_1200_1207_1216_1225_1228_1229_1234_1240_1245_1252_1257_1258_1269_1271_1275_1286_1297_1300_1310_1317_1322_1326_1327_1329_1332_1344_1345_1346_1349_1359_1365_1372_1378	220_211_207_206_197_194_192_189_177_171_162_158_157_156_151_150_139_123_115_104_98_92_90_86_83_81_77_71_70_67_66_51_46_40_33	2.02496_2.02496_2.02496_2.02496_2.02496_2.02496_2.02496_2.02496_2.02496_2.02496_2.02496_2.02496_2.02496_2.02496_2.02496_2.02496_2.02496_2.02496_2.02496_2.02496_2.02496_2.02496_2.02496_2.02496_2.02496_2.02496_2.02496_2.02496_2.02496_2.02496_2.02496_2.02496_2.02496_2.02496_2.02496	1	1	0	0
143	Jr5D	Chr11	220	33	1186	1378	5.2e-116	35	2.02496	2.32196885714286	1	1	1	1	1	220_211_207_206_197_194_192_189_177_171_162_158_157_156_151_150_139_123_115_104_98_92_90_86_83_81_77_71_70_67_66_51_46_40_33	1186_1198_1200_1207_1216_1225_1228_1229_1234_1240_1245_1252_1257_1258_1269_1271_1275_1286_1297_1300_1310_1317_1322_1326_1327_1329_1332_1344_1345_1346_1349_1359_1365_1372_1378	2.02496_2.02496_2.02496_2.02496_2.02496_2.02496_2.02496_2.02496_2.02496_2.02496_2.02496_2.02496_2.02496_2.02496_2.02496_2.02496_2.02496_2.02496_2.02496_2.02496_2.02496_2.02496_2.02496_2.02496_2.02496_2.02496_2.02496_2.02496_2.02496_2.02496_2.02496_2.02496_2.02496_2.02496_2.02496	1	1	0	0
144	Chr11	Jr5D	997	1127	1720	1613	2.5e-67	23	2.44391	2.59000130434783	1	1	1	1	1	997_999_1010_1022_1035_1036_1038_1039_1040_1041_1051_1059_1067_1070_1082_1084_1094_1097_1099_1108_1116_1122_1127	1720_1719_1712_1709_1695_1694_1691_1690_1689_1686_1684_1679_1669_1667_1664_1659_1649_1648_1646_1643_1632_1619_1613	2.44391_2.44391_2.44391_2.44391_2.44391_2.44391_2.44391_2.44391_2.44391_2.44391_2.44391_2.44391_2.44391_2.44391_2.44391_2.44391_2.44391_2.44391_2.44391_2.44391_2.44391_2.44391_2.44391	1	1	0	0
144	Jr5D	Chr11	1720	1613	997	1127	2.5e-67	23	2.44391	2.59000130434783	1	1	1	1	1	1720_1719_1712_1709_1695_1694_1691_1690_1689_1686_1684_1679_1669_1667_1664_1659_1649_1648_1646_1643_1632_1619_1613	997_999_1010_1022_1035_1036_1038_1039_1040_1041_1051_1059_1067_1070_1082_1084_1094_1097_1099_1108_1116_1122_1127	2.44391_2.44391_2.44391_2.44391_2.44391_2.44391_2.44391_2.44391_2.44391_2.44391_2.44391_2.44391_2.44391_2.44391_2.44391_2.44391_2.44391_2.44391_2.44391_2.44391_2.44391_2.44391_2.44391	1	1	0	0
145	Chr11	Jr5D	843	985	1881	1760	9.3e-70	23	1.85687	2.05914460869565	1	1	1	1	1	843_847_858_863_865_872_873_881_887_890_892_896_897_899_923_926_930_931_952_953_954_960_985	1881_1872_1856_1854_1853_1849_1848_1842_1836_1835_1834_1828_1827_1826_1805_1803_1799_1796_1790_1788_1786_1779_1760	1.85687_1.85687_1.85687_1.85687_1.85687_1.85687_1.85687_1.85687_1.85687_1.85687_1.85687_1.85687_1.85687_1.85687_1.85687_1.85687_1.85687_1.85687_1.85687_1.85687_1.85687_1.85687_1.85687	1	1	0	0
145	Jr5D	Chr11	1881	1760	843	985	9.3e-70	23	1.85687	2.05914460869565	1	1	1	1	1	1881_1872_1856_1854_1853_1849_1848_1842_1836_1835_1834_1828_1827_1826_1805_1803_1799_1796_1790_1788_1786_1779_1760	843_847_858_863_865_872_873_881_887_890_892_896_897_899_923_926_930_931_952_953_954_960_985	1.85687_1.85687_1.85687_1.85687_1.85687_1.85687_1.85687_1.85687_1.85687_1.85687_1.85687_1.85687_1.85687_1.85687_1.85687_1.85687_1.85687_1.85687_1.85687_1.85687_1.85687_1.85687_1.85687	1	1	0	0
146	Chr11	Jr5D	1492	1646	353	240	1.3e-51	19	1.64374	2.05871578947368	1	1	1	1	1	1492_1504_1508_1514_1537_1540_1541_1555_1566_1579_1583_1587_1598_1600_1607_1611_1613_1621_1646	353_338_335_332_324_321_319_312_300_293_289_288_284_282_271_268_260_254_240	1.64374_1.64374_1.64374_1.64374_1.64374_1.64374_1.64374_1.64374_1.64374_1.64374_1.64374_1.64374_1.64374_1.64374_1.64374_1.64374_1.64374_1.64374_1.64374	1	1	0	0
146	Jr5D	Chr11	353	240	1492	1646	1.3e-51	19	1.64374	2.05871578947368	1	1	1	1	1	353_338_335_332_324_321_319_312_300_293_289_288_284_282_271_268_260_254_240	1492_1504_1508_1514_1537_1540_1541_1555_1566_1579_1583_1587_1598_1600_1607_1611_1613_1621_1646	1.64374_1.64374_1.64374_1.64374_1.64374_1.64374_1.64374_1.64374_1.64374_1.64374_1.64374_1.64374_1.64374_1.64374_1.64374_1.64374_1.64374_1.64374_1.64374	1	1	0	0
147	Chr11	Jr5D	1391	1448	489	438	4.5e-11	7	1.87381	1.92531428571429	1	1	1	1	1	1391_1395_1404_1410_1418_1424_1448	489_478_467_466_460_451_438	1.87381_1.87381_1.87381_1.87381_1.87381_1.87381_1.87381	1	1	0	0
147	Jr5D	Chr11	489	438	1391	1448	4.5e-11	7	1.87381	1.92531428571429	1	1	1	1	1	489_478_467_466_460_451_438	1391_1395_1404_1410_1418_1424_1448	1.87381_1.87381_1.87381_1.87381_1.87381_1.87381_1.87381	1	1	0	0
148	Chr11	Jr5S	451	481	137	207	2e-21	10	1.919825	2.401414	1	1	1	1	1	451_453_454_456_465_470_474_477_479_481	137_140_150_156_181_183_184_187_190_207	1.919825_1.919825_1.919825_1.919825_1.919825_1.919825_1.919825_1.919825_1.919825_1.919825	1	1	0	0
148	Jr5S	Chr11	137	207	451	481	2e-21	10	1.919825	2.401414	1	1	1	1	1	137_140_150_156_181_183_184_187_190_207	451_453_454_456_465_470_474_477_479_481	1.919825_1.919825_1.919825_1.919825_1.919825_1.919825_1.919825_1.919825_1.919825_1.919825	1	1	0	0
149	Chr11	Jr5S	24	85	267	310	3e-13	8	1.919775	2.20812625	1	1	1	1	1	24_32_38_48_60_64_66_85	267_275_283_291_294_296_303_310	1.919775_1.919775_1.919775_1.919775_1.919775_1.919775_1.919775_1.919775	1	1	0	0
149	Jr5S	Chr11	267	310	24	85	3e-13	8	1.919775	2.20812625	1	1	1	1	1	267_275_283_291_294_296_303_310	24_32_38_48_60_64_66_85	1.919775_1.919775_1.919775_1.919775_1.919775_1.919775_1.919775_1.919775	1	1	0	0
150	Chr11	Jr5S	118	178	330	381	7e-14	8	2.27512	2.66169	1	1	1	1	1	118_121_124_134_152_157_163_178	330_338_343_347_371_372_378_381	2.27512_2.27512_2.27512_2.27512_2.27512_2.27512_2.27512_2.27512	1	1	0	0
150	Jr5S	Chr11	330	381	118	178	7e-14	8	2.27512	2.66169	1	1	1	1	1	330_338_343_347_371_372_378_381	118_121_124_134_152_157_163_178	2.27512_2.27512_2.27512_2.27512_2.27512_2.27512_2.27512_2.27512	1	1	0	0
151	Chr11	Jr5S	378	424	34	77	1.5e-08	6	1.732925	1.85423333333333	1	1	1	1	1	378_383_395_397_408_424	34_38_47_54_59_77	1.732925_1.732925_1.732925_1.732925_1.732925_1.732925	1	1	0	0
151	Jr5S	Chr11	34	77	378	424	1.5e-08	6	1.732925	1.85423333333333	1	1	1	1	1	34_38_47_54_59_77	378_383_395_397_408_424	1.732925_1.732925_1.732925_1.732925_1.732925_1.732925	1	1	0	0
152	Chr11	Jr5S	1187	1378	194	25	6.2e-99	31	1.76842	2.14946103225806	1	1	1	1	1	1187_1200_1207_1216_1225_1229_1234_1240_1245_1246_1248_1249_1252_1258_1262_1269_1271_1275_1281_1297_1310_1322_1326_1327_1332_1338_1345_1349_1364_1372_1378	194_182_180_167_165_160_152_144_137_136_127_126_121_120_119_115_114_102_99_80_71_65_64_59_52_50_45_41_33_28_25	1.76842_1.76842_1.76842_1.76842_1.76842_1.76842_1.76842_1.76842_1.76842_1.76842_1.76842_1.76842_1.76842_1.76842_1.76842_1.76842_1.76842_1.76842_1.76842_1.76842_1.76842_1.76842_1.76842_1.76842_1.76842_1.76842_1.76842_1.76842_1.76842_1.76842_1.76842	1	1	0	0
152	Jr5S	Chr11	194	25	1187	1378	6.2e-99	31	1.76842	2.14946103225806	1	1	1	1	1	194_182_180_167_165_160_152_144_137_136_127_126_121_120_119_115_114_102_99_80_71_65_64_59_52_50_45_41_33_28_25	1187_1200_1207_1216_1225_1229_1234_1240_1245_1246_1248_1249_1252_1258_1262_1269_1271_1275_1281_1297_1310_1322_1326_1327_1332_1338_1345_1349_1364_1372_1378	1.76842_1.76842_1.76842_1.76842_1.76842_1.76842_1.76842_1.76842_1.76842_1.76842_1.76842_1.76842_1.76842_1.76842_1.76842_1.76842_1.76842_1.76842_1.76842_1.76842_1.76842_1.76842_1.76842_1.76842_1.76842_1.76842_1.76842_1.76842_1.76842_1.76842_1.76842	1	1	0	0
153	Chr11	Jr5S	1484	1646	341	219	3.4e-48	18	1.663455	2.12092722222222	1	1	1	1	1	1484_1486_1493_1504_1507_1524_1537_1540_1541_1555_1566_1583_1598_1600_1611_1635_1639_1646	341_335_324_301_296_290_288_286_283_275_267_255_252_251_239_224_221_219	1.663455_1.663455_1.663455_1.663455_1.663455_1.663455_1.663455_1.663455_1.663455_1.663455_1.663455_1.663455_1.663455_1.663455_1.663455_1.663455_1.663455_1.663455	1	1	0	0
153	Jr5S	Chr11	341	219	1484	1646	3.4e-48	18	1.663455	2.12092722222222	1	1	1	1	1	341_335_324_301_296_290_288_286_283_275_267_255_252_251_239_224_221_219	1484_1486_1493_1504_1507_1524_1537_1540_1541_1555_1566_1583_1598_1600_1611_1635_1639_1646	1.663455_1.663455_1.663455_1.663455_1.663455_1.663455_1.663455_1.663455_1.663455_1.663455_1.663455_1.663455_1.663455_1.663455_1.663455_1.663455_1.663455_1.663455	1	1	0	0
154	Chr11	Jr5S	1009	1099	1526	1474	8e-27	12	1.623255	2.34491208333333	1	1	1	1	1	1009_1022_1040_1041_1051_1059_1070_1082_1084_1088_1094_1099	1526_1523_1504_1502_1501_1496_1493_1491_1490_1486_1484_1474	1.623255_1.623255_1.623255_1.623255_1.623255_1.623255_1.623255_1.623255_1.623255_1.623255_1.623255_1.623255	1	1	0	0
154	Jr5S	Chr11	1526	1474	1009	1099	8e-27	12	1.623255	2.34491208333333	1	1	1	1	1	1526_1523_1504_1502_1501_1496_1493_1491_1490_1486_1484_1474	1009_1022_1040_1041_1051_1059_1070_1082_1084_1088_1094_1099	1.623255_1.623255_1.623255_1.623255_1.623255_1.623255_1.623255_1.623255_1.623255_1.623255_1.623255_1.623255	1	1	0	0
155	Chr11	Jr5S	847	952	1627	1573	3.6e-25	11	2.00681	2.29317272727273	1	1	1	1	1	847_863_865_873_881_896_905_924_930_932_952	1627_1618_1617_1614_1611_1600_1592_1586_1583_1577_1573	2.00681_2.00681_2.00681_2.00681_2.00681_2.00681_2.00681_2.00681_2.00681_2.00681_2.00681	1	1	0	0
155	Jr5S	Chr11	1627	1573	847	952	3.6e-25	11	2.00681	2.29317272727273	1	1	1	1	1	1627_1618_1617_1614_1611_1600_1592_1586_1583_1577_1573	847_863_865_873_881_896_905_924_930_932_952	2.00681_2.00681_2.00681_2.00681_2.00681_2.00681_2.00681_2.00681_2.00681_2.00681_2.00681	1	1	0	0
156	Chr11	Jr5S	609	670	1775	1735	5.5e-21	10	2.05785	2.501778	1	1	1	1	1	609_611_615_637_643_653_654_657_660_670	1775_1771_1765_1750_1748_1745_1744_1743_1742_1735	2.05785_2.05785_2.05785_2.05785_2.05785_2.05785_2.05785_2.05785_2.05785_2.05785	1	1	0	0
156	Jr5S	Chr11	1775	1735	609	670	5.5e-21	10	2.05785	2.501778	1	1	1	1	1	1775_1771_1765_1750_1748_1745_1744_1743_1742_1735	609_611_615_637_643_653_654_657_660_670	2.05785_2.05785_2.05785_2.05785_2.05785_2.05785_2.05785_2.05785_2.05785_2.05785	1	1	0	0
157	Chr11	Jr5S	1110	1139	1447	1400	1.2e-08	6	1.73055	2.31517166666667	1	1	1	1	1	1110_1116_1120_1122_1127_1139	1447_1441_1438_1436_1426_1400	1.73055_1.73055_1.73055_1.73055_1.73055_1.73055	1	1	0	0
157	Jr5S	Chr11	1447	1400	1110	1139	1.2e-08	6	1.73055	2.31517166666667	1	1	1	1	1	1447_1441_1438_1436_1426_1400	1110_1116_1120_1122_1127_1139	1.73055_1.73055_1.73055_1.73055_1.73055_1.73055	1	1	0	0
158	Chr11	Jr6D	352	367	1586	1555	9.1e-11	7	2.96254	2.44084271428571	1	1	1	1	1	352_355_356_359_361_365_367	1586_1580_1579_1573_1565_1557_1555	2.96254_2.96254_2.96254_2.96254_2.96254_2.96254_2.96254	1	1	0	0
158	Jr6D	Chr11	1586	1555	352	367	9.1e-11	7	2.96254	2.44084271428571	1	1	1	1	1	1586_1580_1579_1573_1565_1557_1555	352_355_356_359_361_365_367	2.96254_2.96254_2.96254_2.96254_2.96254_2.96254_2.96254	1	1	0	0
159	Chr11	Jr6D	211	242	1031	993	7.2e-10	6	1.85748	2.07478333333333	1	1	1	1	1	211_222_236_238_239_242	1031_1010_998_997_995_993	1.85748_1.85748_1.85748_1.85748_1.85748_1.85748	1	1	0	0
159	Jr6D	Chr11	1031	993	211	242	7.2e-10	6	1.85748	2.07478333333333	1	1	1	1	1	1031_1010_998_997_995_993	211_222_236_238_239_242	1.85748_1.85748_1.85748_1.85748_1.85748_1.85748	1	1	0	0
160	Chr11	Jr6S	222	275	728	680	5.6e-29	12	1.565665	1.80101308333333	1	1	1	1	1	222_239_242_245_251_257_258_260_263_264_265_275	728_723_720_711_710_704_700_688_685_684_683_680	1.565665_1.565665_1.565665_1.565665_1.565665_1.565665_1.565665_1.565665_1.565665_1.565665_1.565665_1.565665	1	1	0	0
160	Jr6S	Chr11	728	680	222	275	5.6e-29	12	1.565665	1.80101308333333	1	1	1	1	1	728_723_720_711_710_704_700_688_685_684_683_680	222_239_242_245_251_257_258_260_263_264_265_275	1.565665_1.565665_1.565665_1.565665_1.565665_1.565665_1.565665_1.565665_1.565665_1.565665_1.565665_1.565665	1	1	0	0
161	Chr11	Jr7D	5	1122	2	1180	0	747	0.221929	0.316913038018742	1	1	1	1	1	5_6_7_10_11_12_15_17_18_19_20_21_22_28_29_31_32_33_34_35_36_37_38_40_45_48_49_50_52_54_55_56_57_58_60_61_62_65_66_67_71_73_76_77_78_80_81_82_83_85_86_88_89_90_92_93_96_99_100_103_104_105_106_109_113_114_115_116_117_118_121_124_126_127_128_129_130_132_133_134_135_136_138_139_141_142_143_145_146_147_148_149_150_153_154_155_156_157_158_160_161_162_163_164_168_169_170_171_172_175_178_179_181_182_188_…	2_7_8_9_11_12_13_14_15_16_18_19_20_21_22_24_25_26_29_30_31_32_33_34_35_36_38_39_40_41_42_43_44_45_46_47_48_50_51_52_53_54_55_56_57_58_59_60_61_62_63_64_65_66_67_68_72_73_74_75_76_77_78_79_80_82_83_84_85_86_87_90_91_93_94_96_97_99_100_101_102_103_104_105_107_108_109_111_112_113_114_115_116_117_118_120_121_122_123_127_130_131_132_133_136_137_138_139_140_141_142_143_144_145_148_151_153_154_155_156_1…	0.221929_0.221929_0.221929_0.221929_0.221929_0.221929_0.221929_0.221929_0.221929_0.221929_0.221929_0.221929_0.221929_0.221929_0.221929_0.221929_0.221929_0.221929_0.221929_0.221929_0.221929_0.221929_0.221929_0.221929_0.221929_0.221929_0.221929_0.221929_0.221929_0.221929_0.221929_0.221929_0.221929_0.221929_0.221929_0.221929_0.221929_0.221929_0.221929_0.221929_0.221929_0.221929_0.221929_0.221929_0.2…	1	1	0	0
161	Jr7D	Chr11	2	1180	5	1122	0	747	0.221929	0.316913038018742	1	1	1	1	1	2_7_8_9_11_12_13_14_15_16_18_19_20_21_22_24_25_26_29_30_31_32_33_34_35_36_38_39_40_41_42_43_44_45_46_47_48_50_51_52_53_54_55_56_57_58_59_60_61_62_63_64_65_66_67_68_72_73_74_75_76_77_78_79_80_82_83_84_85_86_87_90_91_93_94_96_97_99_100_101_102_103_104_105_107_108_109_111_112_113_114_115_116_117_118_120_121_122_123_127_130_131_132_133_136_137_138_139_140_141_142_143_144_145_148_151_153_154_155_156_1…	5_6_7_10_11_12_15_17_18_19_20_21_22_28_29_31_32_33_34_35_36_37_38_40_45_48_49_50_52_54_55_56_57_58_60_61_62_65_66_67_71_73_76_77_78_80_81_82_83_85_86_88_89_90_92_93_96_99_100_103_104_105_106_109_113_114_115_116_117_118_121_124_126_127_128_129_130_132_133_134_135_136_138_139_141_142_143_145_146_147_148_149_150_153_154_155_156_157_158_160_161_162_163_164_168_169_170_171_172_175_178_179_181_182_188_…	0.221929_0.221929_0.221929_0.221929_0.221929_0.221929_0.221929_0.221929_0.221929_0.221929_0.221929_0.221929_0.221929_0.221929_0.221929_0.221929_0.221929_0.221929_0.221929_0.221929_0.221929_0.221929_0.221929_0.221929_0.221929_0.221929_0.221929_0.221929_0.221929_0.221929_0.221929_0.221929_0.221929_0.221929_0.221929_0.221929_0.221929_0.221929_0.221929_0.221929_0.221929_0.221929_0.221929_0.221929_0.2…	1	1	0	0
162	Chr11	Jr7D	1181	1696	1248	1824	0	256	0.229918	0.376541890625	1	1	1	1	1	1181_1182_1183_1184_1189_1193_1195_1196_1198_1207_1208_1209_1219_1220_1222_1225_1227_1228_1229_1232_1238_1247_1248_1249_1257_1258_1266_1269_1270_1271_1272_1273_1275_1277_1280_1281_1282_1283_1286_1288_1289_1290_1297_1298_1301_1303_1306_1309_1312_1313_1315_1316_1317_1319_1322_1323_1324_1327_1328_1329_1330_1331_1333_1334_1335_1344_1345_1346_1349_1350_1351_1353_1354_1355_1357_1358_1360_1365_1366_1367…	1248_1257_1261_1262_1267_1270_1274_1277_1278_1302_1303_1305_1308_1311_1313_1316_1317_1319_1336_1337_1346_1359_1360_1364_1365_1366_1368_1370_1371_1372_1374_1381_1382_1383_1384_1385_1387_1388_1391_1395_1396_1397_1402_1403_1406_1407_1409_1410_1414_1415_1416_1418_1424_1425_1427_1429_1430_1435_1436_1438_1440_1441_1442_1443_1444_1445_1446_1447_1448_1449_1450_1451_1452_1453_1454_1455_1456_1458_1459_1462…	0.229918_0.229918_0.229918_0.229918_0.229918_0.229918_0.229918_0.229918_0.229918_0.229918_0.229918_0.229918_0.229918_0.229918_0.229918_0.229918_0.229918_0.229918_0.229918_0.229918_0.229918_0.229918_0.229918_0.229918_0.229918_0.229918_0.229918_0.229918_0.229918_0.229918_0.229918_0.229918_0.229918_0.229918_0.229918_0.229918_0.229918_0.229918_0.229918_0.229918_0.229918_0.229918_0.229918_0.229918_0.2…	1	1	0	0
162	Jr7D	Chr11	1248	1824	1181	1696	0	256	0.229918	0.376541890625	1	1	1	1	1	1248_1257_1261_1262_1267_1270_1274_1277_1278_1302_1303_1305_1308_1311_1313_1316_1317_1319_1336_1337_1346_1359_1360_1364_1365_1366_1368_1370_1371_1372_1374_1381_1382_1383_1384_1385_1387_1388_1391_1395_1396_1397_1402_1403_1406_1407_1409_1410_1414_1415_1416_1418_1424_1425_1427_1429_1430_1435_1436_1438_1440_1441_1442_1443_1444_1445_1446_1447_1448_1449_1450_1451_1452_1453_1454_1455_1456_1458_1459_1462…	1181_1182_1183_1184_1189_1193_1195_1196_1198_1207_1208_1209_1219_1220_1222_1225_1227_1228_1229_1232_1238_1247_1248_1249_1257_1258_1266_1269_1270_1271_1272_1273_1275_1277_1280_1281_1282_1283_1286_1288_1289_1290_1297_1298_1301_1303_1306_1309_1312_1313_1315_1316_1317_1319_1322_1323_1324_1327_1328_1329_1330_1331_1333_1334_1335_1344_1345_1346_1349_1350_1351_1353_1354_1355_1357_1358_1360_1365_1366_1367…	0.229918_0.229918_0.229918_0.229918_0.229918_0.229918_0.229918_0.229918_0.229918_0.229918_0.229918_0.229918_0.229918_0.229918_0.229918_0.229918_0.229918_0.229918_0.229918_0.229918_0.229918_0.229918_0.229918_0.229918_0.229918_0.229918_0.229918_0.229918_0.229918_0.229918_0.229918_0.229918_0.229918_0.229918_0.229918_0.229918_0.229918_0.229918_0.229918_0.229918_0.229918_0.229918_0.229918_0.229918_0.2…	1	1	0	0
163	Chr11	Jr7D	1123	1167	1247	1183	1.9e-78	26	0.2308985	0.339121423076923	1	1	1	1	1	1123_1124_1125_1126_1127_1128_1129_1130_1131_1133_1135_1136_1137_1139_1143_1147_1148_1150_1151_1153_1157_1158_1159_1160_1162_1167	1247_1246_1245_1244_1243_1242_1241_1240_1239_1238_1237_1228_1226_1225_1217_1214_1209_1207_1206_1205_1202_1201_1198_1197_1191_1183	0.2308985_0.2308985_0.2308985_0.2308985_0.2308985_0.2308985_0.2308985_0.2308985_0.2308985_0.2308985_0.2308985_0.2308985_0.2308985_0.2308985_0.2308985_0.2308985_0.2308985_0.2308985_0.2308985_0.2308985_0.2308985_0.2308985_0.2308985_0.2308985_0.2308985_0.2308985	1	1	0	0
163	Jr7D	Chr11	1247	1183	1123	1167	1.9e-78	26	0.2308985	0.339121423076923	1	1	1	1	1	1247_1246_1245_1244_1243_1242_1241_1240_1239_1238_1237_1228_1226_1225_1217_1214_1209_1207_1206_1205_1202_1201_1198_1197_1191_1183	1123_1124_1125_1126_1127_1128_1129_1130_1131_1133_1135_1136_1137_1139_1143_1147_1148_1150_1151_1153_1157_1158_1159_1160_1162_1167	0.2308985_0.2308985_0.2308985_0.2308985_0.2308985_0.2308985_0.2308985_0.2308985_0.2308985_0.2308985_0.2308985_0.2308985_0.2308985_0.2308985_0.2308985_0.2308985_0.2308985_0.2308985_0.2308985_0.2308985_0.2308985_0.2308985_0.2308985_0.2308985_0.2308985_0.2308985	1	1	0	0
164	Chr11	Jr7D	1168	1191	1298	1265	9e-22	10	0.1847675	0.3211473	1	1	1	1	1	1168_1172_1173_1175_1177_1178_1179_1186_1190_1191	1298_1297_1296_1287_1286_1285_1282_1268_1266_1265	0.1847675_0.1847675_0.1847675_0.1847675_0.1847675_0.1847675_0.1847675_0.1847675_0.1847675_0.1847675	1	1	0	0
164	Jr7D	Chr11	1298	1265	1168	1191	9e-22	10	0.1847675	0.3211473	1	1	1	1	1	1298_1297_1296_1287_1286_1285_1282_1268_1266_1265	1168_1172_1173_1175_1177_1178_1179_1186_1190_1191	0.1847675_0.1847675_0.1847675_0.1847675_0.1847675_0.1847675_0.1847675_0.1847675_0.1847675_0.1847675	1	1	0	0
165	Chr11	Jr7D	1514	1603	45	3	7.2e-26	11	1.88803	2.58030727272727	1	1	1	1	1	1514_1516_1537_1547_1551_1552_1555_1566_1587_1592_1603	45_43_39_32_31_29_25_19_12_11_3	1.88803_1.88803_1.88803_1.88803_1.88803_1.88803_1.88803_1.88803_1.88803_1.88803_1.88803	1	1	0	0
165	Jr7D	Chr11	45	3	1514	1603	7.2e-26	11	1.88803	2.58030727272727	1	1	1	1	1	45_43_39_32_31_29_25_19_12_11_3	1514_1516_1537_1547_1551_1552_1555_1566_1587_1592_1603	1.88803_1.88803_1.88803_1.88803_1.88803_1.88803_1.88803_1.88803_1.88803_1.88803_1.88803	1	1	0	0
166	Chr11	Jr7D	12	56	1720	1633	5.8e-21	10	3.26747	2.8383503	1	1	1	1	1	12_15_16_24_32_36_37_38_49_56	1720_1701_1688_1670_1663_1661_1658_1655_1647_1633	3.26747_3.26747_3.26747_3.26747_3.26747_3.26747_3.26747_3.26747_3.26747_3.26747	1	1	0	0
166	Jr7D	Chr11	1720	1633	12	56	5.8e-21	10	3.26747	2.8383503	1	1	1	1	1	1720_1701_1688_1670_1663_1661_1658_1655_1647_1633	12_15_16_24_32_36_37_38_49_56	3.26747_3.26747_3.26747_3.26747_3.26747_3.26747_3.26747_3.26747_3.26747_3.26747	1	1	0	0
167	Chr11	Jr7D	1161	1205	465	421	1.2e-08	6	2.020495	2.22032166666667	1	1	1	1	1	1161_1175_1181_1192_1203_1205	465_453_441_438_422_421	2.020495_2.020495_2.020495_2.020495_2.020495_2.020495	1	1	0	0
167	Jr7D	Chr11	465	421	1161	1205	1.2e-08	6	2.020495	2.22032166666667	1	1	1	1	1	465_453_441_438_422_421	1161_1175_1181_1192_1203_1205	2.020495_2.020495_2.020495_2.020495_2.020495_2.020495	1	1	0	0
168	Chr11	Jr7S	38	1160	1	981	0	533	0.296382	0.415134278424015	1	1	1	1	1	38_44_48_49_53_55_56_58_59_60_62_64_67_68_69_71_76_77_78_80_81_82_83_84_85_86_88_90_91_92_93_96_97_98_99_100_101_103_104_105_106_107_108_109_112_113_114_115_116_121_122_124_125_126_129_130_132_133_145_147_148_149_150_152_153_154_157_158_162_163_164_168_169_170_171_172_176_177_178_180_186_187_188_190_191_192_193_198_199_200_201_202_205_207_208_215_218_224_227_228_229_235_236_239_241_242_244_245_24…	1_8_10_12_13_14_15_16_17_18_19_22_23_24_25_26_27_28_29_30_31_32_33_35_37_39_40_41_44_45_46_48_49_53_57_58_59_60_61_62_63_64_65_66_68_70_71_72_73_74_75_77_78_79_80_81_83_84_89_90_91_94_95_96_97_98_99_102_105_106_107_108_109_110_111_113_114_115_116_117_118_119_120_121_122_123_127_129_130_131_132_133_136_137_138_140_142_143_144_145_150_151_152_153_154_155_159_160_163_166_167_168_169_170_171_173_174_…	0.296382_0.296382_0.296382_0.296382_0.296382_0.296382_0.296382_0.296382_0.296382_0.296382_0.296382_0.296382_0.296382_0.296382_0.296382_0.296382_0.296382_0.296382_0.296382_0.296382_0.296382_0.296382_0.296382_0.296382_0.296382_0.296382_0.296382_0.296382_0.296382_0.296382_0.296382_0.296382_0.296382_0.296382_0.296382_0.296382_0.296382_0.296382_0.296382_0.296382_0.296382_0.296382_0.296382_0.296382_0.2…	1	1	0	0
168	Jr7S	Chr11	1	981	38	1160	0	533	0.296382	0.415134278424015	1	1	1	1	1	1_8_10_12_13_14_15_16_17_18_19_22_23_24_25_26_27_28_29_30_31_32_33_35_37_39_40_41_44_45_46_48_49_53_57_58_59_60_61_62_63_64_65_66_68_70_71_72_73_74_75_77_78_79_80_81_83_84_89_90_91_94_95_96_97_98_99_102_105_106_107_108_109_110_111_113_114_115_116_117_118_119_120_121_122_123_127_129_130_131_132_133_136_137_138_140_142_143_144_145_150_151_152_153_154_155_159_160_163_166_167_168_169_170_171_173_174_…	38_44_48_49_53_55_56_58_59_60_62_64_67_68_69_71_76_77_78_80_81_82_83_84_85_86_88_90_91_92_93_96_97_98_99_100_101_103_104_105_106_107_108_109_112_113_114_115_116_121_122_124_125_126_129_130_132_133_145_147_148_149_150_152_153_154_157_158_162_163_164_168_169_170_171_172_176_177_178_180_186_187_188_190_191_192_193_198_199_200_201_202_205_207_208_215_218_224_227_228_229_235_236_239_241_242_244_245_24…	0.296382_0.296382_0.296382_0.296382_0.296382_0.296382_0.296382_0.296382_0.296382_0.296382_0.296382_0.296382_0.296382_0.296382_0.296382_0.296382_0.296382_0.296382_0.296382_0.296382_0.296382_0.296382_0.296382_0.296382_0.296382_0.296382_0.296382_0.296382_0.296382_0.296382_0.296382_0.296382_0.296382_0.296382_0.296382_0.296382_0.296382_0.296382_0.296382_0.296382_0.296382_0.296382_0.296382_0.296382_0.2…	1	1	0	0
169	Chr11	Jr7S	1164	1681	1009	1401	0	175	0.303612	0.569896142857143	1	1	1	1	1	1164_1174_1196_1198_1204_1219_1227_1232_1242_1245_1247_1251_1254_1255_1256_1261_1266_1269_1270_1272_1275_1277_1281_1283_1286_1287_1288_1289_1290_1297_1298_1304_1305_1306_1311_1317_1319_1320_1322_1325_1327_1333_1335_1338_1340_1341_1343_1344_1346_1348_1353_1354_1355_1357_1359_1363_1365_1366_1367_1369_1371_1372_1376_1379_1380_1384_1390_1391_1396_1402_1405_1408_1410_1414_1418_1421_1422_1424_1425_1426…	1009_1014_1023_1027_1033_1035_1040_1051_1054_1057_1065_1067_1069_1070_1072_1073_1077_1078_1080_1081_1082_1083_1085_1088_1090_1091_1093_1100_1105_1107_1109_1112_1115_1117_1118_1119_1120_1121_1122_1124_1125_1126_1127_1130_1131_1132_1133_1134_1135_1138_1139_1141_1142_1143_1144_1148_1149_1150_1153_1155_1156_1157_1158_1167_1169_1170_1172_1173_1187_1188_1189_1192_1194_1201_1203_1204_1205_1207_1208_1209…	0.303612_0.303612_0.303612_0.303612_0.303612_0.303612_0.303612_0.303612_0.303612_0.303612_0.303612_0.303612_0.303612_0.303612_0.303612_0.303612_0.303612_0.303612_0.303612_0.303612_0.303612_0.303612_0.303612_0.303612_0.303612_0.303612_0.303612_0.303612_0.303612_0.303612_0.303612_0.303612_0.303612_0.303612_0.303612_0.303612_0.303612_0.303612_0.303612_0.303612_0.303612_0.303612_0.303612_0.303612_0.3…	1	1	0	0
169	Jr7S	Chr11	1009	1401	1164	1681	0	175	0.303612	0.569896142857143	1	1	1	1	1	1009_1014_1023_1027_1033_1035_1040_1051_1054_1057_1065_1067_1069_1070_1072_1073_1077_1078_1080_1081_1082_1083_1085_1088_1090_1091_1093_1100_1105_1107_1109_1112_1115_1117_1118_1119_1120_1121_1122_1124_1125_1126_1127_1130_1131_1132_1133_1134_1135_1138_1139_1141_1142_1143_1144_1148_1149_1150_1153_1155_1156_1157_1158_1167_1169_1170_1172_1173_1187_1188_1189_1192_1194_1201_1203_1204_1205_1207_1208_1209…	1164_1174_1196_1198_1204_1219_1227_1232_1242_1245_1247_1251_1254_1255_1256_1261_1266_1269_1270_1272_1275_1277_1281_1283_1286_1287_1288_1289_1290_1297_1298_1304_1305_1306_1311_1317_1319_1320_1322_1325_1327_1333_1335_1338_1340_1341_1343_1344_1346_1348_1353_1354_1355_1357_1359_1363_1365_1366_1367_1369_1371_1372_1376_1379_1380_1384_1390_1391_1396_1402_1405_1408_1410_1414_1418_1421_1422_1424_1425_1426…	0.303612_0.303612_0.303612_0.303612_0.303612_0.303612_0.303612_0.303612_0.303612_0.303612_0.303612_0.303612_0.303612_0.303612_0.303612_0.303612_0.303612_0.303612_0.303612_0.303612_0.303612_0.303612_0.303612_0.303612_0.303612_0.303612_0.303612_0.303612_0.303612_0.303612_0.303612_0.303612_0.303612_0.303612_0.303612_0.303612_0.303612_0.303612_0.303612_0.303612_0.303612_0.303612_0.303612_0.303612_0.3…	1	1	0	0
170	Chr11	Jr7S	456	471	377	387	4e-08	6	0.320739	0.417043333333333	1	1	1	1	1	456_460_463_465_466_471	377_378_379_380_381_387	0.320739_0.320739_0.320739_0.320739_0.320739_0.320739	1	1	0	0
170	Jr7S	Chr11	377	387	456	471	4e-08	6	0.320739	0.417043333333333	1	1	1	1	1	377_378_379_380_381_387	456_460_463_465_466_471	0.320739_0.320739_0.320739_0.320739_0.320739_0.320739	1	1	0	0
171	Chr11	Jr7S	387	438	1138	1105	4.8e-12	7	1.60862	2.40654	1	1	1	1	1	387_390_408_411_413_437_438	1138_1135_1125_1123_1119_1108_1105	1.60862_1.60862_1.60862_1.60862_1.60862_1.60862_1.60862	1	1	0	0
171	Jr7S	Chr11	1138	1105	387	438	4.8e-12	7	1.60862	2.40654	1	1	1	1	1	1138_1135_1125_1123_1119_1108_1105	387_390_408_411_413_437_438	1.60862_1.60862_1.60862_1.60862_1.60862_1.60862_1.60862	1	1	0	0
172	Chr11	Jr7S	1428	1488	118	72	6.8e-11	7	1.88065	2.61467571428571	1	1	1	1	1	1428_1437_1450_1457_1473_1484_1488	118_114_108_105_80_76_72	1.88065_1.88065_1.88065_1.88065_1.88065_1.88065_1.88065	1	1	0	0
172	Jr7S	Chr11	118	72	1428	1488	6.8e-11	7	1.88065	2.61467571428571	1	1	1	1	1	118_114_108_105_80_76_72	1428_1437_1450_1457_1473_1484_1488	1.88065_1.88065_1.88065_1.88065_1.88065_1.88065_1.88065	1	1	0	0
173	Chr11	Jr7S	12	64	1346	1283	5e-11	7	2.09655	2.26669857142857	1	1	1	1	1	12_16_32_50_56_60_64	1346_1339_1314_1300_1287_1285_1283	2.09655_2.09655_2.09655_2.09655_2.09655_2.09655_2.09655	1	1	0	0
173	Jr7S	Chr11	1346	1283	12	64	5e-11	7	2.09655	2.26669857142857	1	1	1	1	1	1346_1339_1314_1300_1287_1285_1283	12_16_32_50_56_60_64	2.09655_2.09655_2.09655_2.09655_2.09655_2.09655_2.09655	1	1	0	0
174	Chr12	Jr1D	129	322	2995	2847	1.7e-79	26	1.7006	2.26213615384615	1	1	1	1	1	129_137_142_144_151_152_155_162_184_197_198_205_208_210_215_218_232_234_237_256_273_298_307_313_315_322	2995_2986_2981_2977_2974_2970_2967_2963_2954_2952_2951_2949_2947_2946_2942_2941_2932_2927_2920_2909_2886_2875_2872_2856_2853_2847	1.7006_1.7006_1.7006_1.7006_1.7006_1.7006_1.7006_1.7006_1.7006_1.7006_1.7006_1.7006_1.7006_1.7006_1.7006_1.7006_1.7006_1.7006_1.7006_1.7006_1.7006_1.7006_1.7006_1.7006_1.7006_1.7006	1	1	0	0
174	Jr1D	Chr12	2995	2847	129	322	1.7e-79	26	1.7006	2.26213615384615	1	1	1	1	1	2995_2986_2981_2977_2974_2970_2967_2963_2954_2952_2951_2949_2947_2946_2942_2941_2932_2927_2920_2909_2886_2875_2872_2856_2853_2847	129_137_142_144_151_152_155_162_184_197_198_205_208_210_215_218_232_234_237_256_273_298_307_313_315_322	1.7006_1.7006_1.7006_1.7006_1.7006_1.7006_1.7006_1.7006_1.7006_1.7006_1.7006_1.7006_1.7006_1.7006_1.7006_1.7006_1.7006_1.7006_1.7006_1.7006_1.7006_1.7006_1.7006_1.7006_1.7006_1.7006	1	1	0	0
175	Chr12	Jr1D	349	418	2834	2761	5.3e-32	13	1.82644	2.17464692307692	1	1	1	1	1	349_355_361_364_365_378_380_391_392_396_404_417_418	2834_2824_2818_2812_2811_2796_2794_2787_2785_2779_2770_2762_2761	1.82644_1.82644_1.82644_1.82644_1.82644_1.82644_1.82644_1.82644_1.82644_1.82644_1.82644_1.82644_1.82644	1	1	0	0
175	Jr1D	Chr12	2834	2761	349	418	5.3e-32	13	1.82644	2.17464692307692	1	1	1	1	1	2834_2824_2818_2812_2811_2796_2794_2787_2785_2779_2770_2762_2761	349_355_361_364_365_378_380_391_392_396_404_417_418	1.82644_1.82644_1.82644_1.82644_1.82644_1.82644_1.82644_1.82644_1.82644_1.82644_1.82644_1.82644_1.82644	1	1	0	0
176	Chr12	Jr1D	16	101	3072	3006	8e-23	11	2.16439	2.53574636363636	1	1	1	1	1	16_42_53_66_70_74_76_82_92_94_101	3072_3061_3055_3041_3034_3033_3031_3029_3019_3015_3006	2.16439_2.16439_2.16439_2.16439_2.16439_2.16439_2.16439_2.16439_2.16439_2.16439_2.16439	1	1	0	0
176	Jr1D	Chr12	3072	3006	16	101	8e-23	11	2.16439	2.53574636363636	1	1	1	1	1	3072_3061_3055_3041_3034_3033_3031_3029_3019_3015_3006	16_42_53_66_70_74_76_82_92_94_101	2.16439_2.16439_2.16439_2.16439_2.16439_2.16439_2.16439_2.16439_2.16439_2.16439_2.16439	1	1	0	0
177	Chr12	Jr1S	70	256	1866	1763	4e-79	26	1.84995	2.14233611538461	1	1	1	1	1	70_76_82_88_94_114_123_125_129_131_137_144_151_152_155_162_184_198_205_208_209_210_227_232_237_256	1866_1862_1859_1858_1852_1835_1833_1832_1829_1828_1822_1813_1811_1807_1806_1801_1795_1794_1792_1791_1790_1789_1781_1777_1772_1763	1.84995_1.84995_1.84995_1.84995_1.84995_1.84995_1.84995_1.84995_1.84995_1.84995_1.84995_1.84995_1.84995_1.84995_1.84995_1.84995_1.84995_1.84995_1.84995_1.84995_1.84995_1.84995_1.84995_1.84995_1.84995_1.84995	1	1	0	0
177	Jr1S	Chr12	1866	1763	70	256	4e-79	26	1.84995	2.14233611538461	1	1	1	1	1	1866_1862_1859_1858_1852_1835_1833_1832_1829_1828_1822_1813_1811_1807_1806_1801_1795_1794_1792_1791_1790_1789_1781_1777_1772_1763	70_76_82_88_94_114_123_125_129_131_137_144_151_152_155_162_184_198_205_208_209_210_227_232_237_256	1.84995_1.84995_1.84995_1.84995_1.84995_1.84995_1.84995_1.84995_1.84995_1.84995_1.84995_1.84995_1.84995_1.84995_1.84995_1.84995_1.84995_1.84995_1.84995_1.84995_1.84995_1.84995_1.84995_1.84995_1.84995_1.84995	1	1	0	0
178	Chr12	Jr1S	288	418	1758	1659	5.2e-44	17	1.66488	1.93748117647059	1	1	1	1	1	288_298_315_322_327_349_355_361_364_365_378_392_396_404_409_417_418	1758_1741_1720_1715_1714_1705_1699_1692_1687_1686_1677_1671_1668_1663_1662_1660_1659	1.66488_1.66488_1.66488_1.66488_1.66488_1.66488_1.66488_1.66488_1.66488_1.66488_1.66488_1.66488_1.66488_1.66488_1.66488_1.66488_1.66488	1	1	0	0
178	Jr1S	Chr12	1758	1659	288	418	5.2e-44	17	1.66488	1.93748117647059	1	1	1	1	1	1758_1741_1720_1715_1714_1705_1699_1692_1687_1686_1677_1671_1668_1663_1662_1660_1659	288_298_315_322_327_349_355_361_364_365_378_392_396_404_409_417_418	1.66488_1.66488_1.66488_1.66488_1.66488_1.66488_1.66488_1.66488_1.66488_1.66488_1.66488_1.66488_1.66488_1.66488_1.66488_1.66488_1.66488	1	1	0	0
179	Chr12	Jr2D	939	1039	1392	1499	6.8e-49	18	1.69216	1.80193188888889	1	1	1	1	1	939_941_948_949_955_956_957_962_963_974_976_978_981_997_1014_1028_1036_1039	1392_1393_1410_1411_1415_1419_1421_1426_1427_1432_1434_1435_1442_1446_1455_1464_1484_1499	1.69216_1.69216_1.69216_1.69216_1.69216_1.69216_1.69216_1.69216_1.69216_1.69216_1.69216_1.69216_1.69216_1.69216_1.69216_1.69216_1.69216_1.69216	1	1	0	0
179	Jr2D	Chr12	1392	1499	939	1039	6.8e-49	18	1.69216	1.80193188888889	1	1	1	1	1	1392_1393_1410_1411_1415_1419_1421_1426_1427_1432_1434_1435_1442_1446_1455_1464_1484_1499	939_941_948_949_955_956_957_962_963_974_976_978_981_997_1014_1028_1036_1039	1.69216_1.69216_1.69216_1.69216_1.69216_1.69216_1.69216_1.69216_1.69216_1.69216_1.69216_1.69216_1.69216_1.69216_1.69216_1.69216_1.69216_1.69216	1	1	0	0
180	Chr12	Jr2D	1165	1250	1716	1606	1.9e-43	17	1.68155	2.12850170588235	1	1	1	1	1	1165_1168_1169_1176_1178_1181_1182_1188_1199_1203_1214_1217_1224_1228_1231_1234_1250	1716_1713_1712_1697_1683_1679_1678_1669_1657_1656_1641_1637_1634_1628_1620_1613_1606	1.68155_1.68155_1.68155_1.68155_1.68155_1.68155_1.68155_1.68155_1.68155_1.68155_1.68155_1.68155_1.68155_1.68155_1.68155_1.68155_1.68155	1	1	0	0
180	Jr2D	Chr12	1716	1606	1165	1250	1.9e-43	17	1.68155	2.12850170588235	1	1	1	1	1	1716_1713_1712_1697_1683_1679_1678_1669_1657_1656_1641_1637_1634_1628_1620_1613_1606	1165_1168_1169_1176_1178_1181_1182_1188_1199_1203_1214_1217_1224_1228_1231_1234_1250	1.68155_1.68155_1.68155_1.68155_1.68155_1.68155_1.68155_1.68155_1.68155_1.68155_1.68155_1.68155_1.68155_1.68155_1.68155_1.68155_1.68155	1	1	0	0
181	Chr12	Jr2D	497	581	1592	1498	1.2e-31	13	2.59037	2.72396023076923	1	1	1	1	1	497_521_524_540_549_551_553_556_559_564_566_577_581	1592_1574_1573_1560_1554_1537_1532_1530_1529_1523_1520_1499_1498	2.59037_2.59037_2.59037_2.59037_2.59037_2.59037_2.59037_2.59037_2.59037_2.59037_2.59037_2.59037_2.59037	1	1	0	0
181	Jr2D	Chr12	1592	1498	497	581	1.2e-31	13	2.59037	2.72396023076923	1	1	1	1	1	1592_1574_1573_1560_1554_1537_1532_1530_1529_1523_1520_1499_1498	497_521_524_540_549_551_553_556_559_564_566_577_581	2.59037_2.59037_2.59037_2.59037_2.59037_2.59037_2.59037_2.59037_2.59037_2.59037_2.59037_2.59037_2.59037	1	1	0	0
182	Chr12	Jr2D	847	930	2661	2584	1.3e-17	9	2.00325	2.29018666666667	1	1	1	1	1	847_849_869_885_898_899_902_913_930	2661_2660_2634_2626_2610_2609_2607_2598_2584	2.00325_2.00325_2.00325_2.00325_2.00325_2.00325_2.00325_2.00325_2.00325	1	1	0	0
182	Jr2D	Chr12	2661	2584	847	930	1.3e-17	9	2.00325	2.29018666666667	1	1	1	1	1	2661_2660_2634_2626_2610_2609_2607_2598_2584	847_849_869_885_898_899_902_913_930	2.00325_2.00325_2.00325_2.00325_2.00325_2.00325_2.00325_2.00325_2.00325	1	1	0	0
183	Chr12	Jr2S	939	1039	1049	1117	1.4e-31	13	2.0371	2.12564384615385	1	1	1	1	1	939_941_949_955_956_962_963_965_978_981_996_1014_1039	1049_1050_1063_1067_1070_1078_1079_1080_1086_1090_1094_1099_1117	2.0371_2.0371_2.0371_2.0371_2.0371_2.0371_2.0371_2.0371_2.0371_2.0371_2.0371_2.0371_2.0371	1	1	0	0
183	Jr2S	Chr12	1049	1117	939	1039	1.4e-31	13	2.0371	2.12564384615385	1	1	1	1	1	1049_1050_1063_1067_1070_1078_1079_1080_1086_1090_1094_1099_1117	939_941_949_955_956_962_963_965_978_981_996_1014_1039	2.0371_2.0371_2.0371_2.0371_2.0371_2.0371_2.0371_2.0371_2.0371_2.0371_2.0371_2.0371_2.0371	1	1	0	0
184	Chr12	Jr2S	497	581	1163	1121	1.3e-16	9	1.75115	2.32810777777778	1	1	1	1	1	497_521_524_540_549_553_559_566_581	1163_1157_1155_1150_1147_1144_1142_1136_1121	1.75115_1.75115_1.75115_1.75115_1.75115_1.75115_1.75115_1.75115_1.75115	1	1	0	0
184	Jr2S	Chr12	1163	1121	497	581	1.3e-16	9	1.75115	2.32810777777778	1	1	1	1	1	1163_1157_1155_1150_1147_1144_1142_1136_1121	497_521_524_540_549_553_559_566_581	1.75115_1.75115_1.75115_1.75115_1.75115_1.75115_1.75115_1.75115_1.75115	1	1	0	0
185	Chr12	Jr2S	1104	1135	1299	1259	1.2e-09	6	2.92917	2.76093333333333	1	1	1	1	1	1104_1107_1114_1116_1122_1135	1299_1297_1284_1283_1270_1259	2.92917_2.92917_2.92917_2.92917_2.92917_2.92917	1	1	0	0
185	Jr2S	Chr12	1299	1259	1104	1135	1.2e-09	6	2.92917	2.76093333333333	1	1	1	1	1	1299_1297_1284_1283_1270_1259	1104_1107_1114_1116_1122_1135	2.92917_2.92917_2.92917_2.92917_2.92917_2.92917	1	1	0	0
186	Chr12	Jr5D	260	290	1818	1843	4.9e-27	12	0.3289985	0.349690833333333	1	1	1	1	1	260_264_265_270_274_275_276_277_281_285_288_290	1818_1819_1820_1823_1826_1827_1828_1829_1832_1837_1842_1843	0.3289985_0.3289985_0.3289985_0.3289985_0.3289985_0.3289985_0.3289985_0.3289985_0.3289985_0.3289985_0.3289985_0.3289985	1	1	0	0
186	Jr5D	Chr12	1818	1843	260	290	4.9e-27	12	0.3289985	0.349690833333333	1	1	1	1	1	1818_1819_1820_1823_1826_1827_1828_1829_1832_1837_1842_1843	260_264_265_270_274_275_276_277_281_285_288_290	0.3289985_0.3289985_0.3289985_0.3289985_0.3289985_0.3289985_0.3289985_0.3289985_0.3289985_0.3289985_0.3289985_0.3289985	1	1	0	0
187	Chr12	Jr5D	504	510	1488	1497	8.5e-08	6	0.3210085	0.398459666666667	1	1	1	1	1	504_505_506_507_508_510	1488_1489_1491_1492_1494_1497	0.3210085_0.3210085_0.3210085_0.3210085_0.3210085_0.3210085	1	1	0	0
187	Jr5D	Chr12	1488	1497	504	510	8.5e-08	6	0.3210085	0.398459666666667	1	1	1	1	1	1488_1489_1491_1492_1494_1497	504_505_506_507_508_510	0.3210085_0.3210085_0.3210085_0.3210085_0.3210085_0.3210085	1	1	0	0
188	Chr12	Jr5D	697	1782	1230	2	0	698	0.2708415	0.414763152578797	1	1	1	1	1	697_698_699_700_701_702_703_705_706_707_709_710_712_715_716_717_720_722_723_724_725_726_727_729_730_731_737_738_741_745_747_748_749_750_751_752_753_754_755_760_761_762_763_764_765_769_771_774_775_778_779_780_781_782_784_785_786_787_791_793_796_797_798_799_800_802_803_804_806_809_810_811_812_813_815_816_818_819_820_822_823_824_825_826_827_828_829_835_836_838_839_841_842_844_845_846_847_849_852_853…	1230_1229_1226_1225_1223_1217_1215_1212_1193_1190_1186_1185_1184_1183_1182_1181_1180_1179_1178_1177_1176_1175_1174_1173_1171_1170_1167_1165_1160_1158_1157_1156_1154_1153_1151_1150_1149_1146_1145_1144_1140_1139_1138_1136_1135_1131_1130_1129_1127_1123_1122_1121_1120_1118_1116_1115_1113_1112_1109_1108_1105_1104_1103_1102_1099_1098_1097_1096_1093_1092_1091_1090_1087_1086_1084_1082_1081_1080_1077_1070…	0.2708415_0.2708415_0.2708415_0.2708415_0.2708415_0.2708415_0.2708415_0.2708415_0.2708415_0.2708415_0.2708415_0.2708415_0.2708415_0.2708415_0.2708415_0.2708415_0.2708415_0.2708415_0.2708415_0.2708415_0.2708415_0.2708415_0.2708415_0.2708415_0.2708415_0.2708415_0.2708415_0.2708415_0.2708415_0.2708415_0.2708415_0.2708415_0.2708415_0.2708415_0.2708415_0.2708415_0.2708415_0.2708415_0.2708415_0.2708415…	1	1	0	0
188	Jr5D	Chr12	1230	2	697	1782	0	698	0.2708415	0.414763152578797	1	1	1	1	1	1230_1229_1226_1225_1223_1217_1215_1212_1193_1190_1186_1185_1184_1183_1182_1181_1180_1179_1178_1177_1176_1175_1174_1173_1171_1170_1167_1165_1160_1158_1157_1156_1154_1153_1151_1150_1149_1146_1145_1144_1140_1139_1138_1136_1135_1131_1130_1129_1127_1123_1122_1121_1120_1118_1116_1115_1113_1112_1109_1108_1105_1104_1103_1102_1099_1098_1097_1096_1093_1092_1091_1090_1087_1086_1084_1082_1081_1080_1077_1070…	697_698_699_700_701_702_703_705_706_707_709_710_712_715_716_717_720_722_723_724_725_726_727_729_730_731_737_738_741_745_747_748_749_750_751_752_753_754_755_760_761_762_763_764_765_769_771_774_775_778_779_780_781_782_784_785_786_787_791_793_796_797_798_799_800_802_803_804_806_809_810_811_812_813_815_816_818_819_820_822_823_824_825_826_827_828_829_835_836_838_839_841_842_844_845_846_847_849_852_853…	0.2708415_0.2708415_0.2708415_0.2708415_0.2708415_0.2708415_0.2708415_0.2708415_0.2708415_0.2708415_0.2708415_0.2708415_0.2708415_0.2708415_0.2708415_0.2708415_0.2708415_0.2708415_0.2708415_0.2708415_0.2708415_0.2708415_0.2708415_0.2708415_0.2708415_0.2708415_0.2708415_0.2708415_0.2708415_0.2708415_0.2708415_0.2708415_0.2708415_0.2708415_0.2708415_0.2708415_0.2708415_0.2708415_0.2708415_0.2708415…	1	1	0	0
189	Chr12	Jr5D	14	351	2114	1759	0	174	0.297194	0.428280482758621	1	1	1	1	1	14_15_18_21_22_23_25_26_27_32_35_36_37_38_42_43_44_46_47_48_50_51_53_54_55_56_58_59_63_64_65_66_69_70_71_72_73_77_81_82_83_84_86_87_88_89_92_93_94_95_97_101_103_105_110_111_112_113_115_117_119_122_123_124_125_126_128_129_130_131_132_133_134_135_136_137_139_140_141_142_143_144_145_146_147_148_151_154_158_162_163_164_165_168_169_171_172_173_174_175_177_178_179_182_183_190_193_197_198_199_200_201_20…	2114_2113_2107_2106_2105_2104_2103_2102_2101_2098_2095_2093_2092_2091_2090_2089_2088_2087_2086_2085_2083_2082_2076_2075_2074_2073_2072_2071_2067_2066_2065_2064_2060_2059_2055_2051_2047_2046_2043_2042_2040_2039_2038_2036_2035_2032_2029_2028_2021_2020_2012_2011_2009_2007_2000_1997_1996_1995_1994_1993_1991_1988_1987_1986_1985_1984_1983_1982_1981_1980_1979_1976_1975_1974_1973_1972_1970_1968_1967_1966…	0.297194_0.297194_0.297194_0.297194_0.297194_0.297194_0.297194_0.297194_0.297194_0.297194_0.297194_0.297194_0.297194_0.297194_0.297194_0.297194_0.297194_0.297194_0.297194_0.297194_0.297194_0.297194_0.297194_0.297194_0.297194_0.297194_0.297194_0.297194_0.297194_0.297194_0.297194_0.297194_0.297194_0.297194_0.297194_0.297194_0.297194_0.297194_0.297194_0.297194_0.297194_0.297194_0.297194_0.297194_0.2…	1	1	0	0
189	Jr5D	Chr12	2114	1759	14	351	0	174	0.297194	0.428280482758621	1	1	1	1	1	2114_2113_2107_2106_2105_2104_2103_2102_2101_2098_2095_2093_2092_2091_2090_2089_2088_2087_2086_2085_2083_2082_2076_2075_2074_2073_2072_2071_2067_2066_2065_2064_2060_2059_2055_2051_2047_2046_2043_2042_2040_2039_2038_2036_2035_2032_2029_2028_2021_2020_2012_2011_2009_2007_2000_1997_1996_1995_1994_1993_1991_1988_1987_1986_1985_1984_1983_1982_1981_1980_1979_1976_1975_1974_1973_1972_1970_1968_1967_1966…	14_15_18_21_22_23_25_26_27_32_35_36_37_38_42_43_44_46_47_48_50_51_53_54_55_56_58_59_63_64_65_66_69_70_71_72_73_77_81_82_83_84_86_87_88_89_92_93_94_95_97_101_103_105_110_111_112_113_115_117_119_122_123_124_125_126_128_129_130_131_132_133_134_135_136_137_139_140_141_142_143_144_145_146_147_148_151_154_158_162_163_164_165_168_169_171_172_173_174_175_177_178_179_182_183_190_193_197_198_199_200_201_20…	0.297194_0.297194_0.297194_0.297194_0.297194_0.297194_0.297194_0.297194_0.297194_0.297194_0.297194_0.297194_0.297194_0.297194_0.297194_0.297194_0.297194_0.297194_0.297194_0.297194_0.297194_0.297194_0.297194_0.297194_0.297194_0.297194_0.297194_0.297194_0.297194_0.297194_0.297194_0.297194_0.297194_0.297194_0.297194_0.297194_0.297194_0.297194_0.297194_0.297194_0.297194_0.297194_0.297194_0.297194_0.2…	1	1	0	0
190	Chr12	Jr5D	352	694	1726	1257	0	155	0.300162	0.550401541935484	1	1	1	1	1	352_354_355_357_360_362_363_365_366_367_370_371_372_374_375_376_378_379_381_382_383_384_385_387_388_390_391_392_395_396_397_398_399_401_402_404_410_414_418_422_428_429_432_435_438_439_440_443_446_448_450_469_470_475_476_478_479_480_481_482_483_484_492_494_495_503_508_511_513_517_522_523_524_526_530_532_536_538_539_540_545_553_554_556_558_559_560_561_568_570_571_573_574_577_580_584_585_587_588_591…	1726_1724_1720_1718_1714_1712_1709_1708_1707_1705_1703_1702_1701_1698_1697_1696_1694_1693_1690_1689_1688_1686_1684_1683_1682_1681_1680_1679_1670_1667_1664_1659_1658_1657_1655_1654_1652_1649_1646_1643_1641_1638_1632_1627_1620_1619_1617_1613_1607_1606_1604_1600_1599_1576_1572_1565_1563_1548_1543_1536_1535_1531_1522_1520_1507_1500_1494_1483_1478_1470_1466_1463_1462_1461_1457_1456_1450_1448_1442_1435…	0.300162_0.300162_0.300162_0.300162_0.300162_0.300162_0.300162_0.300162_0.300162_0.300162_0.300162_0.300162_0.300162_0.300162_0.300162_0.300162_0.300162_0.300162_0.300162_0.300162_0.300162_0.300162_0.300162_0.300162_0.300162_0.300162_0.300162_0.300162_0.300162_0.300162_0.300162_0.300162_0.300162_0.300162_0.300162_0.300162_0.300162_0.300162_0.300162_0.300162_0.300162_0.300162_0.300162_0.300162_0.3…	1	1	0	0
190	Jr5D	Chr12	1726	1257	352	694	0	155	0.300162	0.550401541935484	1	1	1	1	1	1726_1724_1720_1718_1714_1712_1709_1708_1707_1705_1703_1702_1701_1698_1697_1696_1694_1693_1690_1689_1688_1686_1684_1683_1682_1681_1680_1679_1670_1667_1664_1659_1658_1657_1655_1654_1652_1649_1646_1643_1641_1638_1632_1627_1620_1619_1617_1613_1607_1606_1604_1600_1599_1576_1572_1565_1563_1548_1543_1536_1535_1531_1522_1520_1507_1500_1494_1483_1478_1470_1466_1463_1462_1461_1457_1456_1450_1448_1442_1435…	352_354_355_357_360_362_363_365_366_367_370_371_372_374_375_376_378_379_381_382_383_384_385_387_388_390_391_392_395_396_397_398_399_401_402_404_410_414_418_422_428_429_432_435_438_439_440_443_446_448_450_469_470_475_476_478_479_480_481_482_483_484_492_494_495_503_508_511_513_517_522_523_524_526_530_532_536_538_539_540_545_553_554_556_558_559_560_561_568_570_571_573_574_577_580_584_585_587_588_591…	0.300162_0.300162_0.300162_0.300162_0.300162_0.300162_0.300162_0.300162_0.300162_0.300162_0.300162_0.300162_0.300162_0.300162_0.300162_0.300162_0.300162_0.300162_0.300162_0.300162_0.300162_0.300162_0.300162_0.300162_0.300162_0.300162_0.300162_0.300162_0.300162_0.300162_0.300162_0.300162_0.300162_0.300162_0.300162_0.300162_0.300162_0.300162_0.300162_0.300162_0.300162_0.300162_0.300162_0.300162_0.3…	1	1	0	0
191	Chr12	Jr5S	1765	1782	3	19	5.5e-21	10	0.190851	0.2642569	1	1	1	1	1	1765_1766_1767_1768_1769_1771_1772_1773_1775_1782	3_5_6_7_8_9_12_14_16_19	0.190851_0.190851_0.190851_0.190851_0.190851_0.190851_0.190851_0.190851_0.190851_0.190851	1	1	0	0
191	Jr5S	Chr12	3	19	1765	1782	5.5e-21	10	0.190851	0.2642569	1	1	1	1	1	3_5_6_7_8_9_12_14_16_19	1765_1766_1767_1768_1769_1771_1772_1773_1775_1782	0.190851_0.190851_0.190851_0.190851_0.190851_0.190851_0.190851_0.190851_0.190851_0.190851	1	1	0	0
192	Chr12	Jr5S	260	290	1591	1612	1.3e-16	9	0.265845	0.278196444444444	1	1	1	1	1	260_263_266_276_280_284_286_288_290	1591_1593_1597_1600_1601_1603_1607_1611_1612	0.265845_0.265845_0.265845_0.265845_0.265845_0.265845_0.265845_0.265845_0.265845	1	1	0	0
192	Jr5S	Chr12	1591	1612	260	290	1.3e-16	9	0.265845	0.278196444444444	1	1	1	1	1	1591_1593_1597_1600_1601_1603_1607_1611_1612	260_263_266_276_280_284_286_288_290	0.265845_0.265845_0.265845_0.265845_0.265845_0.265845_0.265845_0.265845_0.265845	1	1	0	0
193	Chr12	Jr5S	696	1783	1023	17	0	653	0.221097	0.327583862787136	1	1	1	1	1	696_697_698_699_700_701_706_709_710_714_715_716_717_719_721_723_724_725_727_728_729_732_734_736_738_740_741_742_745_746_747_748_749_752_753_754_756_758_763_764_765_766_767_768_769_770_771_772_773_774_778_779_780_781_782_786_787_788_789_790_793_796_798_800_802_803_807_811_814_816_818_819_820_821_822_823_824_825_826_827_828_829_830_831_832_833_834_835_836_837_839_840_841_842_844_845_846_847_850_852…	1023_1022_1020_1018_1017_1013_1001_979_978_975_974_973_972_969_968_966_965_964_960_958_957_954_951_949_947_946_944_943_942_941_940_939_937_936_935_933_932_931_930_926_925_923_921_920_918_917_916_915_914_912_911_908_907_906_905_903_901_900_896_895_891_887_885_884_882_881_878_876_869_864_863_862_861_860_859_856_854_852_851_849_848_845_843_842_841_840_839_838_837_836_834_833_831_830_829_828_827_826_…	0.221097_0.221097_0.221097_0.221097_0.221097_0.221097_0.221097_0.221097_0.221097_0.221097_0.221097_0.221097_0.221097_0.221097_0.221097_0.221097_0.221097_0.221097_0.221097_0.221097_0.221097_0.221097_0.221097_0.221097_0.221097_0.221097_0.221097_0.221097_0.221097_0.221097_0.221097_0.221097_0.221097_0.221097_0.221097_0.221097_0.221097_0.221097_0.221097_0.221097_0.221097_0.221097_0.221097_0.221097_0.2…	1	1	0	0
193	Jr5S	Chr12	1023	17	696	1783	0	653	0.221097	0.327583862787136	1	1	1	1	1	1023_1022_1020_1018_1017_1013_1001_979_978_975_974_973_972_969_968_966_965_964_960_958_957_954_951_949_947_946_944_943_942_941_940_939_937_936_935_933_932_931_930_926_925_923_921_920_918_917_916_915_914_912_911_908_907_906_905_903_901_900_896_895_891_887_885_884_882_881_878_876_869_864_863_862_861_860_859_856_854_852_851_849_848_845_843_842_841_840_839_838_837_836_834_833_831_830_829_828_827_826_…	696_697_698_699_700_701_706_709_710_714_715_716_717_719_721_723_724_725_727_728_729_732_734_736_738_740_741_742_745_746_747_748_749_752_753_754_756_758_763_764_765_766_767_768_769_770_771_772_773_774_778_779_780_781_782_786_787_788_789_790_793_796_798_800_802_803_807_811_814_816_818_819_820_821_822_823_824_825_826_827_828_829_830_831_832_833_834_835_836_837_839_840_841_842_844_845_846_847_850_852…	0.221097_0.221097_0.221097_0.221097_0.221097_0.221097_0.221097_0.221097_0.221097_0.221097_0.221097_0.221097_0.221097_0.221097_0.221097_0.221097_0.221097_0.221097_0.221097_0.221097_0.221097_0.221097_0.221097_0.221097_0.221097_0.221097_0.221097_0.221097_0.221097_0.221097_0.221097_0.221097_0.221097_0.221097_0.221097_0.221097_0.221097_0.221097_0.221097_0.221097_0.221097_0.221097_0.221097_0.221097_0.2…	1	1	0	0
194	Chr12	Jr5S	10	459	1782	1399	0	183	0.230572	0.282858504918033	1	1	1	1	1	10_12_13_22_24_25_27_29_30_32_33_35_36_39_40_41_42_46_48_51_56_59_63_65_69_70_71_72_73_81_84_86_87_88_94_95_96_99_100_101_102_105_106_109_110_112_114_115_118_119_120_121_122_126_128_129_132_135_136_138_139_140_141_150_151_152_153_154_155_156_158_173_174_177_181_182_184_188_190_193_198_200_201_204_205_206_208_209_210_215_217_218_221_225_226_227_228_229_231_234_237_240_246_249_251_254_255_256_257_2…	1782_1781_1780_1775_1772_1771_1769_1768_1767_1765_1764_1763_1762_1761_1760_1759_1758_1757_1755_1754_1752_1750_1749_1747_1744_1743_1742_1741_1740_1736_1735_1732_1731_1728_1726_1725_1722_1720_1718_1717_1716_1715_1714_1710_1709_1708_1707_1706_1705_1704_1703_1700_1699_1698_1697_1696_1695_1694_1693_1692_1689_1688_1687_1685_1684_1683_1682_1680_1678_1677_1676_1674_1673_1672_1670_1669_1668_1667_1666_1660…	0.230572_0.230572_0.230572_0.230572_0.230572_0.230572_0.230572_0.230572_0.230572_0.230572_0.230572_0.230572_0.230572_0.230572_0.230572_0.230572_0.230572_0.230572_0.230572_0.230572_0.230572_0.230572_0.230572_0.230572_0.230572_0.230572_0.230572_0.230572_0.230572_0.230572_0.230572_0.230572_0.230572_0.230572_0.230572_0.230572_0.230572_0.230572_0.230572_0.230572_0.230572_0.230572_0.230572_0.230572_0.2…	1	1	0	0
194	Jr5S	Chr12	1782	1399	10	459	0	183	0.230572	0.282858504918033	1	1	1	1	1	1782_1781_1780_1775_1772_1771_1769_1768_1767_1765_1764_1763_1762_1761_1760_1759_1758_1757_1755_1754_1752_1750_1749_1747_1744_1743_1742_1741_1740_1736_1735_1732_1731_1728_1726_1725_1722_1720_1718_1717_1716_1715_1714_1710_1709_1708_1707_1706_1705_1704_1703_1700_1699_1698_1697_1696_1695_1694_1693_1692_1689_1688_1687_1685_1684_1683_1682_1680_1678_1677_1676_1674_1673_1672_1670_1669_1668_1667_1666_1660…	10_12_13_22_24_25_27_29_30_32_33_35_36_39_40_41_42_46_48_51_56_59_63_65_69_70_71_72_73_81_84_86_87_88_94_95_96_99_100_101_102_105_106_109_110_112_114_115_118_119_120_121_122_126_128_129_132_135_136_138_139_140_141_150_151_152_153_154_155_156_158_173_174_177_181_182_184_188_190_193_198_200_201_204_205_206_208_209_210_215_217_218_221_225_226_227_228_229_231_234_237_240_246_249_251_254_255_256_257_2…	0.230572_0.230572_0.230572_0.230572_0.230572_0.230572_0.230572_0.230572_0.230572_0.230572_0.230572_0.230572_0.230572_0.230572_0.230572_0.230572_0.230572_0.230572_0.230572_0.230572_0.230572_0.230572_0.230572_0.230572_0.230572_0.230572_0.230572_0.230572_0.230572_0.230572_0.230572_0.230572_0.230572_0.230572_0.230572_0.230572_0.230572_0.230572_0.230572_0.230572_0.230572_0.230572_0.230572_0.230572_0.2…	1	1	0	0
195	Chr12	Jr5S	462	694	1365	1066	0	96	0.229834	0.33283486875	1	1	1	1	1	462_463_464_467_468_470_484_488_491_492_497_499_502_503_504_506_507_508_509_511_512_514_516_521_522_523_524_526_529_530_532_536_538_542_545_549_550_552_553_554_555_560_561_562_564_568_569_570_571_573_575_577_583_584_587_588_589_591_593_594_595_596_598_603_608_620_629_632_644_646_649_653_654_655_656_658_661_665_668_669_670_671_673_676_677_678_680_681_684_686_688_690_691_692_693_694	1365_1362_1360_1359_1355_1350_1342_1339_1338_1334_1333_1329_1326_1325_1316_1314_1312_1310_1309_1307_1305_1304_1303_1302_1301_1298_1297_1295_1285_1284_1282_1280_1277_1276_1274_1262_1261_1259_1256_1254_1253_1243_1242_1241_1240_1222_1220_1219_1218_1217_1215_1205_1201_1199_1198_1196_1194_1193_1189_1188_1187_1186_1182_1175_1170_1157_1153_1143_1134_1133_1131_1129_1128_1127_1126_1125_1124_1123_1120_1119…	0.229834_0.229834_0.229834_0.229834_0.229834_0.229834_0.229834_0.229834_0.229834_0.229834_0.229834_0.229834_0.229834_0.229834_0.229834_0.229834_0.229834_0.229834_0.229834_0.229834_0.229834_0.229834_0.229834_0.229834_0.229834_0.229834_0.229834_0.229834_0.229834_0.229834_0.229834_0.229834_0.229834_0.229834_0.229834_0.229834_0.229834_0.229834_0.229834_0.229834_0.229834_0.229834_0.229834_0.229834_0.2…	1	1	0	0
195	Jr5S	Chr12	1365	1066	462	694	0	96	0.229834	0.33283486875	1	1	1	1	1	1365_1362_1360_1359_1355_1350_1342_1339_1338_1334_1333_1329_1326_1325_1316_1314_1312_1310_1309_1307_1305_1304_1303_1302_1301_1298_1297_1295_1285_1284_1282_1280_1277_1276_1274_1262_1261_1259_1256_1254_1253_1243_1242_1241_1240_1222_1220_1219_1218_1217_1215_1205_1201_1199_1198_1196_1194_1193_1189_1188_1187_1186_1182_1175_1170_1157_1153_1143_1134_1133_1131_1129_1128_1127_1126_1125_1124_1123_1120_1119…	462_463_464_467_468_470_484_488_491_492_497_499_502_503_504_506_507_508_509_511_512_514_516_521_522_523_524_526_529_530_532_536_538_542_545_549_550_552_553_554_555_560_561_562_564_568_569_570_571_573_575_577_583_584_587_588_589_591_593_594_595_596_598_603_608_620_629_632_644_646_649_653_654_655_656_658_661_665_668_669_670_671_673_676_677_678_680_681_684_686_688_690_691_692_693_694	0.229834_0.229834_0.229834_0.229834_0.229834_0.229834_0.229834_0.229834_0.229834_0.229834_0.229834_0.229834_0.229834_0.229834_0.229834_0.229834_0.229834_0.229834_0.229834_0.229834_0.229834_0.229834_0.229834_0.229834_0.229834_0.229834_0.229834_0.229834_0.229834_0.229834_0.229834_0.229834_0.229834_0.229834_0.229834_0.229834_0.229834_0.229834_0.229834_0.229834_0.229834_0.229834_0.229834_0.229834_0.2…	1	1	0	0
196	Chr12	Jr6D	526	577	1764	1820	6.8e-23	10	2.274015	2.453958	1	1	1	1	1	526_549_553_554_564_566_567_570_573_577	1764_1789_1791_1792_1798_1799_1800_1808_1811_1820	2.274015_2.274015_2.274015_2.274015_2.274015_2.274015_2.274015_2.274015_2.274015_2.274015	1	1	0	0
196	Jr6D	Chr12	1764	1820	526	577	6.8e-23	10	2.274015	2.453958	1	1	1	1	1	1764_1789_1791_1792_1798_1799_1800_1808_1811_1820	526_549_553_554_564_566_567_570_573_577	2.274015_2.274015_2.274015_2.274015_2.274015_2.274015_2.274015_2.274015_2.274015_2.274015	1	1	0	0
197	Chr12	Jr6D	1244	1269	1748	1759	1.1e-08	6	2.02153	2.14538833333333	1	1	1	1	1	1244_1246_1260_1264_1266_1269	1748_1749_1754_1755_1756_1759	2.02153_2.02153_2.02153_2.02153_2.02153_2.02153	1	1	0	0
197	Jr6D	Chr12	1748	1759	1244	1269	1.1e-08	6	2.02153	2.14538833333333	1	1	1	1	1	1748_1749_1754_1755_1756_1759	1244_1246_1260_1264_1266_1269	2.02153_2.02153_2.02153_2.02153_2.02153_2.02153	1	1	0	0
198	Chr12	Jr6D	844	1001	2060	1892	1e-93	29	1.92872	2.18965420689655	1	1	1	1	1	844_845_847_849_861_863_867_868_874_875_883_895_897_899_915_934_938_958_963_965_976_980_981_984_991_994_995_999_1001	2060_2059_2055_2053_2042_2030_2029_2027_2020_2013_2009_1992_1989_1987_1963_1949_1948_1931_1928_1927_1919_1916_1913_1909_1904_1900_1898_1895_1892	1.92872_1.92872_1.92872_1.92872_1.92872_1.92872_1.92872_1.92872_1.92872_1.92872_1.92872_1.92872_1.92872_1.92872_1.92872_1.92872_1.92872_1.92872_1.92872_1.92872_1.92872_1.92872_1.92872_1.92872_1.92872_1.92872_1.92872_1.92872_1.92872	1	1	0	0
198	Jr6D	Chr12	2060	1892	844	1001	1e-93	29	1.92872	2.18965420689655	1	1	1	1	1	2060_2059_2055_2053_2042_2030_2029_2027_2020_2013_2009_1992_1989_1987_1963_1949_1948_1931_1928_1927_1919_1916_1913_1909_1904_1900_1898_1895_1892	844_845_847_849_861_863_867_868_874_875_883_895_897_899_915_934_938_958_963_965_976_980_981_984_991_994_995_999_1001	1.92872_1.92872_1.92872_1.92872_1.92872_1.92872_1.92872_1.92872_1.92872_1.92872_1.92872_1.92872_1.92872_1.92872_1.92872_1.92872_1.92872_1.92872_1.92872_1.92872_1.92872_1.92872_1.92872_1.92872_1.92872_1.92872_1.92872_1.92872_1.92872	1	1	0	0
199	Chr12	Jr6D	1193	1234	1740	1703	2.5e-14	8	2.263095	2.49313125	1	1	1	1	1	1193_1203_1211_1219_1224_1225_1231_1234	1740_1731_1722_1715_1713_1712_1705_1703	2.263095_2.263095_2.263095_2.263095_2.263095_2.263095_2.263095_2.263095	1	1	0	0
199	Jr6D	Chr12	1740	1703	1193	1234	2.5e-14	8	2.263095	2.49313125	1	1	1	1	1	1740_1731_1722_1715_1713_1712_1705_1703	1193_1203_1211_1219_1224_1225_1231_1234	2.263095_2.263095_2.263095_2.263095_2.263095_2.263095_2.263095_2.263095	1	1	0	0
200	Chr12	Jr6S	549	577	1248	1262	2.4e-08	6	2.86194	2.83799166666667	1	1	1	1	1	549_553_564_570_573_577	1248_1249_1252_1255_1256_1262	2.86194_2.86194_2.86194_2.86194_2.86194_2.86194	1	1	0	0
200	Jr6S	Chr12	1248	1262	549	577	2.4e-08	6	2.86194	2.83799166666667	1	1	1	1	1	1248_1249_1252_1255_1256_1262	549_553_564_570_573_577	2.86194_2.86194_2.86194_2.86194_2.86194_2.86194	1	1	0	0
201	Chr12	Jr6S	845	927	1407	1334	2.4e-30	13	2.34487	2.04024669230769	1	1	1	1	1	845_847_861_863_867_868_884_887_897_899_915_926_927	1407_1405_1397_1389_1388_1385_1371_1367_1358_1357_1345_1336_1334	2.34487_2.34487_2.34487_2.34487_2.34487_2.34487_2.34487_2.34487_2.34487_2.34487_2.34487_2.34487_2.34487	1	1	0	0
201	Jr6S	Chr12	1407	1334	845	927	2.4e-30	13	2.34487	2.04024669230769	1	1	1	1	1	1407_1405_1397_1389_1388_1385_1371_1367_1358_1357_1345_1336_1334	845_847_861_863_867_868_884_887_897_899_915_926_927	2.34487_2.34487_2.34487_2.34487_2.34487_2.34487_2.34487_2.34487_2.34487_2.34487_2.34487_2.34487_2.34487	1	1	0	0
202	Chr12	Jr6S	980	1039	1314	1262	1.4e-14	8	1.938235	2.147805	1	1	1	1	1	980_981_991_994_1011_1014_1035_1039	1314_1312_1303_1299_1295_1282_1265_1262	1.938235_1.938235_1.938235_1.938235_1.938235_1.938235_1.938235_1.938235	1	1	0	0
202	Jr6S	Chr12	1314	1262	980	1039	1.4e-14	8	1.938235	2.147805	1	1	1	1	1	1314_1312_1303_1299_1295_1282_1265_1262	980_981_991_994_1011_1014_1035_1039	1.938235_1.938235_1.938235_1.938235_1.938235_1.938235_1.938235_1.938235	1	1	0	0
203	Chr12	Jr7D	1541	1756	1268	1477	5.9e-90	28	1.939445	2.14708139285714	1	1	1	1	1	1541_1552_1559_1575_1576_1580_1602_1615_1616_1622_1623_1630_1631_1638_1653_1657_1668_1676_1677_1697_1702_1717_1720_1723_1745_1750_1751_1756	1268_1278_1302_1316_1319_1336_1342_1360_1364_1365_1366_1370_1372_1374_1382_1385_1391_1397_1402_1427_1435_1446_1447_1448_1458_1469_1470_1477	1.939445_1.939445_1.939445_1.939445_1.939445_1.939445_1.939445_1.939445_1.939445_1.939445_1.939445_1.939445_1.939445_1.939445_1.939445_1.939445_1.939445_1.939445_1.939445_1.939445_1.939445_1.939445_1.939445_1.939445_1.939445_1.939445_1.939445_1.939445	1	1	0	0
203	Jr7D	Chr12	1268	1477	1541	1756	5.9e-90	28	1.939445	2.14708139285714	1	1	1	1	1	1268_1278_1302_1316_1319_1336_1342_1360_1364_1365_1366_1370_1372_1374_1382_1385_1391_1397_1402_1427_1435_1446_1447_1448_1458_1469_1470_1477	1541_1552_1559_1575_1576_1580_1602_1615_1616_1622_1623_1630_1631_1638_1653_1657_1668_1676_1677_1697_1702_1717_1720_1723_1745_1750_1751_1756	1.939445_1.939445_1.939445_1.939445_1.939445_1.939445_1.939445_1.939445_1.939445_1.939445_1.939445_1.939445_1.939445_1.939445_1.939445_1.939445_1.939445_1.939445_1.939445_1.939445_1.939445_1.939445_1.939445_1.939445_1.939445_1.939445_1.939445_1.939445	1	1	0	0
204	Chr12	Jr7D	21	84	568	641	1.3e-43	16	1.68521	2.0519725	1	1	1	1	1	21_22_23_25_32_34_50_60_62_64_68_69_70_71_83_84	568_569_570_571_586_587_600_611_617_620_621_623_628_632_640_641	1.68521_1.68521_1.68521_1.68521_1.68521_1.68521_1.68521_1.68521_1.68521_1.68521_1.68521_1.68521_1.68521_1.68521_1.68521_1.68521	1	1	0	0
204	Jr7D	Chr12	568	641	21	84	1.3e-43	16	1.68521	2.0519725	1	1	1	1	1	568_569_570_571_586_587_600_611_617_620_621_623_628_632_640_641	21_22_23_25_32_34_50_60_62_64_68_69_70_71_83_84	1.68521_1.68521_1.68521_1.68521_1.68521_1.68521_1.68521_1.68521_1.68521_1.68521_1.68521_1.68521_1.68521_1.68521_1.68521_1.68521	1	1	0	0
205	Chr12	Jr7D	378	432	1072	1177	1.7e-33	14	1.70985	2.009105	1	1	1	1	1	378_381_382_384_385_392_394_396_397_414_418_422_423_432	1072_1075_1078_1095_1104_1110_1116_1122_1137_1159_1161_1170_1173_1177	1.70985_1.70985_1.70985_1.70985_1.70985_1.70985_1.70985_1.70985_1.70985_1.70985_1.70985_1.70985_1.70985_1.70985	1	1	0	0
205	Jr7D	Chr12	1072	1177	378	432	1.7e-33	14	1.70985	2.009105	1	1	1	1	1	1072_1075_1078_1095_1104_1110_1116_1122_1137_1159_1161_1170_1173_1177	378_381_382_384_385_392_394_396_397_414_418_422_423_432	1.70985_1.70985_1.70985_1.70985_1.70985_1.70985_1.70985_1.70985_1.70985_1.70985_1.70985_1.70985_1.70985_1.70985	1	1	0	0
206	Chr12	Jr7D	1374	1451	1554	1663	2.5e-29	13	1.85638	2.16882469230769	1	1	1	1	1	1374_1379_1391_1405_1409_1417_1421_1424_1434_1436_1439_1441_1451	1554_1567_1582_1599_1613_1624_1627_1631_1639_1652_1654_1655_1663	1.85638_1.85638_1.85638_1.85638_1.85638_1.85638_1.85638_1.85638_1.85638_1.85638_1.85638_1.85638_1.85638	1	1	0	0
206	Jr7D	Chr12	1554	1663	1374	1451	2.5e-29	13	1.85638	2.16882469230769	1	1	1	1	1	1554_1567_1582_1599_1613_1624_1627_1631_1639_1652_1654_1655_1663	1374_1379_1391_1405_1409_1417_1421_1424_1434_1436_1439_1441_1451	1.85638_1.85638_1.85638_1.85638_1.85638_1.85638_1.85638_1.85638_1.85638_1.85638_1.85638_1.85638_1.85638	1	1	0	0
207	Chr12	Jr7D	1471	1516	1720	1778	2.2e-14	8	1.947495	2.0906025	1	1	1	1	1	1471_1477_1479_1495_1503_1508_1512_1516	1720_1733_1734_1745_1753_1770_1776_1778	1.947495_1.947495_1.947495_1.947495_1.947495_1.947495_1.947495_1.947495	1	1	0	0
207	Jr7D	Chr12	1720	1778	1471	1516	2.2e-14	8	1.947495	2.0906025	1	1	1	1	1	1720_1733_1734_1745_1753_1770_1776_1778	1471_1477_1479_1495_1503_1508_1512_1516	1.947495_1.947495_1.947495_1.947495_1.947495_1.947495_1.947495_1.947495	1	1	0	0
208	Chr12	Jr7D	100	140	687	738	1.3e-11	7	1.98133	2.3196	1	1	1	1	1	100_101_105_125_135_139_140	687_689_695_717_729_733_738	1.98133_1.98133_1.98133_1.98133_1.98133_1.98133_1.98133	1	1	0	0
208	Jr7D	Chr12	687	738	100	140	1.3e-11	7	1.98133	2.3196	1	1	1	1	1	687_689_695_717_729_733_738	100_101_105_125_135_139_140	1.98133_1.98133_1.98133_1.98133_1.98133_1.98133_1.98133	1	1	0	0
209	Chr12	Jr7D	198	233	789	842	1.5e-14	7	1.72161	2.13394142857143	1	1	1	1	1	198_199_203_205_206_210_233	789_792_813_814_815_818_842	1.72161_1.72161_1.72161_1.72161_1.72161_1.72161_1.72161	1	1	0	0
209	Jr7D	Chr12	789	842	198	233	1.5e-14	7	1.72161	2.13394142857143	1	1	1	1	1	789_792_813_814_815_818_842	198_199_203_205_206_210_233	1.72161_1.72161_1.72161_1.72161_1.72161_1.72161_1.72161	1	1	0	0
210	Chr12	Jr7D	244	257	884	899	1.6e-08	6	2.07612	2.00784166666667	1	1	1	1	1	244_247_254_255_256_257	884_887_891_892_898_899	2.07612_2.07612_2.07612_2.07612_2.07612_2.07612	1	1	0	0
210	Jr7D	Chr12	884	899	244	257	1.6e-08	6	2.07612	2.00784166666667	1	1	1	1	1	884_887_891_892_898_899	244_247_254_255_256_257	2.07612_2.07612_2.07612_2.07612_2.07612_2.07612	1	1	0	0
211	Chr12	Jr7D	1674	1732	379	342	1.6e-19	10	1.556605	1.804079	1	1	1	1	1	1674_1679_1681_1702_1706_1714_1715_1720_1724_1732	379_377_375_364_357_356_353_351_348_342	1.556605_1.556605_1.556605_1.556605_1.556605_1.556605_1.556605_1.556605_1.556605_1.556605	1	1	0	0
211	Jr7D	Chr12	379	342	1674	1732	1.6e-19	10	1.556605	1.804079	1	1	1	1	1	379_377_375_364_357_356_353_351_348_342	1674_1679_1681_1702_1706_1714_1715_1720_1724_1732	1.556605_1.556605_1.556605_1.556605_1.556605_1.556605_1.556605_1.556605_1.556605_1.556605	1	1	0	0
212	Chr12	Jr7D	266	290	949	905	8.1e-18	9	1.81749	1.90647333333333	1	1	1	1	1	266_273_274_275_276_279_281_288_290	949_936_935_933_932_930_926_910_905	1.81749_1.81749_1.81749_1.81749_1.81749_1.81749_1.81749_1.81749_1.81749	1	1	0	0
212	Jr7D	Chr12	949	905	266	290	8.1e-18	9	1.81749	1.90647333333333	1	1	1	1	1	949_936_935_933_932_930_926_910_905	266_273_274_275_276_279_281_288_290	1.81749_1.81749_1.81749_1.81749_1.81749_1.81749_1.81749_1.81749_1.81749	1	1	0	0
213	Chr12	Jr7D	1329	1386	142	84	2.2e-14	8	1.852375	1.90162125	1	1	1	1	1	1329_1332_1341_1365_1370_1376_1383_1386	142_132_122_101_90_87_86_84	1.852375_1.852375_1.852375_1.852375_1.852375_1.852375_1.852375_1.852375	1	1	0	0
213	Jr7D	Chr12	142	84	1329	1386	2.2e-14	8	1.852375	1.90162125	1	1	1	1	1	142_132_122_101_90_87_86_84	1329_1332_1341_1365_1370_1376_1383_1386	1.852375_1.852375_1.852375_1.852375_1.852375_1.852375_1.852375_1.852375	1	1	0	0
214	Chr12	Jr7D	1414	1474	48	11	1.1e-11	7	1.64389	2.13591128571429	1	1	1	1	1	1414_1424_1441_1452_1454_1471_1474	48_45_33_24_20_12_11	1.64389_1.64389_1.64389_1.64389_1.64389_1.64389_1.64389	1	1	0	0
214	Jr7D	Chr12	48	11	1414	1474	1.1e-11	7	1.64389	2.13591128571429	1	1	1	1	1	48_45_33_24_20_12_11	1414_1424_1441_1452_1454_1471_1474	1.64389_1.64389_1.64389_1.64389_1.64389_1.64389_1.64389	1	1	0	0
215	Chr12	Jr7D	1523	1558	438	424	1.4e-09	6	1.78536	1.90367	1	1	1	1	1	1523_1542_1546_1553_1554_1558	438_436_434_432_431_424	1.78536_1.78536_1.78536_1.78536_1.78536_1.78536	1	1	0	0
215	Jr7D	Chr12	438	424	1523	1558	1.4e-09	6	1.78536	1.90367	1	1	1	1	1	438_436_434_432_431_424	1523_1542_1546_1553_1554_1558	1.78536_1.78536_1.78536_1.78536_1.78536_1.78536	1	1	0	0
216	Chr12	Jr7S	1610	1751	1057	1157	2.6e-47	18	2.01125	2.29742666666667	1	1	1	1	1	1610_1613_1625_1630_1638_1653_1657_1668_1676_1677_1697_1702_1710_1720_1740_1745_1750_1751	1057_1061_1074_1078_1081_1082_1085_1090_1105_1107_1122_1125_1130_1135_1144_1149_1156_1157	2.01125_2.01125_2.01125_2.01125_2.01125_2.01125_2.01125_2.01125_2.01125_2.01125_2.01125_2.01125_2.01125_2.01125_2.01125_2.01125_2.01125_2.01125	1	1	0	0
216	Jr7S	Chr12	1057	1157	1610	1751	2.6e-47	18	2.01125	2.29742666666667	1	1	1	1	1	1057_1061_1074_1078_1081_1082_1085_1090_1105_1107_1122_1125_1130_1135_1144_1149_1156_1157	1610_1613_1625_1630_1638_1653_1657_1668_1676_1677_1697_1702_1710_1720_1740_1745_1750_1751	2.01125_2.01125_2.01125_2.01125_2.01125_2.01125_2.01125_2.01125_2.01125_2.01125_2.01125_2.01125_2.01125_2.01125_2.01125_2.01125_2.01125_2.01125	1	1	0	0
217	Chr12	Jr7S	1285	1451	1173	1314	5.1e-37	15	2.01773	2.40853866666667	1	1	1	1	1	1285_1306_1307_1314_1324_1333_1348_1374_1400_1417_1421_1423_1434_1436_1451	1173_1188_1189_1202_1207_1232_1245_1255_1269_1280_1283_1285_1291_1300_1314	2.01773_2.01773_2.01773_2.01773_2.01773_2.01773_2.01773_2.01773_2.01773_2.01773_2.01773_2.01773_2.01773_2.01773_2.01773	1	1	0	0
217	Jr7S	Chr12	1173	1314	1285	1451	5.1e-37	15	2.01773	2.40853866666667	1	1	1	1	1	1173_1188_1189_1202_1207_1232_1245_1255_1269_1280_1283_1285_1291_1300_1314	1285_1306_1307_1314_1324_1333_1348_1374_1400_1417_1421_1423_1434_1436_1451	2.01773_2.01773_2.01773_2.01773_2.01773_2.01773_2.01773_2.01773_2.01773_2.01773_2.01773_2.01773_2.01773_2.01773_2.01773	1	1	0	0
218	Chr12	Jr7S	21	69	507	547	4.4e-23	11	2.11839	2.15935545454545	1	1	1	1	1	21_25_32_34_50_53_59_60_62_68_69	507_508_513_514_526_531_533_535_539_543_547	2.11839_2.11839_2.11839_2.11839_2.11839_2.11839_2.11839_2.11839_2.11839_2.11839_2.11839	1	1	0	0
218	Jr7S	Chr12	507	547	21	69	4.4e-23	11	2.11839	2.15935545454545	1	1	1	1	1	507_508_513_514_526_531_533_535_539_543_547	21_25_32_34_50_53_59_60_62_68_69	2.11839_2.11839_2.11839_2.11839_2.11839_2.11839_2.11839_2.11839_2.11839_2.11839_2.11839	1	1	0	0
219	Chr12	Jr7S	199	275	654	710	1.5e-24	11	1.7982	2.01848336363636	1	1	1	1	1	199_203_206_210_233_244_247_254_256_257_275	654_657_661_662_673_686_687_690_694_695_710	1.7982_1.7982_1.7982_1.7982_1.7982_1.7982_1.7982_1.7982_1.7982_1.7982_1.7982	1	1	0	0
219	Jr7S	Chr12	654	710	199	275	1.5e-24	11	1.7982	2.01848336363636	1	1	1	1	1	654_657_661_662_673_686_687_690_694_695_710	199_203_206_210_233_244_247_254_256_257_275	1.7982_1.7982_1.7982_1.7982_1.7982_1.7982_1.7982_1.7982_1.7982_1.7982_1.7982	1	1	0	0
220	Chr12	Jr7S	101	167	581	644	2.6e-21	10	1.51629	1.6719677	1	1	1	1	1	101_105_110_124_125_135_139_162_163_167	581_584_589_601_602_615_622_640_641_644	1.51629_1.51629_1.51629_1.51629_1.51629_1.51629_1.51629_1.51629_1.51629_1.51629	1	1	0	0
220	Jr7S	Chr12	581	644	101	167	2.6e-21	10	1.51629	1.6719677	1	1	1	1	1	581_584_589_601_602_615_622_640_641_644	101_105_110_124_125_135_139_162_163_167	1.51629_1.51629_1.51629_1.51629_1.51629_1.51629_1.51629_1.51629_1.51629_1.51629	1	1	0	0
221	Chr12	Jr7S	355	407	803	888	7.3e-17	9	1.75625	2.02885444444444	1	1	1	1	1	355_362_378_381_385_394_396_398_407	803_826_843_844_854_859_870_881_888	1.75625_1.75625_1.75625_1.75625_1.75625_1.75625_1.75625_1.75625_1.75625	1	1	0	0
221	Jr7S	Chr12	803	888	355	407	7.3e-17	9	1.75625	2.02885444444444	1	1	1	1	1	803_826_843_844_854_859_870_881_888	355_362_378_381_385_394_396_398_407	1.75625_1.75625_1.75625_1.75625_1.75625_1.75625_1.75625_1.75625_1.75625	1	1	0	0
222	Chr12	Jr7S	273	323	729	775	1.7e-12	7	1.75374	2.13156571428571	1	1	1	1	1	273_298_303_307_309_319_323	729_745_746_751_753_769_775	1.75374_1.75374_1.75374_1.75374_1.75374_1.75374_1.75374	1	1	0	0
222	Jr7S	Chr12	729	775	273	323	1.7e-12	7	1.75374	2.13156571428571	1	1	1	1	1	729_745_746_751_753_769_775	273_298_303_307_309_319_323	1.75374_1.75374_1.75374_1.75374_1.75374_1.75374_1.75374	1	1	0	0
223	Chr12	Jr7S	1326	1386	124	73	9.7e-18	9	1.6572	2.18860444444444	1	1	1	1	1	1326_1329_1332_1341_1345_1370_1373_1376_1386	124_116_106_99_96_77_76_74_73	1.6572_1.6572_1.6572_1.6572_1.6572_1.6572_1.6572_1.6572_1.6572	1	1	0	0
223	Jr7S	Chr12	124	73	1326	1386	9.7e-18	9	1.6572	2.18860444444444	1	1	1	1	1	124_116_106_99_96_77_76_74_73	1326_1329_1332_1341_1345_1370_1373_1376_1386	1.6572_1.6572_1.6572_1.6572_1.6572_1.6572_1.6572_1.6572_1.6572	1	1	0	0
224	Chr12	Jr7S	1694	1728	324	299	9.8e-08	6	1.76593	1.977215	1	1	1	1	1	1694_1702_1706_1715_1724_1728	324_317_310_306_303_299	1.76593_1.76593_1.76593_1.76593_1.76593_1.76593	1	1	0	0
224	Jr7S	Chr12	324	299	1694	1728	9.8e-08	6	1.76593	1.977215	1	1	1	1	1	324_317_310_306_303_299	1694_1702_1706_1715_1724_1728	1.76593_1.76593_1.76593_1.76593_1.76593_1.76593	1	1	0	0
225	Chr13	Jr1D	1133	1182	2653	2695	1.5e-20	10	1.5466	1.61596	1	1	1	1	1	1133_1136_1140_1147_1163_1165_1170_1173_1180_1182	2653_2654_2658_2660_2676_2678_2685_2686_2693_2695	1.5466_1.5466_1.5466_1.5466_1.5466_1.5466_1.5466_1.5466_1.5466_1.5466	1	1	0	0
225	Jr1D	Chr13	2653	2695	1133	1182	1.5e-20	10	1.5466	1.61596	1	1	1	1	1	2653_2654_2658_2660_2676_2678_2685_2686_2693_2695	1133_1136_1140_1147_1163_1165_1170_1173_1180_1182	1.5466_1.5466_1.5466_1.5466_1.5466_1.5466_1.5466_1.5466_1.5466_1.5466	1	1	0	0
226	Chr13	Jr1D	863	1117	867	527	4.9e-154	44	2.04649	2.35870134090909	1	1	1	1	1	863_871_880_883_894_898_902_914_921_934_952_956_960_963_970_973_974_979_983_996_997_1008_1010_1012_1013_1020_1025_1032_1041_1042_1043_1050_1054_1059_1061_1070_1074_1079_1093_1096_1104_1108_1115_1117	867_864_841_838_830_828_825_819_813_795_773_766_763_757_753_746_745_733_732_707_705_700_693_691_687_675_671_663_641_638_637_630_627_609_604_589_587_572_567_545_538_536_530_527	2.04649_2.04649_2.04649_2.04649_2.04649_2.04649_2.04649_2.04649_2.04649_2.04649_2.04649_2.04649_2.04649_2.04649_2.04649_2.04649_2.04649_2.04649_2.04649_2.04649_2.04649_2.04649_2.04649_2.04649_2.04649_2.04649_2.04649_2.04649_2.04649_2.04649_2.04649_2.04649_2.04649_2.04649_2.04649_2.04649_2.04649_2.04649_2.04649_2.04649_2.04649_2.04649_2.04649_2.04649	1	1	0	0
226	Jr1D	Chr13	867	527	863	1117	4.9e-154	44	2.04649	2.35870134090909	1	1	1	1	1	867_864_841_838_830_828_825_819_813_795_773_766_763_757_753_746_745_733_732_707_705_700_693_691_687_675_671_663_641_638_637_630_627_609_604_589_587_572_567_545_538_536_530_527	863_871_880_883_894_898_902_914_921_934_952_956_960_963_970_973_974_979_983_996_997_1008_1010_1012_1013_1020_1025_1032_1041_1042_1043_1050_1054_1059_1061_1070_1074_1079_1093_1096_1104_1108_1115_1117	2.04649_2.04649_2.04649_2.04649_2.04649_2.04649_2.04649_2.04649_2.04649_2.04649_2.04649_2.04649_2.04649_2.04649_2.04649_2.04649_2.04649_2.04649_2.04649_2.04649_2.04649_2.04649_2.04649_2.04649_2.04649_2.04649_2.04649_2.04649_2.04649_2.04649_2.04649_2.04649_2.04649_2.04649_2.04649_2.04649_2.04649_2.04649_2.04649_2.04649_2.04649_2.04649_2.04649_2.04649	1	1	0	0
227	Chr13	Jr1S	1136	1197	1588	1630	3.7e-17	9	1.72488	2.44594	1	1	1	1	1	1136_1140_1163_1165_1166_1170_1173_1187_1197	1588_1592_1608_1610_1611_1615_1616_1625_1630	1.72488_1.72488_1.72488_1.72488_1.72488_1.72488_1.72488_1.72488_1.72488	1	1	0	0
227	Jr1S	Chr13	1588	1630	1136	1197	3.7e-17	9	1.72488	2.44594	1	1	1	1	1	1588_1592_1608_1610_1611_1615_1616_1625_1630	1136_1140_1163_1165_1166_1170_1173_1187_1197	1.72488_1.72488_1.72488_1.72488_1.72488_1.72488_1.72488_1.72488_1.72488	1	1	0	0
228	Chr13	Jr1S	932	1043	455	345	5.4e-69	23	1.79062	2.22416434782609	1	1	1	1	1	932_943_952_960_961_962_963_968_970_973_974_979_981_983_996_997_1012_1019_1032_1033_1041_1042_1043	455_445_435_428_427_422_416_415_412_408_406_399_398_394_377_374_366_359_355_354_349_346_345	1.79062_1.79062_1.79062_1.79062_1.79062_1.79062_1.79062_1.79062_1.79062_1.79062_1.79062_1.79062_1.79062_1.79062_1.79062_1.79062_1.79062_1.79062_1.79062_1.79062_1.79062_1.79062_1.79062	1	1	0	0
228	Jr1S	Chr13	455	345	932	1043	5.4e-69	23	1.79062	2.22416434782609	1	1	1	1	1	455_445_435_428_427_422_416_415_412_408_406_399_398_394_377_374_366_359_355_354_349_346_345	932_943_952_960_961_962_963_968_970_973_974_979_981_983_996_997_1012_1019_1032_1033_1041_1042_1043	1.79062_1.79062_1.79062_1.79062_1.79062_1.79062_1.79062_1.79062_1.79062_1.79062_1.79062_1.79062_1.79062_1.79062_1.79062_1.79062_1.79062_1.79062_1.79062_1.79062_1.79062_1.79062_1.79062	1	1	0	0
229	Chr13	Jr1S	842	904	548	470	1.1e-15	8	2.432575	2.68751625	1	1	1	1	1	842_845_853_871_883_901_902_904	548_541_534_522_501_475_474_470	2.432575_2.432575_2.432575_2.432575_2.432575_2.432575_2.432575_2.432575	1	1	0	0
229	Jr1S	Chr13	548	470	842	904	1.1e-15	8	2.432575	2.68751625	1	1	1	1	1	548_541_534_522_501_475_474_470	842_845_853_871_883_901_902_904	2.432575_2.432575_2.432575_2.432575_2.432575_2.432575_2.432575_2.432575	1	1	0	0
230	Chr13	Jr1S	1059	1126	317	247	1.2e-10	7	1.77158	2.23837685714286	1	1	1	1	1	1059_1074_1096_1108_1113_1117_1126	317_305_292_277_255_254_247	1.77158_1.77158_1.77158_1.77158_1.77158_1.77158_1.77158	1	1	0	0
230	Jr1S	Chr13	317	247	1059	1126	1.2e-10	7	1.77158	2.23837685714286	1	1	1	1	1	317_305_292_277_255_254_247	1059_1074_1096_1108_1113_1117_1126	1.77158_1.77158_1.77158_1.77158_1.77158_1.77158_1.77158	1	1	0	0
231	Chr13	Jr2D	202	400	191	394	1.9e-112	33	2.00104	2.31407939393939	1	1	1	1	1	202_210_211_223_226_237_239_243_251_268_270_278_289_306_314_315_321_323_333_334_337_338_342_346_350_352_356_359_366_374_377_399_400	191_217_218_224_226_239_240_246_253_265_266_273_280_293_299_301_310_311_321_322_323_324_327_336_341_346_353_356_372_376_379_393_394	2.00104_2.00104_2.00104_2.00104_2.00104_2.00104_2.00104_2.00104_2.00104_2.00104_2.00104_2.00104_2.00104_2.00104_2.00104_2.00104_2.00104_2.00104_2.00104_2.00104_2.00104_2.00104_2.00104_2.00104_2.00104_2.00104_2.00104_2.00104_2.00104_2.00104_2.00104_2.00104_2.00104	1	1	0	0
231	Jr2D	Chr13	191	394	202	400	1.9e-112	33	2.00104	2.31407939393939	1	1	1	1	1	191_217_218_224_226_239_240_246_253_265_266_273_280_293_299_301_310_311_321_322_323_324_327_336_341_346_353_356_372_376_379_393_394	202_210_211_223_226_237_239_243_251_268_270_278_289_306_314_315_321_323_333_334_337_338_342_346_350_352_356_359_366_374_377_399_400	2.00104_2.00104_2.00104_2.00104_2.00104_2.00104_2.00104_2.00104_2.00104_2.00104_2.00104_2.00104_2.00104_2.00104_2.00104_2.00104_2.00104_2.00104_2.00104_2.00104_2.00104_2.00104_2.00104_2.00104_2.00104_2.00104_2.00104_2.00104_2.00104_2.00104_2.00104_2.00104_2.00104	1	1	0	0
232	Chr13	Jr2D	472	534	462	521	2.7e-27	12	1.605755	1.74717333333333	1	1	1	1	1	472_475_485_487_494_495_500_514_517_525_531_534	462_464_478_480_484_492_497_509_511_515_520_521	1.605755_1.605755_1.605755_1.605755_1.605755_1.605755_1.605755_1.605755_1.605755_1.605755_1.605755_1.605755	1	1	0	0
232	Jr2D	Chr13	462	521	472	534	2.7e-27	12	1.605755	1.74717333333333	1	1	1	1	1	462_464_478_480_484_492_497_509_511_515_520_521	472_475_485_487_494_495_500_514_517_525_531_534	1.605755_1.605755_1.605755_1.605755_1.605755_1.605755_1.605755_1.605755_1.605755_1.605755_1.605755_1.605755	1	1	0	0
233	Chr13	Jr2D	419	440	421	436	1.9e-11	7	1.60503	1.86837142857143	1	1	1	1	1	419_427_432_434_436_437_440	421_426_430_431_432_433_436	1.60503_1.60503_1.60503_1.60503_1.60503_1.60503_1.60503	1	1	0	0
233	Jr2D	Chr13	421	436	419	440	1.9e-11	7	1.60503	1.86837142857143	1	1	1	1	1	421_426_430_431_432_433_436	419_427_432_434_436_437_440	1.60503_1.60503_1.60503_1.60503_1.60503_1.60503_1.60503	1	1	0	0
234	Chr13	Jr2D	1083	1131	977	916	3.4e-27	12	2.034065	2.2402625	1	1	1	1	1	1083_1085_1090_1102_1111_1117_1120_1121_1123_1124_1130_1131	977_976_966_957_945_938_934_933_929_928_917_916	2.034065_2.034065_2.034065_2.034065_2.034065_2.034065_2.034065_2.034065_2.034065_2.034065_2.034065_2.034065	1	1	0	0
234	Jr2D	Chr13	977	916	1083	1131	3.4e-27	12	2.034065	2.2402625	1	1	1	1	1	977_976_966_957_945_938_934_933_929_928_917_916	1083_1085_1090_1102_1111_1117_1120_1121_1123_1124_1130_1131	2.034065_2.034065_2.034065_2.034065_2.034065_2.034065_2.034065_2.034065_2.034065_2.034065_2.034065_2.034065	1	1	0	0
235	Chr13	Jr2D	1157	1229	887	848	1.2e-26	12	1.62895	2.10989333333333	1	1	1	1	1	1157_1158_1170_1178_1187_1195_1197_1202_1205_1206_1209_1229	887_886_884_876_873_867_862_859_858_857_855_848	1.62895_1.62895_1.62895_1.62895_1.62895_1.62895_1.62895_1.62895_1.62895_1.62895_1.62895_1.62895	1	1	0	0
235	Jr2D	Chr13	887	848	1157	1229	1.2e-26	12	1.62895	2.10989333333333	1	1	1	1	1	887_886_884_876_873_867_862_859_858_857_855_848	1157_1158_1170_1178_1187_1195_1197_1202_1205_1206_1209_1229	1.62895_1.62895_1.62895_1.62895_1.62895_1.62895_1.62895_1.62895_1.62895_1.62895_1.62895_1.62895	1	1	0	0
236	Chr13	Jr2D	1384	1433	1603	1513	1.2e-23	11	2.25592	2.49651754545455	1	1	1	1	1	1384_1385_1394_1403_1416_1417_1419_1424_1426_1427_1433	1603_1600_1581_1567_1554_1539_1532_1526_1523_1520_1513	2.25592_2.25592_2.25592_2.25592_2.25592_2.25592_2.25592_2.25592_2.25592_2.25592_2.25592	1	1	0	0
236	Jr2D	Chr13	1603	1513	1384	1433	1.2e-23	11	2.25592	2.49651754545455	1	1	1	1	1	1603_1600_1581_1567_1554_1539_1532_1526_1523_1520_1513	1384_1385_1394_1403_1416_1417_1419_1424_1426_1427_1433	2.25592_2.25592_2.25592_2.25592_2.25592_2.25592_2.25592_2.25592_2.25592_2.25592_2.25592	1	1	0	0
237	Chr13	Jr2D	1289	1314	1776	1716	1.2e-17	9	1.78619	2.02549222222222	1	1	1	1	1	1289_1291_1292_1300_1303_1306_1310_1312_1314	1776_1773_1772_1749_1743_1727_1723_1722_1716	1.78619_1.78619_1.78619_1.78619_1.78619_1.78619_1.78619_1.78619_1.78619	1	1	0	0
237	Jr2D	Chr13	1776	1716	1289	1314	1.2e-17	9	1.78619	2.02549222222222	1	1	1	1	1	1776_1773_1772_1749_1743_1727_1723_1722_1716	1289_1291_1292_1300_1303_1306_1310_1312_1314	1.78619_1.78619_1.78619_1.78619_1.78619_1.78619_1.78619_1.78619_1.78619	1	1	0	0
238	Chr13	Jr2D	1504	1533	1442	1396	6.9e-11	7	1.83091	1.80961428571429	1	1	1	1	1	1504_1506_1514_1517_1521_1523_1533	1442_1436_1430_1427_1424_1420_1396	1.83091_1.83091_1.83091_1.83091_1.83091_1.83091_1.83091	1	1	0	0
238	Jr2D	Chr13	1442	1396	1504	1533	6.9e-11	7	1.83091	1.80961428571429	1	1	1	1	1	1442_1436_1430_1427_1424_1420_1396	1504_1506_1514_1517_1521_1523_1533	1.83091_1.83091_1.83091_1.83091_1.83091_1.83091_1.83091	1	1	0	0
239	Chr13	Jr2S	306	400	209	277	2.9e-41	16	1.973575	2.249001875	1	1	1	1	1	306_308_323_333_334_346_350_352_356_359_361_366_369_374_399_400	209_213_224_230_231_241_244_246_250_251_257_261_262_266_276_277	1.973575_1.973575_1.973575_1.973575_1.973575_1.973575_1.973575_1.973575_1.973575_1.973575_1.973575_1.973575_1.973575_1.973575_1.973575_1.973575	1	1	0	0
239	Jr2S	Chr13	209	277	306	400	2.9e-41	16	1.973575	2.249001875	1	1	1	1	1	209_213_224_230_231_241_244_246_250_251_257_261_262_266_276_277	306_308_323_333_334_346_350_352_356_359_361_366_369_374_399_400	1.973575_1.973575_1.973575_1.973575_1.973575_1.973575_1.973575_1.973575_1.973575_1.973575_1.973575_1.973575_1.973575_1.973575_1.973575_1.973575	1	1	0	0
240	Chr13	Jr2S	202	277	137	208	8.2e-28	12	1.68962	1.81899258333333	1	1	1	1	1	202_210_211_226_237_239_251_257_260_268_270_277	137_147_148_154_161_162_173_178_180_188_189_208	1.68962_1.68962_1.68962_1.68962_1.68962_1.68962_1.68962_1.68962_1.68962_1.68962_1.68962_1.68962	1	1	0	0
240	Jr2S	Chr13	137	208	202	277	8.2e-28	12	1.68962	1.81899258333333	1	1	1	1	1	137_147_148_154_161_162_173_178_180_188_189_208	202_210_211_226_237_239_251_257_260_268_270_277	1.68962_1.68962_1.68962_1.68962_1.68962_1.68962_1.68962_1.68962_1.68962_1.68962_1.68962_1.68962	1	1	0	0
241	Chr13	Jr2S	1102	1124	634	661	1e-11	7	2.12173	2.57368857142857	1	1	1	1	1	1102_1111_1117_1120_1121_1123_1124	634_644_650_655_656_659_661	2.12173_2.12173_2.12173_2.12173_2.12173_2.12173_2.12173	1	1	0	0
241	Jr2S	Chr13	634	661	1102	1124	1e-11	7	2.12173	2.57368857142857	1	1	1	1	1	634_644_650_655_656_659_661	1102_1111_1117_1120_1121_1123_1124	2.12173_2.12173_2.12173_2.12173_2.12173_2.12173_2.12173	1	1	0	0
242	Chr13	Jr2S	1157	1209	623	590	2.6e-20	10	1.749855	2.25274	1	1	1	1	1	1157_1158_1168_1178_1184_1187_1195_1197_1205_1209	623_622_618_608_607_606_599_597_591_590	1.749855_1.749855_1.749855_1.749855_1.749855_1.749855_1.749855_1.749855_1.749855_1.749855	1	1	0	0
242	Jr2S	Chr13	623	590	1157	1209	2.6e-20	10	1.749855	2.25274	1	1	1	1	1	623_622_618_608_607_606_599_597_591_590	1157_1158_1168_1178_1184_1187_1195_1197_1205_1209	1.749855_1.749855_1.749855_1.749855_1.749855_1.749855_1.749855_1.749855_1.749855_1.749855	1	1	0	0
243	Chr13	Jr2S	1416	1473	1147	1098	6.6e-15	8	2.161055	2.42777875	1	1	1	1	1	1416_1418_1419_1427_1449_1462_1468_1473	1147_1145_1144_1136_1115_1101_1099_1098	2.161055_2.161055_2.161055_2.161055_2.161055_2.161055_2.161055_2.161055	1	1	0	0
243	Jr2S	Chr13	1147	1098	1416	1473	6.6e-15	8	2.161055	2.42777875	1	1	1	1	1	1147_1145_1144_1136_1115_1101_1099_1098	1416_1418_1419_1427_1449_1462_1468_1473	2.161055_2.161055_2.161055_2.161055_2.161055_2.161055_2.161055_2.161055	1	1	0	0
244	Chr13	Jr3D	119	310	1109	1308	4.5e-102	31	1.74378	2.06726903225806	1	1	1	1	1	119_134_137_154_159_161_176_187_192_196_210_213_219_226_234_241_242_244_246_251_259_260_268_272_273_289_291_295_298_299_310	1109_1110_1112_1128_1131_1133_1141_1149_1152_1155_1180_1193_1196_1202_1217_1223_1224_1229_1230_1236_1247_1249_1258_1264_1265_1281_1285_1288_1296_1297_1308	1.74378_1.74378_1.74378_1.74378_1.74378_1.74378_1.74378_1.74378_1.74378_1.74378_1.74378_1.74378_1.74378_1.74378_1.74378_1.74378_1.74378_1.74378_1.74378_1.74378_1.74378_1.74378_1.74378_1.74378_1.74378_1.74378_1.74378_1.74378_1.74378_1.74378_1.74378	1	1	0	0
244	Jr3D	Chr13	1109	1308	119	310	4.5e-102	31	1.74378	2.06726903225806	1	1	1	1	1	1109_1110_1112_1128_1131_1133_1141_1149_1152_1155_1180_1193_1196_1202_1217_1223_1224_1229_1230_1236_1247_1249_1258_1264_1265_1281_1285_1288_1296_1297_1308	119_134_137_154_159_161_176_187_192_196_210_213_219_226_234_241_242_244_246_251_259_260_268_272_273_289_291_295_298_299_310	1.74378_1.74378_1.74378_1.74378_1.74378_1.74378_1.74378_1.74378_1.74378_1.74378_1.74378_1.74378_1.74378_1.74378_1.74378_1.74378_1.74378_1.74378_1.74378_1.74378_1.74378_1.74378_1.74378_1.74378_1.74378_1.74378_1.74378_1.74378_1.74378_1.74378_1.74378	1	1	0	0
245	Chr13	Jr3D	942	1051	2336	2427	4.6e-62	21	1.88009	2.24359761904762	1	1	1	1	1	942_947_952_956_972_974_975_991_994_995_996_998_1001_1010_1013_1018_1020_1021_1036_1047_1051	2336_2338_2363_2366_2375_2377_2378_2386_2388_2390_2391_2393_2394_2402_2409_2411_2414_2416_2422_2426_2427	1.88009_1.88009_1.88009_1.88009_1.88009_1.88009_1.88009_1.88009_1.88009_1.88009_1.88009_1.88009_1.88009_1.88009_1.88009_1.88009_1.88009_1.88009_1.88009_1.88009_1.88009	1	1	0	0
245	Jr3D	Chr13	2336	2427	942	1051	4.6e-62	21	1.88009	2.24359761904762	1	1	1	1	1	2336_2338_2363_2366_2375_2377_2378_2386_2388_2390_2391_2393_2394_2402_2409_2411_2414_2416_2422_2426_2427	942_947_952_956_972_974_975_991_994_995_996_998_1001_1010_1013_1018_1020_1021_1036_1047_1051	1.88009_1.88009_1.88009_1.88009_1.88009_1.88009_1.88009_1.88009_1.88009_1.88009_1.88009_1.88009_1.88009_1.88009_1.88009_1.88009_1.88009_1.88009_1.88009_1.88009_1.88009	1	1	0	0
246	Chr13	Jr3D	729	757	2021	2058	4.9e-09	6	1.8249	2.312035	1	1	1	1	1	729_742_743_748_750_757	2021_2032_2035_2043_2044_2058	1.8249_1.8249_1.8249_1.8249_1.8249_1.8249	1	1	0	0
246	Jr3D	Chr13	2021	2058	729	757	4.9e-09	6	1.8249	2.312035	1	1	1	1	1	2021_2032_2035_2043_2044_2058	729_742_743_748_750_757	1.8249_1.8249_1.8249_1.8249_1.8249_1.8249	1	1	0	0
247	Chr13	Jr3D	46	96	944	868	7.5e-33	14	2.03408	1.97427142857143	1	1	1	1	1	46_51_57_62_66_67_74_79_80_84_87_89_93_96	944_943_936_921_917_913_908_905_902_899_896_895_872_868	2.03408_2.03408_2.03408_2.03408_2.03408_2.03408_2.03408_2.03408_2.03408_2.03408_2.03408_2.03408_2.03408_2.03408	1	1	0	0
247	Jr3D	Chr13	944	868	46	96	7.5e-33	14	2.03408	1.97427142857143	1	1	1	1	1	944_943_936_921_917_913_908_905_902_899_896_895_872_868	46_51_57_62_66_67_74_79_80_84_87_89_93_96	2.03408_2.03408_2.03408_2.03408_2.03408_2.03408_2.03408_2.03408_2.03408_2.03408_2.03408_2.03408_2.03408_2.03408	1	1	0	0
248	Chr13	Jr3D	370	434	1772	1691	6.7e-19	10	1.93483	2.532011	1	1	1	1	1	370_377_390_397_401_406_411_413_421_434	1772_1759_1752_1748_1745_1736_1727_1723_1711_1691	1.93483_1.93483_1.93483_1.93483_1.93483_1.93483_1.93483_1.93483_1.93483_1.93483	1	1	0	0
248	Jr3D	Chr13	1772	1691	370	434	6.7e-19	10	1.93483	2.532011	1	1	1	1	1	1772_1759_1752_1748_1745_1736_1727_1723_1711_1691	370_377_390_397_401_406_411_413_421_434	1.93483_1.93483_1.93483_1.93483_1.93483_1.93483_1.93483_1.93483_1.93483_1.93483	1	1	0	0
249	Chr13	Jr3D	839	929	1944	1860	2.6e-18	9	1.98642	2.33756444444444	1	1	1	1	1	839_847_851_856_860_885_886_903_929	1944_1933_1929_1925_1920_1897_1895_1881_1860	1.98642_1.98642_1.98642_1.98642_1.98642_1.98642_1.98642_1.98642_1.98642	1	1	0	0
249	Jr3D	Chr13	1944	1860	839	929	2.6e-18	9	1.98642	2.33756444444444	1	1	1	1	1	1944_1933_1929_1925_1920_1897_1895_1881_1860	839_847_851_856_860_885_886_903_929	1.98642_1.98642_1.98642_1.98642_1.98642_1.98642_1.98642_1.98642_1.98642	1	1	0	0
250	Chr13	Jr3D	472	534	1047	961	2.1e-13	8	1.71981	1.85959125	1	1	1	1	1	472_477_483_492_509_515_531_534	1047_1034_1018_1009_983_979_963_961	1.71981_1.71981_1.71981_1.71981_1.71981_1.71981_1.71981_1.71981	1	1	0	0
250	Jr3D	Chr13	1047	961	472	534	2.1e-13	8	1.71981	1.85959125	1	1	1	1	1	1047_1034_1018_1009_983_979_963_961	472_477_483_492_509_515_531_534	1.71981_1.71981_1.71981_1.71981_1.71981_1.71981_1.71981_1.71981	1	1	0	0
251	Chr13	Jr3S	57	96	1198	1240	1.1e-17	9	1.78976	2.09711555555556	1	1	1	1	1	57_67_74_79_80_84_87_89_96	1198_1211_1214_1216_1220_1221_1224_1225_1240	1.78976_1.78976_1.78976_1.78976_1.78976_1.78976_1.78976_1.78976_1.78976	1	1	0	0
251	Jr3S	Chr13	1198	1240	57	96	1.1e-17	9	1.78976	2.09711555555556	1	1	1	1	1	1198_1211_1214_1216_1220_1221_1224_1225_1240	57_67_74_79_80_84_87_89_96	1.78976_1.78976_1.78976_1.78976_1.78976_1.78976_1.78976_1.78976_1.78976	1	1	0	0
252	Chr13	Jr3S	845	902	441	498	5.2e-17	9	1.71715	2.21207444444444	1	1	1	1	1	845_852_860_867_869_873_885_886_902	441_454_461_465_468_469_481_485_498	1.71715_1.71715_1.71715_1.71715_1.71715_1.71715_1.71715_1.71715_1.71715	1	1	0	0
252	Jr3S	Chr13	441	498	845	902	5.2e-17	9	1.71715	2.21207444444444	1	1	1	1	1	441_454_461_465_468_469_481_485_498	845_852_860_867_869_873_885_886_902	1.71715_1.71715_1.71715_1.71715_1.71715_1.71715_1.71715_1.71715_1.71715	1	1	0	0
253	Chr13	Jr3S	176	310	1078	946	8.7e-50	19	1.91797	2.31396368421053	1	1	1	1	1	176_187_196_201_210_219_226_234_241_242_251_259_270_273_291_295_299_304_310	1078_1069_1064_1054_1039_1033_1029_1023_1017_1016_1002_994_985_981_966_961_955_952_946	1.91797_1.91797_1.91797_1.91797_1.91797_1.91797_1.91797_1.91797_1.91797_1.91797_1.91797_1.91797_1.91797_1.91797_1.91797_1.91797_1.91797_1.91797_1.91797	1	1	0	0
253	Jr3S	Chr13	1078	946	176	310	8.7e-50	19	1.91797	2.31396368421053	1	1	1	1	1	1078_1069_1064_1054_1039_1033_1029_1023_1017_1016_1002_994_985_981_966_961_955_952_946	176_187_196_201_210_219_226_234_241_242_251_259_270_273_291_295_299_304_310	1.91797_1.91797_1.91797_1.91797_1.91797_1.91797_1.91797_1.91797_1.91797_1.91797_1.91797_1.91797_1.91797_1.91797_1.91797_1.91797_1.91797_1.91797_1.91797	1	1	0	0
254	Chr13	Jr3S	952	1013	89	34	1.1e-17	9	2.94109	2.71411666666667	1	1	1	1	1	952_956_973_974_975_995_997_1009_1013	89_83_77_76_74_56_53_43_34	2.94109_2.94109_2.94109_2.94109_2.94109_2.94109_2.94109_2.94109_2.94109	1	1	0	0
254	Jr3S	Chr13	89	34	952	1013	1.1e-17	9	2.94109	2.71411666666667	1	1	1	1	1	89_83_77_76_74_56_53_43_34	952_956_973_974_975_995_997_1009_1013	2.94109_2.94109_2.94109_2.94109_2.94109_2.94109_2.94109_2.94109_2.94109	1	1	0	0
255	Chr13	Jr3S	339	405	927	870	1e-17	9	1.86727	2.11832333333333	1	1	1	1	1	339_355_356_360_362_370_377_390_405	927_907_906_905_901_896_885_883_870	1.86727_1.86727_1.86727_1.86727_1.86727_1.86727_1.86727_1.86727_1.86727	1	1	0	0
255	Jr3S	Chr13	927	870	339	405	1e-17	9	1.86727	2.11832333333333	1	1	1	1	1	927_907_906_905_901_896_885_883_870	339_355_356_360_362_370_377_390_405	1.86727_1.86727_1.86727_1.86727_1.86727_1.86727_1.86727_1.86727_1.86727	1	1	0	0
256	Chr13	Jr5D	1457	1520	791	881	1.4e-43	17	2.13219	2.34788235294118	1	1	1	1	1	1457_1459_1463_1465_1468_1471_1485_1488_1492_1493_1502_1504_1514_1516_1517_1519_1520	791_797_805_809_810_811_825_827_833_834_835_847_859_873_874_879_881	2.13219_2.13219_2.13219_2.13219_2.13219_2.13219_2.13219_2.13219_2.13219_2.13219_2.13219_2.13219_2.13219_2.13219_2.13219_2.13219_2.13219	1	1	0	0
256	Jr5D	Chr13	791	881	1457	1520	1.4e-43	17	2.13219	2.34788235294118	1	1	1	1	1	791_797_805_809_810_811_825_827_833_834_835_847_859_873_874_879_881	1457_1459_1463_1465_1468_1471_1485_1488_1492_1493_1502_1504_1514_1516_1517_1519_1520	2.13219_2.13219_2.13219_2.13219_2.13219_2.13219_2.13219_2.13219_2.13219_2.13219_2.13219_2.13219_2.13219_2.13219_2.13219_2.13219_2.13219	1	1	0	0
257	Chr13	Jr5D	1561	1645	966	1047	1.2e-37	15	1.80953	2.05293133333333	1	1	1	1	1	1561_1563_1567_1573_1574_1580_1582_1607_1611_1612_1615_1627_1639_1644_1645	966_968_971_979_992_998_1000_1017_1024_1026_1027_1031_1043_1046_1047	1.80953_1.80953_1.80953_1.80953_1.80953_1.80953_1.80953_1.80953_1.80953_1.80953_1.80953_1.80953_1.80953_1.80953_1.80953	1	1	0	0
257	Jr5D	Chr13	966	1047	1561	1645	1.2e-37	15	1.80953	2.05293133333333	1	1	1	1	1	966_968_971_979_992_998_1000_1017_1024_1026_1027_1031_1043_1046_1047	1561_1563_1567_1573_1574_1580_1582_1607_1611_1612_1615_1627_1639_1644_1645	1.80953_1.80953_1.80953_1.80953_1.80953_1.80953_1.80953_1.80953_1.80953_1.80953_1.80953_1.80953_1.80953_1.80953_1.80953	1	1	0	0
258	Chr13	Jr5D	1381	1390	535	510	1.1e-08	6	3.178785	2.97062833333333	1	1	1	1	1	1381_1382_1387_1388_1389_1390	535_534_520_514_513_510	3.178785_3.178785_3.178785_3.178785_3.178785_3.178785	1	1	0	0
258	Jr5D	Chr13	535	510	1381	1390	1.1e-08	6	3.178785	2.97062833333333	1	1	1	1	1	535_534_520_514_513_510	1381_1382_1387_1388_1389_1390	3.178785_3.178785_3.178785_3.178785_3.178785_3.178785	1	1	0	0
259	Chr13	Jr5S	1447	1645	651	829	2.1e-96	30	2.02705	2.317693	1	1	1	1	1	1447_1457_1459_1468_1471_1485_1488_1490_1492_1498_1505_1517_1519_1535_1538_1540_1550_1561_1567_1573_1577_1596_1608_1609_1611_1612_1627_1639_1644_1645	651_670_675_680_681_691_693_695_698_700_712_723_726_750_756_758_766_781_783_784_789_808_814_815_816_818_819_826_828_829	2.02705_2.02705_2.02705_2.02705_2.02705_2.02705_2.02705_2.02705_2.02705_2.02705_2.02705_2.02705_2.02705_2.02705_2.02705_2.02705_2.02705_2.02705_2.02705_2.02705_2.02705_2.02705_2.02705_2.02705_2.02705_2.02705_2.02705_2.02705_2.02705_2.02705	1	1	0	0
259	Jr5S	Chr13	651	829	1447	1645	2.1e-96	30	2.02705	2.317693	1	1	1	1	1	651_670_675_680_681_691_693_695_698_700_712_723_726_750_756_758_766_781_783_784_789_808_814_815_816_818_819_826_828_829	1447_1457_1459_1468_1471_1485_1488_1490_1492_1498_1505_1517_1519_1535_1538_1540_1550_1561_1567_1573_1577_1596_1608_1609_1611_1612_1627_1639_1644_1645	2.02705_2.02705_2.02705_2.02705_2.02705_2.02705_2.02705_2.02705_2.02705_2.02705_2.02705_2.02705_2.02705_2.02705_2.02705_2.02705_2.02705_2.02705_2.02705_2.02705_2.02705_2.02705_2.02705_2.02705_2.02705_2.02705_2.02705_2.02705_2.02705_2.02705	1	1	0	0
260	Chr13	Jr5S	1272	1327	593	489	1.7e-14	8	3.07218	2.813005	1	1	1	1	1	1272_1277_1287_1306_1310_1311_1314_1327	593_592_569_545_538_520_508_489	3.07218_3.07218_3.07218_3.07218_3.07218_3.07218_3.07218_3.07218	1	1	0	0
260	Jr5S	Chr13	593	489	1272	1327	1.7e-14	8	3.07218	2.813005	1	1	1	1	1	593_592_569_545_538_520_508_489	1272_1277_1287_1306_1310_1311_1314_1327	3.07218_3.07218_3.07218_3.07218_3.07218_3.07218_3.07218_3.07218	1	1	0	0
261	Chr13	Jr6D	545	1668	757	2086	0	703	0.271399	0.417070903271693	1	1	1	1	1	545_563_584_585_586_587_588_590_591_592_595_596_599_602_604_605_608_610_611_614_615_617_621_622_628_629_630_631_633_637_638_639_640_642_646_647_648_649_650_651_653_656_659_660_662_663_664_666_667_671_672_673_674_676_681_682_684_690_691_692_693_694_695_698_699_701_702_704_705_706_707_710_711_715_716_717_718_719_721_723_725_726_729_730_731_732_733_736_737_738_739_741_743_744_745_746_749_750_751_753…	757_767_787_789_791_794_795_798_799_804_806_808_812_818_819_822_826_828_832_834_836_839_842_843_846_850_862_871_873_878_893_894_896_899_900_904_905_908_909_916_926_927_951_952_953_954_955_957_958_959_960_961_963_972_975_976_977_980_983_984_985_993_994_995_1002_1003_1005_1008_1009_1010_1013_1016_1017_1019_1020_1021_1022_1023_1024_1026_1028_1031_1032_1033_1035_1036_1038_1044_1045_1047_1050_1051_105…	0.271399_0.271399_0.271399_0.271399_0.271399_0.271399_0.271399_0.271399_0.271399_0.271399_0.271399_0.271399_0.271399_0.271399_0.271399_0.271399_0.271399_0.271399_0.271399_0.271399_0.271399_0.271399_0.271399_0.271399_0.271399_0.271399_0.271399_0.271399_0.271399_0.271399_0.271399_0.271399_0.271399_0.271399_0.271399_0.271399_0.271399_0.271399_0.271399_0.271399_0.271399_0.271399_0.271399_0.271399_0.2…	1	1	0	0
261	Jr6D	Chr13	757	2086	545	1668	0	703	0.271399	0.417070903271693	1	1	1	1	1	757_767_787_789_791_794_795_798_799_804_806_808_812_818_819_822_826_828_832_834_836_839_842_843_846_850_862_871_873_878_893_894_896_899_900_904_905_908_909_916_926_927_951_952_953_954_955_957_958_959_960_961_963_972_975_976_977_980_983_984_985_993_994_995_1002_1003_1005_1008_1009_1010_1013_1016_1017_1019_1020_1021_1022_1023_1024_1026_1028_1031_1032_1033_1035_1036_1038_1044_1045_1047_1050_1051_105…	545_563_584_585_586_587_588_590_591_592_595_596_599_602_604_605_608_610_611_614_615_617_621_622_628_629_630_631_633_637_638_639_640_642_646_647_648_649_650_651_653_656_659_660_662_663_664_666_667_671_672_673_674_676_681_682_684_690_691_692_693_694_695_698_699_701_702_704_705_706_707_710_711_715_716_717_718_719_721_723_725_726_729_730_731_732_733_736_737_738_739_741_743_744_745_746_749_750_751_753…	0.271399_0.271399_0.271399_0.271399_0.271399_0.271399_0.271399_0.271399_0.271399_0.271399_0.271399_0.271399_0.271399_0.271399_0.271399_0.271399_0.271399_0.271399_0.271399_0.271399_0.271399_0.271399_0.271399_0.271399_0.271399_0.271399_0.271399_0.271399_0.271399_0.271399_0.271399_0.271399_0.271399_0.271399_0.271399_0.271399_0.271399_0.271399_0.271399_0.271399_0.271399_0.271399_0.271399_0.271399_0.2…	1	1	0	0
262	Chr13	Jr6D	254	534	372	48	0	146	0.2728005	0.355697602739726	1	1	1	1	1	254_257_259_260_261_263_264_266_268_270_271_273_277_278_280_283_287_288_289_290_291_295_300_301_302_303_304_305_306_307_308_309_310_314_315_316_319_324_327_329_330_331_332_333_336_337_339_340_341_342_346_347_348_349_350_351_352_354_355_356_357_358_360_364_365_366_367_369_374_375_376_380_381_384_385_387_390_391_392_393_394_397_403_404_406_410_411_413_415_418_420_423_425_426_427_428_431_432_433_437…	372_371_370_369_367_366_365_360_359_358_357_356_354_347_345_344_340_339_338_337_329_327_326_325_324_323_322_321_320_319_315_313_311_307_306_305_300_292_291_290_289_288_287_285_283_282_279_278_276_275_263_262_259_258_257_256_255_254_253_252_250_249_248_235_234_233_232_231_223_222_221_217_215_213_212_211_209_207_206_205_204_200_198_196_195_192_191_189_181_177_176_175_161_154_146_145_144_143_142_138…	0.2728005_0.2728005_0.2728005_0.2728005_0.2728005_0.2728005_0.2728005_0.2728005_0.2728005_0.2728005_0.2728005_0.2728005_0.2728005_0.2728005_0.2728005_0.2728005_0.2728005_0.2728005_0.2728005_0.2728005_0.2728005_0.2728005_0.2728005_0.2728005_0.2728005_0.2728005_0.2728005_0.2728005_0.2728005_0.2728005_0.2728005_0.2728005_0.2728005_0.2728005_0.2728005_0.2728005_0.2728005_0.2728005_0.2728005_0.2728005…	1	1	0	0
262	Jr6D	Chr13	372	48	254	534	0	146	0.2728005	0.355697602739726	1	1	1	1	1	372_371_370_369_367_366_365_360_359_358_357_356_354_347_345_344_340_339_338_337_329_327_326_325_324_323_322_321_320_319_315_313_311_307_306_305_300_292_291_290_289_288_287_285_283_282_279_278_276_275_263_262_259_258_257_256_255_254_253_252_250_249_248_235_234_233_232_231_223_222_221_217_215_213_212_211_209_207_206_205_204_200_198_196_195_192_191_189_181_177_176_175_161_154_146_145_144_143_142_138…	254_257_259_260_261_263_264_266_268_270_271_273_277_278_280_283_287_288_289_290_291_295_300_301_302_303_304_305_306_307_308_309_310_314_315_316_319_324_327_329_330_331_332_333_336_337_339_340_341_342_346_347_348_349_350_351_352_354_355_356_357_358_360_364_365_366_367_369_374_375_376_380_381_384_385_387_390_391_392_393_394_397_403_404_406_410_411_413_415_418_420_423_425_426_427_428_431_432_433_437…	0.2728005_0.2728005_0.2728005_0.2728005_0.2728005_0.2728005_0.2728005_0.2728005_0.2728005_0.2728005_0.2728005_0.2728005_0.2728005_0.2728005_0.2728005_0.2728005_0.2728005_0.2728005_0.2728005_0.2728005_0.2728005_0.2728005_0.2728005_0.2728005_0.2728005_0.2728005_0.2728005_0.2728005_0.2728005_0.2728005_0.2728005_0.2728005_0.2728005_0.2728005_0.2728005_0.2728005_0.2728005_0.2728005_0.2728005_0.2728005…	1	1	0	0
263	Chr13	Jr6D	123	252	561	409	1.1e-259	66	0.3053425	0.425244545454545	1	1	1	1	1	123_134_137_138_142_145_146_147_150_151_152_153_154_156_159_161_163_167_169_170_175_176_179_180_181_182_184_185_186_190_192_196_197_199_200_201_202_203_204_205_207_208_211_213_215_218_219_220_221_225_227_230_232_233_234_236_237_239_241_243_245_246_247_248_251_252	561_553_551_550_548_541_540_539_538_537_534_533_532_530_529_528_527_524_517_515_510_509_504_502_501_500_498_495_491_488_486_480_479_477_476_473_471_469_465_464_462_461_456_454_453_452_451_449_448_447_443_442_441_440_438_437_436_433_424_423_419_418_417_412_411_409	0.3053425_0.3053425_0.3053425_0.3053425_0.3053425_0.3053425_0.3053425_0.3053425_0.3053425_0.3053425_0.3053425_0.3053425_0.3053425_0.3053425_0.3053425_0.3053425_0.3053425_0.3053425_0.3053425_0.3053425_0.3053425_0.3053425_0.3053425_0.3053425_0.3053425_0.3053425_0.3053425_0.3053425_0.3053425_0.3053425_0.3053425_0.3053425_0.3053425_0.3053425_0.3053425_0.3053425_0.3053425_0.3053425_0.3053425_0.3053425…	1	1	0	0
263	Jr6D	Chr13	561	409	123	252	1.1e-259	66	0.3053425	0.425244545454545	1	1	1	1	1	561_553_551_550_548_541_540_539_538_537_534_533_532_530_529_528_527_524_517_515_510_509_504_502_501_500_498_495_491_488_486_480_479_477_476_473_471_469_465_464_462_461_456_454_453_452_451_449_448_447_443_442_441_440_438_437_436_433_424_423_419_418_417_412_411_409	123_134_137_138_142_145_146_147_150_151_152_153_154_156_159_161_163_167_169_170_175_176_179_180_181_182_184_185_186_190_192_196_197_199_200_201_202_203_204_205_207_208_211_213_215_218_219_220_221_225_227_230_232_233_234_236_237_239_241_243_245_246_247_248_251_252	0.3053425_0.3053425_0.3053425_0.3053425_0.3053425_0.3053425_0.3053425_0.3053425_0.3053425_0.3053425_0.3053425_0.3053425_0.3053425_0.3053425_0.3053425_0.3053425_0.3053425_0.3053425_0.3053425_0.3053425_0.3053425_0.3053425_0.3053425_0.3053425_0.3053425_0.3053425_0.3053425_0.3053425_0.3053425_0.3053425_0.3053425_0.3053425_0.3053425_0.3053425_0.3053425_0.3053425_0.3053425_0.3053425_0.3053425_0.3053425…	1	1	0	0
264	Chr13	Jr6D	40	94	46	2	1.4e-76	25	0.318224	0.4444162	1	1	1	1	1	40_41_42_44_46_51_52_53_54_55_57_58_59_60_61_65_66_67_70_71_73_74_80_81_94	46_45_42_41_34_33_32_30_29_28_25_23_20_19_17_14_13_11_10_9_8_7_6_4_2	0.318224_0.318224_0.318224_0.318224_0.318224_0.318224_0.318224_0.318224_0.318224_0.318224_0.318224_0.318224_0.318224_0.318224_0.318224_0.318224_0.318224_0.318224_0.318224_0.318224_0.318224_0.318224_0.318224_0.318224_0.318224	1	1	0	0
264	Jr6D	Chr13	46	2	40	94	1.4e-76	25	0.318224	0.4444162	1	1	1	1	1	46_45_42_41_34_33_32_30_29_28_25_23_20_19_17_14_13_11_10_9_8_7_6_4_2	40_41_42_44_46_51_52_53_54_55_57_58_59_60_61_65_66_67_70_71_73_74_80_81_94	0.318224_0.318224_0.318224_0.318224_0.318224_0.318224_0.318224_0.318224_0.318224_0.318224_0.318224_0.318224_0.318224_0.318224_0.318224_0.318224_0.318224_0.318224_0.318224_0.318224_0.318224_0.318224_0.318224_0.318224_0.318224	1	1	0	0
265	Chr13	Jr6S	174	1663	182	1419	0	793	0.217013	0.326220856116015	1	1	1	1	1	174_200_201_202_203_204_205_209_210_211_218_219_220_223_231_232_235_237_239_240_242_243_244_246_247_251_254_256_258_260_262_264_272_278_280_284_286_287_289_290_291_292_293_295_296_298_300_302_304_308_309_311_312_314_317_318_321_323_324_325_326_327_328_329_330_331_332_334_335_336_341_345_346_347_349_350_351_352_353_355_356_357_360_361_362_363_364_365_366_368_369_370_371_373_375_383_385_386_389_390…	182_183_184_187_188_190_192_195_201_215_225_230_235_236_238_244_245_250_257_265_266_269_270_271_274_277_295_296_297_298_299_304_317_319_328_330_332_336_340_341_343_344_346_347_348_351_370_371_373_375_377_380_381_383_384_392_395_396_399_400_403_404_405_406_407_408_410_411_412_413_414_415_416_418_422_423_424_425_426_427_431_434_435_436_437_440_441_442_443_444_446_447_448_449_451_452_453_454_455_456…	0.217013_0.217013_0.217013_0.217013_0.217013_0.217013_0.217013_0.217013_0.217013_0.217013_0.217013_0.217013_0.217013_0.217013_0.217013_0.217013_0.217013_0.217013_0.217013_0.217013_0.217013_0.217013_0.217013_0.217013_0.217013_0.217013_0.217013_0.217013_0.217013_0.217013_0.217013_0.217013_0.217013_0.217013_0.217013_0.217013_0.217013_0.217013_0.217013_0.217013_0.217013_0.217013_0.217013_0.217013_0.2…	1	1	0	0
265	Jr6S	Chr13	182	1419	174	1663	0	793	0.217013	0.326220856116015	1	1	1	1	1	182_183_184_187_188_190_192_195_201_215_225_230_235_236_238_244_245_250_257_265_266_269_270_271_274_277_295_296_297_298_299_304_317_319_328_330_332_336_340_341_343_344_346_347_348_351_370_371_373_375_377_380_381_383_384_392_395_396_399_400_403_404_405_406_407_408_410_411_412_413_414_415_416_418_422_423_424_425_426_427_431_434_435_436_437_440_441_442_443_444_446_447_448_449_451_452_453_454_455_456…	174_200_201_202_203_204_205_209_210_211_218_219_220_223_231_232_235_237_239_240_242_243_244_246_247_251_254_256_258_260_262_264_272_278_280_284_286_287_289_290_291_292_293_295_296_298_300_302_304_308_309_311_312_314_317_318_321_323_324_325_326_327_328_329_330_331_332_334_335_336_341_345_346_347_349_350_351_352_353_355_356_357_360_361_362_363_364_365_366_368_369_370_371_373_375_383_385_386_389_390…	0.217013_0.217013_0.217013_0.217013_0.217013_0.217013_0.217013_0.217013_0.217013_0.217013_0.217013_0.217013_0.217013_0.217013_0.217013_0.217013_0.217013_0.217013_0.217013_0.217013_0.217013_0.217013_0.217013_0.217013_0.217013_0.217013_0.217013_0.217013_0.217013_0.217013_0.217013_0.217013_0.217013_0.217013_0.217013_0.217013_0.217013_0.217013_0.217013_0.217013_0.217013_0.217013_0.217013_0.217013_0.2…	1	1	0	0
266	Chr13	Jr6S	24	102	70	179	5.2e-119	35	0.243557	0.313813342857143	1	1	1	1	1	24_25_26_27_28_29_32_34_36_37_41_44_45_46_51_52_54_56_57_58_60_61_65_71_73_74_76_84_85_89_90_91_92_94_102	70_74_75_77_79_82_85_87_101_102_106_108_109_114_115_118_119_123_125_129_131_133_136_139_140_141_147_149_150_154_155_156_158_159_179	0.243557_0.243557_0.243557_0.243557_0.243557_0.243557_0.243557_0.243557_0.243557_0.243557_0.243557_0.243557_0.243557_0.243557_0.243557_0.243557_0.243557_0.243557_0.243557_0.243557_0.243557_0.243557_0.243557_0.243557_0.243557_0.243557_0.243557_0.243557_0.243557_0.243557_0.243557_0.243557_0.243557_0.243557_0.243557	1	1	0	0
266	Jr6S	Chr13	70	179	24	102	5.2e-119	35	0.243557	0.313813342857143	1	1	1	1	1	70_74_75_77_79_82_85_87_101_102_106_108_109_114_115_118_119_123_125_129_131_133_136_139_140_141_147_149_150_154_155_156_158_159_179	24_25_26_27_28_29_32_34_36_37_41_44_45_46_51_52_54_56_57_58_60_61_65_71_73_74_76_84_85_89_90_91_92_94_102	0.243557_0.243557_0.243557_0.243557_0.243557_0.243557_0.243557_0.243557_0.243557_0.243557_0.243557_0.243557_0.243557_0.243557_0.243557_0.243557_0.243557_0.243557_0.243557_0.243557_0.243557_0.243557_0.243557_0.243557_0.243557_0.243557_0.243557_0.243557_0.243557_0.243557_0.243557_0.243557_0.243557_0.243557_0.243557	1	1	0	0
267	Chr13	Jr6S	134	192	8	68	1.7e-30	13	0.233002	0.256880846153846	1	1	1	1	1	134_143_144_151_154_161_173_176_178_182_183_188_192	8_31_33_38_42_57_58_61_63_65_66_67_68	0.233002_0.233002_0.233002_0.233002_0.233002_0.233002_0.233002_0.233002_0.233002_0.233002_0.233002_0.233002_0.233002	1	1	0	0
267	Jr6S	Chr13	8	68	134	192	1.7e-30	13	0.233002	0.256880846153846	1	1	1	1	1	8_31_33_38_42_57_58_61_63_65_66_67_68	134_143_144_151_154_161_173_176_178_182_183_188_192	0.233002_0.233002_0.233002_0.233002_0.233002_0.233002_0.233002_0.233002_0.233002_0.233002_0.233002_0.233002_0.233002	1	1	0	0
268	Chr13	Jr7D	565	615	242	309	4e-21	10	2.37213	2.764173	1	1	1	1	1	565_566_581_587_589_590_591_597_612_615	242_243_252_261_263_265_268_282_295_309	2.37213_2.37213_2.37213_2.37213_2.37213_2.37213_2.37213_2.37213_2.37213_2.37213	1	1	0	0
268	Jr7D	Chr13	242	309	565	615	4e-21	10	2.37213	2.764173	1	1	1	1	1	242_243_252_261_263_265_268_282_295_309	565_566_581_587_589_590_591_597_612_615	2.37213_2.37213_2.37213_2.37213_2.37213_2.37213_2.37213_2.37213_2.37213_2.37213	1	1	0	0
269	Chr13	Jr7D	659	726	224	170	5.8e-26	11	1.93134	2.03298454545455	1	1	1	1	1	659_660_661_664_671_680_694_698_700_706_726	224_223_222_220_219_207_203_200_196_185_170	1.93134_1.93134_1.93134_1.93134_1.93134_1.93134_1.93134_1.93134_1.93134_1.93134_1.93134	1	1	0	0
269	Jr7D	Chr13	224	170	659	726	5.8e-26	11	1.93134	2.03298454545455	1	1	1	1	1	224_223_222_220_219_207_203_200_196_185_170	659_660_661_664_671_680_694_698_700_706_726	1.93134_1.93134_1.93134_1.93134_1.93134_1.93134_1.93134_1.93134_1.93134_1.93134_1.93134	1	1	0	0
270	Chr13	Jr7D	1178	1236	338	318	6.3e-17	9	2.56646	2.47925544444444	1	1	1	1	1	1178_1200_1204_1214_1215_1222_1227_1228_1236	338_332_330_328_326_325_321_320_318	2.56646_2.56646_2.56646_2.56646_2.56646_2.56646_2.56646_2.56646_2.56646	1	1	0	0
270	Jr7D	Chr13	338	318	1178	1236	6.3e-17	9	2.56646	2.47925544444444	1	1	1	1	1	338_332_330_328_326_325_321_320_318	1178_1200_1204_1214_1215_1222_1227_1228_1236	2.56646_2.56646_2.56646_2.56646_2.56646_2.56646_2.56646_2.56646_2.56646	1	1	0	0
271	Chr13	Jr7S	654	714	195	150	2e-24	11	1.7155	1.92299090909091	1	1	1	1	1	654_659_660_661_664_679_681_694_698_700_714	195_184_183_182_179_169_161_155_153_152_150	1.7155_1.7155_1.7155_1.7155_1.7155_1.7155_1.7155_1.7155_1.7155_1.7155_1.7155	1	1	0	0
271	Jr7S	Chr13	195	150	654	714	2e-24	11	1.7155	1.92299090909091	1	1	1	1	1	195_184_183_182_179_169_161_155_153_152_150	654_659_660_661_664_679_681_694_698_700_714	1.7155_1.7155_1.7155_1.7155_1.7155_1.7155_1.7155_1.7155_1.7155_1.7155_1.7155	1	1	0	0
272	Chr13	Jr7S	1200	1236	289	277	2.9e-08	6	1.578665	1.7293835	1	1	1	1	1	1200_1204_1214_1227_1228_1236	289_286_284_281_280_277	1.578665_1.578665_1.578665_1.578665_1.578665_1.578665	1	1	0	0
272	Jr7S	Chr13	289	277	1200	1236	2.9e-08	6	1.578665	1.7293835	1	1	1	1	1	289_286_284_281_280_277	1200_1204_1214_1227_1228_1236	1.578665_1.578665_1.578665_1.578665_1.578665_1.578665	1	1	0	0
273	Chr14	Jr1D	978	1163	121	345	3.4e-122	35	2.25153	2.63423371428571	1	1	1	1	1	978_981_985_987_991_992_997_1009_1011_1012_1016_1017_1018_1038_1064_1078_1081_1088_1091_1096_1097_1110_1112_1113_1114_1120_1126_1133_1135_1140_1142_1143_1144_1150_1163	121_124_131_132_139_141_145_156_160_162_166_167_169_181_196_211_220_240_247_254_258_280_286_287_288_289_301_314_315_319_320_322_323_337_345	2.25153_2.25153_2.25153_2.25153_2.25153_2.25153_2.25153_2.25153_2.25153_2.25153_2.25153_2.25153_2.25153_2.25153_2.25153_2.25153_2.25153_2.25153_2.25153_2.25153_2.25153_2.25153_2.25153_2.25153_2.25153_2.25153_2.25153_2.25153_2.25153_2.25153_2.25153_2.25153_2.25153_2.25153_2.25153	1	1	0	0
273	Jr1D	Chr14	121	345	978	1163	3.4e-122	35	2.25153	2.63423371428571	1	1	1	1	1	121_124_131_132_139_141_145_156_160_162_166_167_169_181_196_211_220_240_247_254_258_280_286_287_288_289_301_314_315_319_320_322_323_337_345	978_981_985_987_991_992_997_1009_1011_1012_1016_1017_1018_1038_1064_1078_1081_1088_1091_1096_1097_1110_1112_1113_1114_1120_1126_1133_1135_1140_1142_1143_1144_1150_1163	2.25153_2.25153_2.25153_2.25153_2.25153_2.25153_2.25153_2.25153_2.25153_2.25153_2.25153_2.25153_2.25153_2.25153_2.25153_2.25153_2.25153_2.25153_2.25153_2.25153_2.25153_2.25153_2.25153_2.25153_2.25153_2.25153_2.25153_2.25153_2.25153_2.25153_2.25153_2.25153_2.25153_2.25153_2.25153	1	1	0	0
274	Chr14	Jr1D	863	920	2342	2393	8.1e-18	9	1.66628	2.19388	1	1	1	1	1	863_869_876_881_883_902_905_916_920	2342_2349_2355_2360_2362_2380_2381_2391_2393	1.66628_1.66628_1.66628_1.66628_1.66628_1.66628_1.66628_1.66628_1.66628	1	1	0	0
274	Jr1D	Chr14	2342	2393	863	920	8.1e-18	9	1.66628	2.19388	1	1	1	1	1	2342_2349_2355_2360_2362_2380_2381_2391_2393	863_869_876_881_883_902_905_916_920	1.66628_1.66628_1.66628_1.66628_1.66628_1.66628_1.66628_1.66628_1.66628	1	1	0	0
275	Chr14	Jr1S	1064	1180	103	201	6.4e-56	20	2.228345	2.6122447	1	1	1	1	1	1064_1078_1088_1090_1091_1096_1097_1110_1112_1113_1120_1126_1133_1135_1144_1150_1170_1171_1179_1180	103_108_121_123_127_128_130_142_147_148_149_151_155_157_161_175_187_188_199_201	2.228345_2.228345_2.228345_2.228345_2.228345_2.228345_2.228345_2.228345_2.228345_2.228345_2.228345_2.228345_2.228345_2.228345_2.228345_2.228345_2.228345_2.228345_2.228345_2.228345	1	1	0	0
275	Jr1S	Chr14	103	201	1064	1180	6.4e-56	20	2.228345	2.6122447	1	1	1	1	1	103_108_121_123_127_128_130_142_147_148_149_151_155_157_161_175_187_188_199_201	1064_1078_1088_1090_1091_1096_1097_1110_1112_1113_1120_1126_1133_1135_1144_1150_1170_1171_1179_1180	2.228345_2.228345_2.228345_2.228345_2.228345_2.228345_2.228345_2.228345_2.228345_2.228345_2.228345_2.228345_2.228345_2.228345_2.228345_2.228345_2.228345_2.228345_2.228345_2.228345	1	1	0	0
276	Chr14	Jr1S	948	1018	43	85	6.1e-29	12	2.034395	2.171015	1	1	1	1	1	948_952_977_978_979_981_985_991_995_1009_1016_1018	43_46_54_55_56_57_60_64_71_79_84_85	2.034395_2.034395_2.034395_2.034395_2.034395_2.034395_2.034395_2.034395_2.034395_2.034395_2.034395_2.034395	1	1	0	0
276	Jr1S	Chr14	43	85	948	1018	6.1e-29	12	2.034395	2.171015	1	1	1	1	1	43_46_54_55_56_57_60_64_71_79_84_85	948_952_977_978_979_981_985_991_995_1009_1016_1018	2.034395_2.034395_2.034395_2.034395_2.034395_2.034395_2.034395_2.034395_2.034395_2.034395_2.034395_2.034395	1	1	0	0
277	Chr14	Jr1S	849	916	1381	1433	5e-11	7	1.896	2.32952857142857	1	1	1	1	1	849_858_876_881_893_902_916	1381_1389_1400_1402_1416_1420_1433	1.896_1.896_1.896_1.896_1.896_1.896_1.896	1	1	0	0
277	Jr1S	Chr14	1381	1433	849	916	5e-11	7	1.896	2.32952857142857	1	1	1	1	1	1381_1389_1400_1402_1416_1420_1433	849_858_876_881_893_902_916	1.896_1.896_1.896_1.896_1.896_1.896_1.896	1	1	0	0
278	Chr14	Jr2D	164	308	558	706	3.3e-47	18	1.9031	2.446245	1	1	1	1	1	164_169_178_180_183_194_205_214_224_239_247_272_276_278_284_286_291_308	558_560_563_564_570_593_599_600_621_632_637_660_663_665_677_681_689_706	1.9031_1.9031_1.9031_1.9031_1.9031_1.9031_1.9031_1.9031_1.9031_1.9031_1.9031_1.9031_1.9031_1.9031_1.9031_1.9031_1.9031_1.9031	1	1	0	0
278	Jr2D	Chr14	558	706	164	308	3.3e-47	18	1.9031	2.446245	1	1	1	1	1	558_560_563_564_570_593_599_600_621_632_637_660_663_665_677_681_689_706	164_169_178_180_183_194_205_214_224_239_247_272_276_278_284_286_291_308	1.9031_1.9031_1.9031_1.9031_1.9031_1.9031_1.9031_1.9031_1.9031_1.9031_1.9031_1.9031_1.9031_1.9031_1.9031_1.9031_1.9031_1.9031	1	1	0	0
279	Chr14	Jr2D	845	925	2042	2126	8.7e-27	12	1.685965	1.86004225	1	1	1	1	1	845_851_863_869_872_878_887_896_901_905_924_925	2042_2052_2060_2064_2067_2077_2092_2099_2106_2110_2123_2126	1.685965_1.685965_1.685965_1.685965_1.685965_1.685965_1.685965_1.685965_1.685965_1.685965_1.685965_1.685965	1	1	0	0
279	Jr2D	Chr14	2042	2126	845	925	8.7e-27	12	1.685965	1.86004225	1	1	1	1	1	2042_2052_2060_2064_2067_2077_2092_2099_2106_2110_2123_2126	845_851_863_869_872_878_887_896_901_905_924_925	1.685965_1.685965_1.685965_1.685965_1.685965_1.685965_1.685965_1.685965_1.685965_1.685965_1.685965_1.685965	1	1	0	0
280	Chr14	Jr2D	775	842	1109	1073	1.2e-19	10	1.869645	2.286963	1	1	1	1	1	775_781_782_788_789_807_817_823_837_842	1109_1106_1102_1099_1097_1086_1081_1078_1074_1073	1.869645_1.869645_1.869645_1.869645_1.869645_1.869645_1.869645_1.869645_1.869645_1.869645	1	1	0	0
280	Jr2D	Chr14	1109	1073	775	842	1.2e-19	10	1.869645	2.286963	1	1	1	1	1	1109_1106_1102_1099_1097_1086_1081_1078_1074_1073	775_781_782_788_789_807_817_823_837_842	1.869645_1.869645_1.869645_1.869645_1.869645_1.869645_1.869645_1.869645_1.869645_1.869645	1	1	0	0
281	Chr14	Jr2D	649	694	1217	1179	1.8e-18	9	1.87039	1.93223888888889	1	1	1	1	1	649_653_661_680_681_686_692_693_694	1217_1213_1207_1188_1187_1186_1181_1180_1179	1.87039_1.87039_1.87039_1.87039_1.87039_1.87039_1.87039_1.87039_1.87039	1	1	0	0
281	Jr2D	Chr14	1217	1179	649	694	1.8e-18	9	1.87039	1.93223888888889	1	1	1	1	1	1217_1213_1207_1188_1187_1186_1181_1180_1179	649_653_661_680_681_686_692_693_694	1.87039_1.87039_1.87039_1.87039_1.87039_1.87039_1.87039_1.87039_1.87039	1	1	0	0
282	Chr14	Jr2S	649	706	890	847	5.9e-29	12	2.034855	2.2567225	1	1	1	1	1	649_661_680_681_686_687_692_693_694_695_698_706	890_880_865_863_861_860_856_855_853_851_848_847	2.034855_2.034855_2.034855_2.034855_2.034855_2.034855_2.034855_2.034855_2.034855_2.034855_2.034855_2.034855	1	1	0	0
282	Jr2S	Chr14	890	847	649	706	5.9e-29	12	2.034855	2.2567225	1	1	1	1	1	890_880_865_863_861_860_856_855_853_851_848_847	649_661_680_681_686_687_692_693_694_695_698_706	2.034855_2.034855_2.034855_2.034855_2.034855_2.034855_2.034855_2.034855_2.034855_2.034855_2.034855_2.034855	1	1	0	0
283	Chr14	Jr2S	773	842	806	772	6e-21	10	2.06316	2.413195	1	1	1	1	1	773_775_785_788_789_807_823_824_837_842	806_803_799_795_794_788_777_776_773_772	2.06316_2.06316_2.06316_2.06316_2.06316_2.06316_2.06316_2.06316_2.06316_2.06316	1	1	0	0
283	Jr2S	Chr14	806	772	773	842	6e-21	10	2.06316	2.413195	1	1	1	1	1	806_803_799_795_794_788_777_776_773_772	773_775_785_788_789_807_823_824_837_842	2.06316_2.06316_2.06316_2.06316_2.06316_2.06316_2.06316_2.06316_2.06316_2.06316	1	1	0	0
284	Chr14	Jr3D	1096	1179	526	592	1.9e-32	14	2.327605	2.38738571428571	1	1	1	1	1	1096_1098_1107_1115_1130_1132_1148_1151_1162_1163_1170_1174_1177_1179	526_528_537_544_551_552_570_574_579_581_584_587_590_592	2.327605_2.327605_2.327605_2.327605_2.327605_2.327605_2.327605_2.327605_2.327605_2.327605_2.327605_2.327605_2.327605_2.327605	1	1	0	0
284	Jr3D	Chr14	526	592	1096	1179	1.9e-32	14	2.327605	2.38738571428571	1	1	1	1	1	526_528_537_544_551_552_570_574_579_581_584_587_590_592	1096_1098_1107_1115_1130_1132_1148_1151_1162_1163_1170_1174_1177_1179	2.327605_2.327605_2.327605_2.327605_2.327605_2.327605_2.327605_2.327605_2.327605_2.327605_2.327605_2.327605_2.327605_2.327605	1	1	0	0
285	Chr14	Jr3D	179	214	2222	2271	1.5e-13	8	2.383505	2.5862825	1	1	1	1	1	179_184_185_187_191_203_213_214	2222_2224_2227_2232_2241_2249_2264_2271	2.383505_2.383505_2.383505_2.383505_2.383505_2.383505_2.383505_2.383505	1	1	0	0
285	Jr3D	Chr14	2222	2271	179	214	1.5e-13	8	2.383505	2.5862825	1	1	1	1	1	2222_2224_2227_2232_2241_2249_2264_2271	179_184_185_187_191_203_213_214	2.383505_2.383505_2.383505_2.383505_2.383505_2.383505_2.383505_2.383505	1	1	0	0
286	Chr14	Jr3D	981	1034	113	65	2e-13	8	1.646865	2.41341375	1	1	1	1	1	981_982_985_991_1006_1009_1022_1034	113_108_100_96_85_80_71_65	1.646865_1.646865_1.646865_1.646865_1.646865_1.646865_1.646865_1.646865	1	1	0	0
286	Jr3D	Chr14	113	65	981	1034	2e-13	8	1.646865	2.41341375	1	1	1	1	1	113_108_100_96_85_80_71_65	981_982_985_991_1006_1009_1022_1034	1.646865_1.646865_1.646865_1.646865_1.646865_1.646865_1.646865_1.646865	1	1	0	0
287	Chr14	Jr3S	179	210	215	190	1.9e-14	8	2.363035	2.41681	1	1	1	1	1	179_183_184_185_187_197_201_210	215_213_212_208_205_202_199_190	2.363035_2.363035_2.363035_2.363035_2.363035_2.363035_2.363035_2.363035	1	1	0	0
287	Jr3S	Chr14	215	190	179	210	1.9e-14	8	2.363035	2.41681	1	1	1	1	1	215_213_212_208_205_202_199_190	179_183_184_185_187_197_201_210	2.363035_2.363035_2.363035_2.363035_2.363035_2.363035_2.363035_2.363035	1	1	0	0
288	Chr14	Jr3S	1130	1179	1461	1430	5.7e-12	7	1.75855	2.25976285714286	1	1	1	1	1	1130_1132_1148_1151_1162_1163_1179	1461_1460_1447_1443_1438_1436_1430	1.75855_1.75855_1.75855_1.75855_1.75855_1.75855_1.75855	1	1	0	0
288	Jr3S	Chr14	1461	1430	1130	1179	5.7e-12	7	1.75855	2.25976285714286	1	1	1	1	1	1461_1460_1447_1443_1438_1436_1430	1130_1132_1148_1151_1162_1163_1179	1.75855_1.75855_1.75855_1.75855_1.75855_1.75855_1.75855	1	1	0	0
289	Chr14	Jr8D	13	546	1010	1678	0	323	0.229365	0.375774309597523	1	1	1	1	1	13_15_17_19_20_25_26_28_29_31_34_35_38_39_41_43_44_46_47_49_50_51_56_57_61_62_63_65_67_68_69_70_73_74_75_76_80_81_84_85_87_89_90_91_92_93_94_95_97_98_99_100_101_102_105_106_107_108_114_115_117_120_121_122_123_124_129_130_131_132_135_136_137_138_139_141_142_143_144_148_151_153_155_156_160_161_162_163_164_167_169_170_171_172_174_175_176_177_178_179_181_182_185_186_187_189_191_193_195_196_200_201_20…	1010_1013_1015_1018_1022_1026_1029_1030_1031_1036_1044_1045_1046_1047_1048_1049_1053_1055_1056_1058_1059_1060_1062_1063_1065_1067_1068_1074_1075_1082_1091_1092_1106_1107_1109_1110_1114_1115_1116_1125_1136_1156_1157_1158_1159_1160_1176_1177_1178_1183_1184_1186_1187_1193_1194_1195_1196_1197_1201_1202_1203_1205_1206_1207_1208_1209_1211_1216_1218_1219_1222_1223_1224_1225_1226_1228_1229_1230_1231_1232…	0.229365_0.229365_0.229365_0.229365_0.229365_0.229365_0.229365_0.229365_0.229365_0.229365_0.229365_0.229365_0.229365_0.229365_0.229365_0.229365_0.229365_0.229365_0.229365_0.229365_0.229365_0.229365_0.229365_0.229365_0.229365_0.229365_0.229365_0.229365_0.229365_0.229365_0.229365_0.229365_0.229365_0.229365_0.229365_0.229365_0.229365_0.229365_0.229365_0.229365_0.229365_0.229365_0.229365_0.229365_0.2…	1	1	0	0
289	Jr8D	Chr14	1010	1678	13	546	0	323	0.229365	0.375774309597523	1	1	1	1	1	1010_1013_1015_1018_1022_1026_1029_1030_1031_1036_1044_1045_1046_1047_1048_1049_1053_1055_1056_1058_1059_1060_1062_1063_1065_1067_1068_1074_1075_1082_1091_1092_1106_1107_1109_1110_1114_1115_1116_1125_1136_1156_1157_1158_1159_1160_1176_1177_1178_1183_1184_1186_1187_1193_1194_1195_1196_1197_1201_1202_1203_1205_1206_1207_1208_1209_1211_1216_1218_1219_1222_1223_1224_1225_1226_1228_1229_1230_1231_1232…	13_15_17_19_20_25_26_28_29_31_34_35_38_39_41_43_44_46_47_49_50_51_56_57_61_62_63_65_67_68_69_70_73_74_75_76_80_81_84_85_87_89_90_91_92_93_94_95_97_98_99_100_101_102_105_106_107_108_114_115_117_120_121_122_123_124_129_130_131_132_135_136_137_138_139_141_142_143_144_148_151_153_155_156_160_161_162_163_164_167_169_170_171_172_174_175_176_177_178_179_181_182_185_186_187_189_191_193_195_196_200_201_20…	0.229365_0.229365_0.229365_0.229365_0.229365_0.229365_0.229365_0.229365_0.229365_0.229365_0.229365_0.229365_0.229365_0.229365_0.229365_0.229365_0.229365_0.229365_0.229365_0.229365_0.229365_0.229365_0.229365_0.229365_0.229365_0.229365_0.229365_0.229365_0.229365_0.229365_0.229365_0.229365_0.229365_0.229365_0.229365_0.229365_0.229365_0.229365_0.229365_0.229365_0.229365_0.229365_0.229365_0.229365_0.2…	1	1	0	0
290	Chr14	Jr8D	981	1316	533	980	0	175	0.244001	0.360644337142857	1	1	1	1	1	981_984_985_986_987_988_990_991_992_993_995_996_997_998_1004_1005_1006_1008_1009_1011_1012_1014_1016_1017_1018_1020_1023_1025_1026_1027_1031_1032_1034_1036_1037_1038_1041_1042_1043_1047_1048_1049_1050_1051_1055_1057_1058_1062_1064_1066_1069_1071_1072_1074_1078_1081_1082_1083_1085_1086_1087_1090_1091_1092_1093_1095_1097_1099_1101_1102_1105_1107_1108_1110_1111_1113_1115_1116_1118_1120_1121_1122_112…	533_535_536_537_538_539_540_541_542_543_546_547_548_549_550_552_554_555_556_559_560_561_562_563_566_567_568_569_571_573_580_583_584_585_586_588_591_597_616_618_619_620_621_622_623_624_626_645_646_647_649_650_651_652_654_655_656_657_658_659_661_662_663_664_666_692_697_698_699_700_717_724_725_726_727_728_729_730_733_735_738_739_740_745_746_747_750_760_761_762_764_769_770_771_772_773_774_775_776_778…	0.244001_0.244001_0.244001_0.244001_0.244001_0.244001_0.244001_0.244001_0.244001_0.244001_0.244001_0.244001_0.244001_0.244001_0.244001_0.244001_0.244001_0.244001_0.244001_0.244001_0.244001_0.244001_0.244001_0.244001_0.244001_0.244001_0.244001_0.244001_0.244001_0.244001_0.244001_0.244001_0.244001_0.244001_0.244001_0.244001_0.244001_0.244001_0.244001_0.244001_0.244001_0.244001_0.244001_0.244001_0.2…	1	1	0	0
290	Jr8D	Chr14	533	980	981	1316	0	175	0.244001	0.360644337142857	1	1	1	1	1	533_535_536_537_538_539_540_541_542_543_546_547_548_549_550_552_554_555_556_559_560_561_562_563_566_567_568_569_571_573_580_583_584_585_586_588_591_597_616_618_619_620_621_622_623_624_626_645_646_647_649_650_651_652_654_655_656_657_658_659_661_662_663_664_666_692_697_698_699_700_717_724_725_726_727_728_729_730_733_735_738_739_740_745_746_747_750_760_761_762_764_769_770_771_772_773_774_775_776_778…	981_984_985_986_987_988_990_991_992_993_995_996_997_998_1004_1005_1006_1008_1009_1011_1012_1014_1016_1017_1018_1020_1023_1025_1026_1027_1031_1032_1034_1036_1037_1038_1041_1042_1043_1047_1048_1049_1050_1051_1055_1057_1058_1062_1064_1066_1069_1071_1072_1074_1078_1081_1082_1083_1085_1086_1087_1090_1091_1092_1093_1095_1097_1099_1101_1102_1105_1107_1108_1110_1111_1113_1115_1116_1118_1120_1121_1122_112…	0.244001_0.244001_0.244001_0.244001_0.244001_0.244001_0.244001_0.244001_0.244001_0.244001_0.244001_0.244001_0.244001_0.244001_0.244001_0.244001_0.244001_0.244001_0.244001_0.244001_0.244001_0.244001_0.244001_0.244001_0.244001_0.244001_0.244001_0.244001_0.244001_0.244001_0.244001_0.244001_0.244001_0.244001_0.244001_0.244001_0.244001_0.244001_0.244001_0.244001_0.244001_0.244001_0.244001_0.244001_0.2…	1	1	0	0
291	Chr14	Jr8D	554	788	2	225	0	151	0.217533	0.352774646357616	1	1	1	1	1	554_557_558_559_567_569_571_572_573_574_579_580_582_584_586_587_588_589_590_591_594_595_596_597_598_599_600_602_603_606_607_609_610_611_612_613_614_615_616_619_620_622_623_624_625_627_629_630_631_632_633_635_636_637_640_641_643_644_649_651_652_653_654_655_658_659_662_663_664_665_668_670_671_672_673_674_675_676_677_680_681_682_684_686_687_689_690_692_693_694_695_696_698_702_704_706_707_708_709_711…	2_3_4_6_8_9_10_11_12_13_15_16_17_18_19_20_21_22_23_24_25_26_27_29_30_31_32_35_36_37_38_40_41_42_43_44_45_46_48_49_50_52_53_54_55_57_59_60_69_70_71_73_74_75_77_78_80_83_93_94_96_97_100_101_102_103_104_105_106_107_108_109_111_112_113_114_115_116_117_118_119_120_121_122_123_126_128_129_130_131_132_133_134_135_137_139_140_142_143_144_145_146_147_148_150_151_152_153_154_155_156_158_168_169_171_173_174…	0.217533_0.217533_0.217533_0.217533_0.217533_0.217533_0.217533_0.217533_0.217533_0.217533_0.217533_0.217533_0.217533_0.217533_0.217533_0.217533_0.217533_0.217533_0.217533_0.217533_0.217533_0.217533_0.217533_0.217533_0.217533_0.217533_0.217533_0.217533_0.217533_0.217533_0.217533_0.217533_0.217533_0.217533_0.217533_0.217533_0.217533_0.217533_0.217533_0.217533_0.217533_0.217533_0.217533_0.217533_0.2…	1	1	0	0
291	Jr8D	Chr14	2	225	554	788	0	151	0.217533	0.352774646357616	1	1	1	1	1	2_3_4_6_8_9_10_11_12_13_15_16_17_18_19_20_21_22_23_24_25_26_27_29_30_31_32_35_36_37_38_40_41_42_43_44_45_46_48_49_50_52_53_54_55_57_59_60_69_70_71_73_74_75_77_78_80_83_93_94_96_97_100_101_102_103_104_105_106_107_108_109_111_112_113_114_115_116_117_118_119_120_121_122_123_126_128_129_130_131_132_133_134_135_137_139_140_142_143_144_145_146_147_148_150_151_152_153_154_155_156_158_168_169_171_173_174…	554_557_558_559_567_569_571_572_573_574_579_580_582_584_586_587_588_589_590_591_594_595_596_597_598_599_600_602_603_606_607_609_610_611_612_613_614_615_616_619_620_622_623_624_625_627_629_630_631_632_633_635_636_637_640_641_643_644_649_651_652_653_654_655_658_659_662_663_664_665_668_670_671_672_673_674_675_676_677_680_681_682_684_686_687_689_690_692_693_694_695_696_698_702_704_706_707_708_709_711…	0.217533_0.217533_0.217533_0.217533_0.217533_0.217533_0.217533_0.217533_0.217533_0.217533_0.217533_0.217533_0.217533_0.217533_0.217533_0.217533_0.217533_0.217533_0.217533_0.217533_0.217533_0.217533_0.217533_0.217533_0.217533_0.217533_0.217533_0.217533_0.217533_0.217533_0.217533_0.217533_0.217533_0.217533_0.217533_0.217533_0.217533_0.217533_0.217533_0.217533_0.217533_0.217533_0.217533_0.217533_0.2…	1	1	0	0
292	Chr14	Jr8D	789	980	254	497	0	128	0.244423	0.34320726015625	1	1	1	1	1	789_790_798_800_801_802_803_804_806_808_809_810_812_815_816_817_819_820_822_825_826_828_832_833_834_835_836_837_839_841_842_843_845_846_847_848_851_852_855_856_858_861_862_863_865_866_868_870_871_872_873_875_877_879_880_881_883_884_885_886_887_888_889_890_891_892_894_895_896_898_899_901_902_903_904_905_906_907_912_913_914_916_917_918_920_922_923_924_925_927_928_930_933_934_935_936_937_938_939_940…	254_256_267_271_274_275_276_277_278_279_280_282_284_285_286_289_292_296_297_298_299_301_302_303_304_305_306_307_308_309_310_311_312_313_316_317_321_322_323_324_325_326_327_329_330_331_332_333_335_336_337_338_340_341_342_343_344_346_347_348_349_350_351_352_353_354_355_356_357_358_359_361_362_363_382_383_384_386_388_390_392_394_395_396_398_401_402_403_404_406_407_408_411_414_425_426_428_429_430_431…	0.244423_0.244423_0.244423_0.244423_0.244423_0.244423_0.244423_0.244423_0.244423_0.244423_0.244423_0.244423_0.244423_0.244423_0.244423_0.244423_0.244423_0.244423_0.244423_0.244423_0.244423_0.244423_0.244423_0.244423_0.244423_0.244423_0.244423_0.244423_0.244423_0.244423_0.244423_0.244423_0.244423_0.244423_0.244423_0.244423_0.244423_0.244423_0.244423_0.244423_0.244423_0.244423_0.244423_0.244423_0.2…	1	1	0	0
292	Jr8D	Chr14	254	497	789	980	0	128	0.244423	0.34320726015625	1	1	1	1	1	254_256_267_271_274_275_276_277_278_279_280_282_284_285_286_289_292_296_297_298_299_301_302_303_304_305_306_307_308_309_310_311_312_313_316_317_321_322_323_324_325_326_327_329_330_331_332_333_335_336_337_338_340_341_342_343_344_346_347_348_349_350_351_352_353_354_355_356_357_358_359_361_362_363_382_383_384_386_388_390_392_394_395_396_398_401_402_403_404_406_407_408_411_414_425_426_428_429_430_431…	789_790_798_800_801_802_803_804_806_808_809_810_812_815_816_817_819_820_822_825_826_828_832_833_834_835_836_837_839_841_842_843_845_846_847_848_851_852_855_856_858_861_862_863_865_866_868_870_871_872_873_875_877_879_880_881_883_884_885_886_887_888_889_890_891_892_894_895_896_898_899_901_902_903_904_905_906_907_912_913_914_916_917_918_920_922_923_924_925_927_928_930_933_934_935_936_937_938_939_940…	0.244423_0.244423_0.244423_0.244423_0.244423_0.244423_0.244423_0.244423_0.244423_0.244423_0.244423_0.244423_0.244423_0.244423_0.244423_0.244423_0.244423_0.244423_0.244423_0.244423_0.244423_0.244423_0.244423_0.244423_0.244423_0.244423_0.244423_0.244423_0.244423_0.244423_0.244423_0.244423_0.244423_0.244423_0.244423_0.244423_0.244423_0.244423_0.244423_0.244423_0.244423_0.244423_0.244423_0.244423_0.2…	1	1	0	0
293	Chr14	Jr8D	116	153	18	50	3.5e-11	7	2.02091	2.25259428571429	1	1	1	1	1	116_124_130_132_134_143_153	18_24_28_31_32_46_50	2.02091_2.02091_2.02091_2.02091_2.02091_2.02091_2.02091	1	1	0	0
293	Jr8D	Chr14	18	50	116	153	3.5e-11	7	2.02091	2.25259428571429	1	1	1	1	1	18_24_28_31_32_46_50	116_124_130_132_134_143_153	2.02091_2.02091_2.02091_2.02091_2.02091_2.02091_2.02091	1	1	0	0
294	Chr14	Jr8S	553	1055	1	464	0	258	0.3087435	0.460409170542635	1	1	1	1	1	553_559_560_561_563_565_566_570_572_573_576_578_580_581_584_587_591_592_594_595_596_598_600_601_607_608_609_610_611_612_613_614_616_620_625_626_628_629_632_634_636_637_653_654_655_656_657_658_660_661_662_664_666_670_672_674_676_677_680_681_682_685_686_687_688_690_691_692_695_696_697_698_699_702_704_705_711_713_717_720_721_722_723_724_725_726_727_728_729_730_733_735_736_738_739_745_747_748_749_750…	1_3_4_5_6_7_9_11_12_13_14_17_18_19_20_22_23_24_25_26_27_28_29_30_31_32_33_34_35_36_38_39_40_41_43_44_45_46_48_51_52_53_55_57_58_59_60_61_63_65_68_69_70_72_75_76_77_78_79_80_81_82_83_84_86_87_88_89_91_92_93_94_96_99_100_101_104_105_110_113_114_116_117_118_120_121_122_123_124_127_131_132_133_141_142_143_146_147_148_149_150_151_152_153_154_155_157_159_161_162_164_165_166_169_170_171_172_173_175_176_…	0.3087435_0.3087435_0.3087435_0.3087435_0.3087435_0.3087435_0.3087435_0.3087435_0.3087435_0.3087435_0.3087435_0.3087435_0.3087435_0.3087435_0.3087435_0.3087435_0.3087435_0.3087435_0.3087435_0.3087435_0.3087435_0.3087435_0.3087435_0.3087435_0.3087435_0.3087435_0.3087435_0.3087435_0.3087435_0.3087435_0.3087435_0.3087435_0.3087435_0.3087435_0.3087435_0.3087435_0.3087435_0.3087435_0.3087435_0.3087435…	1	1	0	0
294	Jr8S	Chr14	1	464	553	1055	0	258	0.3087435	0.460409170542635	1	1	1	1	1	1_3_4_5_6_7_9_11_12_13_14_17_18_19_20_22_23_24_25_26_27_28_29_30_31_32_33_34_35_36_38_39_40_41_43_44_45_46_48_51_52_53_55_57_58_59_60_61_63_65_68_69_70_72_75_76_77_78_79_80_81_82_83_84_86_87_88_89_91_92_93_94_96_99_100_101_104_105_110_113_114_116_117_118_120_121_122_123_124_127_131_132_133_141_142_143_146_147_148_149_150_151_152_153_154_155_157_159_161_162_164_165_166_169_170_171_172_173_175_176_…	553_559_560_561_563_565_566_570_572_573_576_578_580_581_584_587_591_592_594_595_596_598_600_601_607_608_609_610_611_612_613_614_616_620_625_626_628_629_632_634_636_637_653_654_655_656_657_658_660_661_662_664_666_670_672_674_676_677_680_681_682_685_686_687_688_690_691_692_695_696_697_698_699_702_704_705_711_713_717_720_721_722_723_724_725_726_727_728_729_730_733_735_736_738_739_745_747_748_749_750…	0.3087435_0.3087435_0.3087435_0.3087435_0.3087435_0.3087435_0.3087435_0.3087435_0.3087435_0.3087435_0.3087435_0.3087435_0.3087435_0.3087435_0.3087435_0.3087435_0.3087435_0.3087435_0.3087435_0.3087435_0.3087435_0.3087435_0.3087435_0.3087435_0.3087435_0.3087435_0.3087435_0.3087435_0.3087435_0.3087435_0.3087435_0.3087435_0.3087435_0.3087435_0.3087435_0.3087435_0.3087435_0.3087435_0.3087435_0.3087435…	1	1	0	0
295	Chr14	Jr8S	4	537	726	1134	0	202	0.2847585	0.435515633663366	1	1	1	1	1	4_11_14_18_23_24_25_26_27_28_31_33_35_36_50_51_52_55_64_71_73_74_81_87_88_92_94_96_107_109_116_118_121_122_123_130_132_133_136_140_141_142_143_149_151_155_167_170_171_172_173_175_177_178_179_180_187_189_193_195_199_200_206_208_211_213_216_217_218_220_224_225_226_229_230_231_242_244_246_247_248_250_252_257_259_260_263_264_266_267_268_271_272_276_278_281_284_285_289_290_291_295_298_299_301_303_304_…	726_735_741_742_746_747_748_755_762_764_770_772_773_774_775_776_778_779_781_784_788_789_790_794_797_800_801_803_805_806_807_808_809_810_812_813_815_816_817_819_821_822_823_826_835_836_837_838_839_840_846_847_848_849_850_852_854_855_858_859_861_863_864_867_868_869_887_888_889_890_892_896_897_898_899_901_913_915_916_917_919_921_922_928_940_941_942_943_944_945_946_948_949_950_952_953_954_956_957_958…	0.2847585_0.2847585_0.2847585_0.2847585_0.2847585_0.2847585_0.2847585_0.2847585_0.2847585_0.2847585_0.2847585_0.2847585_0.2847585_0.2847585_0.2847585_0.2847585_0.2847585_0.2847585_0.2847585_0.2847585_0.2847585_0.2847585_0.2847585_0.2847585_0.2847585_0.2847585_0.2847585_0.2847585_0.2847585_0.2847585_0.2847585_0.2847585_0.2847585_0.2847585_0.2847585_0.2847585_0.2847585_0.2847585_0.2847585_0.2847585…	1	1	0	0
295	Jr8S	Chr14	726	1134	4	537	0	202	0.2847585	0.435515633663366	1	1	1	1	1	726_735_741_742_746_747_748_755_762_764_770_772_773_774_775_776_778_779_781_784_788_789_790_794_797_800_801_803_805_806_807_808_809_810_812_813_815_816_817_819_821_822_823_826_835_836_837_838_839_840_846_847_848_849_850_852_854_855_858_859_861_863_864_867_868_869_887_888_889_890_892_896_897_898_899_901_913_915_916_917_919_921_922_928_940_941_942_943_944_945_946_948_949_950_952_953_954_956_957_958…	4_11_14_18_23_24_25_26_27_28_31_33_35_36_50_51_52_55_64_71_73_74_81_87_88_92_94_96_107_109_116_118_121_122_123_130_132_133_136_140_141_142_143_149_151_155_167_170_171_172_173_175_177_178_179_180_187_189_193_195_199_200_206_208_211_213_216_217_218_220_224_225_226_229_230_231_242_244_246_247_248_250_252_257_259_260_263_264_266_267_268_271_272_276_278_281_284_285_289_290_291_295_298_299_301_303_304_…	0.2847585_0.2847585_0.2847585_0.2847585_0.2847585_0.2847585_0.2847585_0.2847585_0.2847585_0.2847585_0.2847585_0.2847585_0.2847585_0.2847585_0.2847585_0.2847585_0.2847585_0.2847585_0.2847585_0.2847585_0.2847585_0.2847585_0.2847585_0.2847585_0.2847585_0.2847585_0.2847585_0.2847585_0.2847585_0.2847585_0.2847585_0.2847585_0.2847585_0.2847585_0.2847585_0.2847585_0.2847585_0.2847585_0.2847585_0.2847585…	1	1	0	0
296	Chr14	Jr8S	1061	1295	493	716	0	90	0.2997285	0.382650433333333	1	1	1	1	1	1061_1064_1065_1067_1069_1074_1077_1078_1079_1082_1083_1085_1086_1087_1088_1089_1090_1091_1092_1093_1098_1101_1105_1108_1109_1110_1112_1118_1121_1122_1126_1129_1130_1131_1132_1133_1136_1137_1140_1144_1145_1151_1154_1155_1160_1162_1163_1166_1172_1173_1174_1180_1181_1182_1183_1184_1185_1186_1187_1190_1191_1193_1194_1196_1201_1202_1203_1205_1209_1211_1212_1216_1218_1222_1223_1228_1230_1238_1239_1240…	493_497_498_499_500_507_508_509_513_514_515_518_521_522_523_524_526_527_529_530_532_534_535_536_537_539_540_544_547_548_549_550_551_552_553_555_556_557_559_560_561_565_567_586_594_595_596_598_603_604_605_606_607_608_614_615_617_620_621_622_623_624_627_629_630_639_640_641_642_643_644_645_648_649_650_653_657_659_660_664_665_667_668_669_672_676_680_682_692_716	0.2997285_0.2997285_0.2997285_0.2997285_0.2997285_0.2997285_0.2997285_0.2997285_0.2997285_0.2997285_0.2997285_0.2997285_0.2997285_0.2997285_0.2997285_0.2997285_0.2997285_0.2997285_0.2997285_0.2997285_0.2997285_0.2997285_0.2997285_0.2997285_0.2997285_0.2997285_0.2997285_0.2997285_0.2997285_0.2997285_0.2997285_0.2997285_0.2997285_0.2997285_0.2997285_0.2997285_0.2997285_0.2997285_0.2997285_0.2997285…	1	1	0	0
296	Jr8S	Chr14	493	716	1061	1295	0	90	0.2997285	0.382650433333333	1	1	1	1	1	493_497_498_499_500_507_508_509_513_514_515_518_521_522_523_524_526_527_529_530_532_534_535_536_537_539_540_544_547_548_549_550_551_552_553_555_556_557_559_560_561_565_567_586_594_595_596_598_603_604_605_606_607_608_614_615_617_620_621_622_623_624_627_629_630_639_640_641_642_643_644_645_648_649_650_653_657_659_660_664_665_667_668_669_672_676_680_682_692_716	1061_1064_1065_1067_1069_1074_1077_1078_1079_1082_1083_1085_1086_1087_1088_1089_1090_1091_1092_1093_1098_1101_1105_1108_1109_1110_1112_1118_1121_1122_1126_1129_1130_1131_1132_1133_1136_1137_1140_1144_1145_1151_1154_1155_1160_1162_1163_1166_1172_1173_1174_1180_1181_1182_1183_1184_1185_1186_1187_1190_1191_1193_1194_1196_1201_1202_1203_1205_1209_1211_1212_1216_1218_1222_1223_1228_1230_1238_1239_1240…	0.2997285_0.2997285_0.2997285_0.2997285_0.2997285_0.2997285_0.2997285_0.2997285_0.2997285_0.2997285_0.2997285_0.2997285_0.2997285_0.2997285_0.2997285_0.2997285_0.2997285_0.2997285_0.2997285_0.2997285_0.2997285_0.2997285_0.2997285_0.2997285_0.2997285_0.2997285_0.2997285_0.2997285_0.2997285_0.2997285_0.2997285_0.2997285_0.2997285_0.2997285_0.2997285_0.2997285_0.2997285_0.2997285_0.2997285_0.2997285…	1	1	0	0
297	Chr15	Jr1D	610	857	2852	3056	3.1e-122	37	1.69999	1.88845027027027	1	1	1	1	1	610_616_620_623_624_625_630_633_638_646_658_659_662_672_683_685_691_700_710_716_719_726_742_743_753_759_784_789_799_804_816_822_831_835_839_852_857	2852_2863_2865_2867_2872_2873_2875_2878_2882_2886_2895_2897_2908_2909_2914_2917_2920_2939_2949_2951_2957_2963_2972_2976_2987_2994_3006_3008_3012_3013_3018_3025_3033_3034_3039_3045_3056	1.69999_1.69999_1.69999_1.69999_1.69999_1.69999_1.69999_1.69999_1.69999_1.69999_1.69999_1.69999_1.69999_1.69999_1.69999_1.69999_1.69999_1.69999_1.69999_1.69999_1.69999_1.69999_1.69999_1.69999_1.69999_1.69999_1.69999_1.69999_1.69999_1.69999_1.69999_1.69999_1.69999_1.69999_1.69999_1.69999_1.69999	1	1	0	0
297	Jr1D	Chr15	2852	3056	610	857	3.1e-122	37	1.69999	1.88845027027027	1	1	1	1	1	2852_2863_2865_2867_2872_2873_2875_2878_2882_2886_2895_2897_2908_2909_2914_2917_2920_2939_2949_2951_2957_2963_2972_2976_2987_2994_3006_3008_3012_3013_3018_3025_3033_3034_3039_3045_3056	610_616_620_623_624_625_630_633_638_646_658_659_662_672_683_685_691_700_710_716_719_726_742_743_753_759_784_789_799_804_816_822_831_835_839_852_857	1.69999_1.69999_1.69999_1.69999_1.69999_1.69999_1.69999_1.69999_1.69999_1.69999_1.69999_1.69999_1.69999_1.69999_1.69999_1.69999_1.69999_1.69999_1.69999_1.69999_1.69999_1.69999_1.69999_1.69999_1.69999_1.69999_1.69999_1.69999_1.69999_1.69999_1.69999_1.69999_1.69999_1.69999_1.69999_1.69999_1.69999	1	1	0	0
298	Chr15	Jr1D	496	582	2761	2832	3.4e-20	10	1.90223	1.97028	1	1	1	1	1	496_504_510_513_514_534_539_559_576_582	2761_2774_2777_2778_2779_2796_2803_2815_2824_2832	1.90223_1.90223_1.90223_1.90223_1.90223_1.90223_1.90223_1.90223_1.90223_1.90223	1	1	0	0
298	Jr1D	Chr15	2761	2832	496	582	3.4e-20	10	1.90223	1.97028	1	1	1	1	1	2761_2774_2777_2778_2779_2796_2803_2815_2824_2832	496_504_510_513_514_534_539_559_576_582	1.90223_1.90223_1.90223_1.90223_1.90223_1.90223_1.90223_1.90223_1.90223_1.90223	1	1	0	0
299	Chr15	Jr1S	616	835	1731	1866	4.9e-91	29	1.6857	1.86608148275862	1	1	1	1	1	616_620_623_625_630_633_635_638_644_658_659_662_672_685_691_695_700_702_710_726_740_760_762_770_789_799_804_814_835	1731_1733_1735_1739_1741_1742_1745_1746_1748_1757_1758_1762_1763_1768_1772_1774_1784_1786_1792_1801_1809_1830_1832_1836_1843_1848_1849_1853_1866	1.6857_1.6857_1.6857_1.6857_1.6857_1.6857_1.6857_1.6857_1.6857_1.6857_1.6857_1.6857_1.6857_1.6857_1.6857_1.6857_1.6857_1.6857_1.6857_1.6857_1.6857_1.6857_1.6857_1.6857_1.6857_1.6857_1.6857_1.6857_1.6857	1	1	0	0
299	Jr1S	Chr15	1731	1866	616	835	4.9e-91	29	1.6857	1.86608148275862	1	1	1	1	1	1731_1733_1735_1739_1741_1742_1745_1746_1748_1757_1758_1762_1763_1768_1772_1774_1784_1786_1792_1801_1809_1830_1832_1836_1843_1848_1849_1853_1866	616_620_623_625_630_633_635_638_644_658_659_662_672_685_691_695_700_702_710_726_740_760_762_770_789_799_804_814_835	1.6857_1.6857_1.6857_1.6857_1.6857_1.6857_1.6857_1.6857_1.6857_1.6857_1.6857_1.6857_1.6857_1.6857_1.6857_1.6857_1.6857_1.6857_1.6857_1.6857_1.6857_1.6857_1.6857_1.6857_1.6857_1.6857_1.6857_1.6857_1.6857	1	1	0	0
300	Chr15	Jr1S	472	576	1640	1699	1.6e-10	7	1.74848	2.13724714285714	1	1	1	1	1	472_496_504_513_534_559_576	1640_1659_1664_1667_1677_1691_1699	1.74848_1.74848_1.74848_1.74848_1.74848_1.74848_1.74848	1	1	0	0
300	Jr1S	Chr15	1640	1699	472	576	1.6e-10	7	1.74848	2.13724714285714	1	1	1	1	1	1640_1659_1664_1667_1677_1691_1699	472_496_504_513_534_559_576	1.74848_1.74848_1.74848_1.74848_1.74848_1.74848_1.74848	1	1	0	0
301	Chr15	Jr5D	709	874	1912	2106	6.9e-90	28	1.689785	1.93855928571429	1	1	1	1	1	709_710_711_712_713_716_725_726_749_754_762_780_784_792_799_810_826_833_835_841_849_850_856_860_868_872_873_874	1912_1913_1918_1920_1921_1922_1946_1949_1970_1974_1985_2007_2011_2014_2018_2019_2039_2055_2059_2066_2070_2071_2079_2083_2098_2103_2104_2106	1.689785_1.689785_1.689785_1.689785_1.689785_1.689785_1.689785_1.689785_1.689785_1.689785_1.689785_1.689785_1.689785_1.689785_1.689785_1.689785_1.689785_1.689785_1.689785_1.689785_1.689785_1.689785_1.689785_1.689785_1.689785_1.689785_1.689785_1.689785	1	1	0	0
301	Jr5D	Chr15	1912	2106	709	874	6.9e-90	28	1.689785	1.93855928571429	1	1	1	1	1	1912_1913_1918_1920_1921_1922_1946_1949_1970_1974_1985_2007_2011_2014_2018_2019_2039_2055_2059_2066_2070_2071_2079_2083_2098_2103_2104_2106	709_710_711_712_713_716_725_726_749_754_762_780_784_792_799_810_826_833_835_841_849_850_856_860_868_872_873_874	1.689785_1.689785_1.689785_1.689785_1.689785_1.689785_1.689785_1.689785_1.689785_1.689785_1.689785_1.689785_1.689785_1.689785_1.689785_1.689785_1.689785_1.689785_1.689785_1.689785_1.689785_1.689785_1.689785_1.689785_1.689785_1.689785_1.689785_1.689785	1	1	0	0
302	Chr15	Jr5D	603	694	1779	1874	4.4e-48	18	1.78166	1.81766433333333	1	1	1	1	1	603_609_623_624_630_648_652_653_655_659_662_664_671_672_677_682_691_694	1779_1790_1796_1799_1805_1827_1834_1835_1836_1842_1843_1846_1848_1849_1854_1856_1872_1874	1.78166_1.78166_1.78166_1.78166_1.78166_1.78166_1.78166_1.78166_1.78166_1.78166_1.78166_1.78166_1.78166_1.78166_1.78166_1.78166_1.78166_1.78166	1	1	0	0
302	Jr5D	Chr15	1779	1874	603	694	4.4e-48	18	1.78166	1.81766433333333	1	1	1	1	1	1779_1790_1796_1799_1805_1827_1834_1835_1836_1842_1843_1846_1848_1849_1854_1856_1872_1874	603_609_623_624_630_648_652_653_655_659_662_664_671_672_677_682_691_694	1.78166_1.78166_1.78166_1.78166_1.78166_1.78166_1.78166_1.78166_1.78166_1.78166_1.78166_1.78166_1.78166_1.78166_1.78166_1.78166_1.78166_1.78166	1	1	0	0
303	Chr15	Jr5D	476	576	1613	1720	2.5e-25	12	1.754115	2.00712916666667	1	1	1	1	1	476_482_487_496_507_514_529_534_555_565_572_576	1613_1632_1643_1646_1659_1667_1684_1694_1709_1712_1719_1720	1.754115_1.754115_1.754115_1.754115_1.754115_1.754115_1.754115_1.754115_1.754115_1.754115_1.754115_1.754115	1	1	0	0
303	Jr5D	Chr15	1613	1720	476	576	2.5e-25	12	1.754115	2.00712916666667	1	1	1	1	1	1613_1632_1643_1646_1659_1667_1684_1694_1709_1712_1719_1720	476_482_487_496_507_514_529_534_555_565_572_576	1.754115_1.754115_1.754115_1.754115_1.754115_1.754115_1.754115_1.754115_1.754115_1.754115_1.754115_1.754115	1	1	0	0
304	Chr15	Jr5D	6	176	220	33	2.7e-93	30	1.80307	2.063207	1	1	1	1	1	6_11_16_34_36_55_63_67_68_76_81_85_88_90_93_106_113_119_128_133_138_139_140_148_149_152_162_163_170_176	220_211_207_197_194_181_171_165_162_158_156_155_151_150_139_123_115_104_92_90_86_83_77_71_67_66_56_46_40_33	1.80307_1.80307_1.80307_1.80307_1.80307_1.80307_1.80307_1.80307_1.80307_1.80307_1.80307_1.80307_1.80307_1.80307_1.80307_1.80307_1.80307_1.80307_1.80307_1.80307_1.80307_1.80307_1.80307_1.80307_1.80307_1.80307_1.80307_1.80307_1.80307_1.80307	1	1	0	0
304	Jr5D	Chr15	220	33	6	176	2.7e-93	30	1.80307	2.063207	1	1	1	1	1	220_211_207_197_194_181_171_165_162_158_156_155_151_150_139_123_115_104_92_90_86_83_77_71_67_66_56_46_40_33	6_11_16_34_36_55_63_67_68_76_81_85_88_90_93_106_113_119_128_133_138_139_140_148_149_152_162_163_170_176	1.80307_1.80307_1.80307_1.80307_1.80307_1.80307_1.80307_1.80307_1.80307_1.80307_1.80307_1.80307_1.80307_1.80307_1.80307_1.80307_1.80307_1.80307_1.80307_1.80307_1.80307_1.80307_1.80307_1.80307_1.80307_1.80307_1.80307_1.80307_1.80307_1.80307	1	1	0	0
305	Chr15	Jr5D	277	394	338	240	4.1e-42	17	1.66123	2.05203235294118	1	1	1	1	1	277_283_285_288_305_307_318_332_343_350_356_363_364_367_376_385_394	338_335_333_332_324_319_312_300_293_288_284_271_263_260_254_250_240	1.66123_1.66123_1.66123_1.66123_1.66123_1.66123_1.66123_1.66123_1.66123_1.66123_1.66123_1.66123_1.66123_1.66123_1.66123_1.66123_1.66123	1	1	0	0
305	Jr5D	Chr15	338	240	277	394	4.1e-42	17	1.66123	2.05203235294118	1	1	1	1	1	338_335_333_332_324_319_312_300_293_288_284_271_263_260_254_250_240	277_283_285_288_305_307_318_332_343_350_356_363_364_367_376_385_394	1.66123_1.66123_1.66123_1.66123_1.66123_1.66123_1.66123_1.66123_1.66123_1.66123_1.66123_1.66123_1.66123_1.66123_1.66123_1.66123_1.66123	1	1	0	0
306	Chr15	Jr5D	1028	1078	119	60	1.2e-31	13	1.63776	2.10627230769231	1	1	1	1	1	1028_1029_1030_1049_1050_1053_1055_1066_1069_1072_1074_1076_1078	119_113_110_93_92_86_83_79_74_67_65_61_60	1.63776_1.63776_1.63776_1.63776_1.63776_1.63776_1.63776_1.63776_1.63776_1.63776_1.63776_1.63776_1.63776	1	1	0	0
306	Jr5D	Chr15	119	60	1028	1078	1.2e-31	13	1.63776	2.10627230769231	1	1	1	1	1	119_113_110_93_92_86_83_79_74_67_65_61_60	1028_1029_1030_1049_1050_1053_1055_1066_1069_1072_1074_1076_1078	1.63776_1.63776_1.63776_1.63776_1.63776_1.63776_1.63776_1.63776_1.63776_1.63776_1.63776_1.63776_1.63776	1	1	0	0
307	Chr15	Jr5D	1247	1327	488	374	2.1e-34	14	1.929455	2.02564571428571	1	1	1	1	1	1247_1257_1260_1268_1277_1278_1281_1288_1304_1313_1324_1325_1326_1327	488_478_474_449_445_443_442_439_421_402_389_387_383_374	1.929455_1.929455_1.929455_1.929455_1.929455_1.929455_1.929455_1.929455_1.929455_1.929455_1.929455_1.929455_1.929455_1.929455	1	1	0	0
307	Jr5D	Chr15	488	374	1247	1327	2.1e-34	14	1.929455	2.02564571428571	1	1	1	1	1	488_478_474_449_445_443_442_439_421_402_389_387_383_374	1247_1257_1260_1268_1277_1278_1281_1288_1304_1313_1324_1325_1326_1327	1.929455_1.929455_1.929455_1.929455_1.929455_1.929455_1.929455_1.929455_1.929455_1.929455_1.929455_1.929455_1.929455_1.929455	1	1	0	0
308	Chr15	Jr5D	981	1010	235	166	2.7e-14	8	2.44405	2.2941775	1	1	1	1	1	981_983_985_990_994_1006_1009_1010	235_219_217_209_208_183_175_166	2.44405_2.44405_2.44405_2.44405_2.44405_2.44405_2.44405_2.44405	1	1	0	0
308	Jr5D	Chr15	235	166	981	1010	2.7e-14	8	2.44405	2.2941775	1	1	1	1	1	235_219_217_209_208_183_175_166	981_983_985_990_994_1006_1009_1010	2.44405_2.44405_2.44405_2.44405_2.44405_2.44405_2.44405_2.44405	1	1	0	0
309	Chr15	Jr5D	187	227	489	438	7.3e-11	7	1.67999	2.024677	1	1	1	1	1	187_190_201_206_208_211_227	489_478_466_462_460_451_438	1.67999_1.67999_1.67999_1.67999_1.67999_1.67999_1.67999	1	1	0	0
309	Jr5D	Chr15	489	438	187	227	7.3e-11	7	1.67999	2.024677	1	1	1	1	1	489_478_466_462_460_451_438	187_190_201_206_208_211_227	1.67999_1.67999_1.67999_1.67999_1.67999_1.67999_1.67999	1	1	0	0
310	Chr15	Jr5D	1355	1411	349	281	1.6e-10	7	2.1512	2.73336	1	1	1	1	1	1355_1367_1374_1394_1401_1409_1411	349_341_332_312_300_288_281	2.1512_2.1512_2.1512_2.1512_2.1512_2.1512_2.1512	1	1	0	0
310	Jr5D	Chr15	349	281	1355	1411	1.6e-10	7	2.1512	2.73336	1	1	1	1	1	349_341_332_312_300_288_281	1355_1367_1374_1394_1401_1409_1411	2.1512_2.1512_2.1512_2.1512_2.1512_2.1512_2.1512	1	1	0	0
311	Chr15	Jr5S	609	786	1573	1718	4e-57	20	1.62082	2.0049106	1	1	1	1	1	609_622_624_629_653_659_662_671_672_677_691_709_710_712_725_749_754_780_784_786	1573_1577_1583_1586_1602_1611_1612_1614_1615_1618_1627_1652_1655_1658_1675_1691_1694_1715_1717_1718	1.62082_1.62082_1.62082_1.62082_1.62082_1.62082_1.62082_1.62082_1.62082_1.62082_1.62082_1.62082_1.62082_1.62082_1.62082_1.62082_1.62082_1.62082_1.62082_1.62082	1	1	0	0
311	Jr5S	Chr15	1573	1718	609	786	4e-57	20	1.62082	2.0049106	1	1	1	1	1	1573_1577_1583_1586_1602_1611_1612_1614_1615_1618_1627_1652_1655_1658_1675_1691_1694_1715_1717_1718	609_622_624_629_653_659_662_671_672_677_691_709_710_712_725_749_754_780_784_786	1.62082_1.62082_1.62082_1.62082_1.62082_1.62082_1.62082_1.62082_1.62082_1.62082_1.62082_1.62082_1.62082_1.62082_1.62082_1.62082_1.62082_1.62082_1.62082_1.62082	1	1	0	0
312	Chr15	Jr5S	826	872	1735	1771	2.4e-14	8	1.72411	1.90549625	1	1	1	1	1	826_833_835_838_841_850_868_872	1735_1742_1743_1744_1748_1750_1765_1771	1.72411_1.72411_1.72411_1.72411_1.72411_1.72411_1.72411_1.72411	1	1	0	0
312	Jr5S	Chr15	1735	1771	826	872	2.4e-14	8	1.72411	1.90549625	1	1	1	1	1	1735_1742_1743_1744_1748_1750_1765_1771	826_833_835_838_841_850_868_872	1.72411_1.72411_1.72411_1.72411_1.72411_1.72411_1.72411_1.72411	1	1	0	0
313	Chr15	Jr5S	6	176	193	25	1.4e-87	28	1.918365	2.04300142857143	1	1	1	1	1	6_16_34_36_56_63_65_66_68_70_71_74_76_81_88_90_93_99_113_133_138_139_140_143_152_162_170_176	193_182_167_165_152_144_143_141_137_136_131_126_121_120_115_114_102_99_80_65_64_59_52_50_41_33_28_25	1.918365_1.918365_1.918365_1.918365_1.918365_1.918365_1.918365_1.918365_1.918365_1.918365_1.918365_1.918365_1.918365_1.918365_1.918365_1.918365_1.918365_1.918365_1.918365_1.918365_1.918365_1.918365_1.918365_1.918365_1.918365_1.918365_1.918365_1.918365	1	1	0	0
313	Jr5S	Chr15	193	25	6	176	1.4e-87	28	1.918365	2.04300142857143	1	1	1	1	1	193_182_167_165_152_144_143_141_137_136_131_126_121_120_115_114_102_99_80_65_64_59_52_50_41_33_28_25	6_16_34_36_56_63_65_66_68_70_71_74_76_81_88_90_93_99_113_133_138_139_140_143_152_162_170_176	1.918365_1.918365_1.918365_1.918365_1.918365_1.918365_1.918365_1.918365_1.918365_1.918365_1.918365_1.918365_1.918365_1.918365_1.918365_1.918365_1.918365_1.918365_1.918365_1.918365_1.918365_1.918365_1.918365_1.918365_1.918365_1.918365_1.918365_1.918365	1	1	0	0
314	Chr15	Jr5S	277	394	301	219	1.6e-22	10	1.831635	2.121984	1	1	1	1	1	277_282_285_307_318_332_356_385_386_394	301_296_294_283_275_267_252_225_224_219	1.831635_1.831635_1.831635_1.831635_1.831635_1.831635_1.831635_1.831635_1.831635_1.831635	1	1	0	0
314	Jr5S	Chr15	301	219	277	394	1.6e-22	10	1.831635	2.121984	1	1	1	1	1	301_296_294_283_275_267_252_225_224_219	277_282_285_307_318_332_356_385_386_394	1.831635_1.831635_1.831635_1.831635_1.831635_1.831635_1.831635_1.831635_1.831635_1.831635	1	1	0	0
315	Chr15	Jr5S	1029	1082	78	34	5.5e-18	9	1.61115	1.99024444444444	1	1	1	1	1	1029_1030_1049_1053_1055_1066_1068_1078_1082	78_77_67_64_59_54_47_38_34	1.61115_1.61115_1.61115_1.61115_1.61115_1.61115_1.61115_1.61115_1.61115	1	1	0	0
315	Jr5S	Chr15	78	34	1029	1082	5.5e-18	9	1.61115	1.99024444444444	1	1	1	1	1	78_77_67_64_59_54_47_38_34	1029_1030_1049_1053_1055_1066_1068_1078_1082	1.61115_1.61115_1.61115_1.61115_1.61115_1.61115_1.61115_1.61115_1.61115	1	1	0	0
316	Chr15	Jr5S	977	1010	196	140	7.4e-18	9	1.54476	1.90449333333333	1	1	1	1	1	977_983_985_990_994_998_1006_1009_1010	196_190_187_184_183_181_156_150_140	1.54476_1.54476_1.54476_1.54476_1.54476_1.54476_1.54476_1.54476_1.54476	1	1	0	0
316	Jr5S	Chr15	196	140	977	1010	7.4e-18	9	1.54476	1.90449333333333	1	1	1	1	1	196_190_187_184_183_181_156_150_140	977_983_985_990_994_998_1006_1009_1010	1.54476_1.54476_1.54476_1.54476_1.54476_1.54476_1.54476_1.54476_1.54476	1	1	0	0
317	Chr15	Jr5S	1355	1411	310	250	4.4e-16	9	2.05211	2.67397555555556	1	1	1	1	1	1355_1367_1369_1373_1382_1387_1394_1403_1411	310_303_296_294_291_283_275_267_250	2.05211_2.05211_2.05211_2.05211_2.05211_2.05211_2.05211_2.05211_2.05211	1	1	0	0
317	Jr5S	Chr15	310	250	1355	1411	4.4e-16	9	2.05211	2.67397555555556	1	1	1	1	1	310_303_296_294_291_283_275_267_250	1355_1367_1369_1373_1382_1387_1394_1403_1411	2.05211_2.05211_2.05211_2.05211_2.05211_2.05211_2.05211_2.05211_2.05211	1	1	0	0
318	Chr15	Jr6D	1196	1229	951	1002	9.9e-21	10	1.74008	1.945753	1	1	1	1	1	1196_1197_1202_1204_1205_1220_1222_1225_1228_1229	951_952_955_959_964_975_982_993_995_1002	1.74008_1.74008_1.74008_1.74008_1.74008_1.74008_1.74008_1.74008_1.74008_1.74008	1	1	0	0
318	Jr6D	Chr15	951	1002	1196	1229	9.9e-21	10	1.74008	1.945753	1	1	1	1	1	951_952_955_959_964_975_982_993_995_1002	1196_1197_1202_1204_1205_1220_1222_1225_1228_1229	1.74008_1.74008_1.74008_1.74008_1.74008_1.74008_1.74008_1.74008_1.74008_1.74008	1	1	0	0
319	Chr15	Jr6S	1189	1228	680	723	2.1e-24	11	1.60407	1.91319818181818	1	1	1	1	1	1189_1196_1197_1198_1202_1204_1205_1212_1220_1225_1228	680_683_684_685_688_700_704_708_712_720_723	1.60407_1.60407_1.60407_1.60407_1.60407_1.60407_1.60407_1.60407_1.60407_1.60407_1.60407	1	1	0	0
319	Jr6S	Chr15	680	723	1189	1228	2.1e-24	11	1.60407	1.91319818181818	1	1	1	1	1	680_683_684_685_688_700_704_708_712_720_723	1189_1196_1197_1198_1202_1204_1205_1212_1220_1225_1228	1.60407_1.60407_1.60407_1.60407_1.60407_1.60407_1.60407_1.60407_1.60407_1.60407_1.60407	1	1	0	0
320	Chr15	Jr7D	6	430	1268	1824	0	196	0.2862895	0.43270581122449	1	1	1	1	1	6_7_8_9_10_11_20_27_35_36_38_54_58_63_64_74_81_86_88_89_90_91_93_95_96_99_101_102_106_107_108_109_110_113_116_117_123_127_128_130_132_133_134_138_139_141_148_149_152_155_156_158_159_163_164_165_168_169_170_173_174_176_181_182_183_185_187_190_193_194_195_198_200_201_204_208_210_211_214_215_217_221_225_227_228_231_234_238_239_242_243_246_247_248_249_252_253_254_256_257_261_262_264_265_267_272_275_2…	1268_1270_1271_1274_1277_1278_1299_1308_1313_1316_1317_1337_1339_1342_1343_1364_1366_1368_1370_1371_1372_1374_1382_1383_1384_1385_1387_1388_1391_1392_1395_1396_1397_1402_1403_1404_1407_1409_1424_1425_1426_1427_1429_1433_1435_1444_1445_1447_1448_1451_1452_1454_1456_1458_1459_1460_1462_1469_1470_1472_1474_1477_1480_1483_1484_1487_1488_1494_1496_1497_1499_1501_1502_1504_1510_1512_1515_1516_1521_1522…	0.2862895_0.2862895_0.2862895_0.2862895_0.2862895_0.2862895_0.2862895_0.2862895_0.2862895_0.2862895_0.2862895_0.2862895_0.2862895_0.2862895_0.2862895_0.2862895_0.2862895_0.2862895_0.2862895_0.2862895_0.2862895_0.2862895_0.2862895_0.2862895_0.2862895_0.2862895_0.2862895_0.2862895_0.2862895_0.2862895_0.2862895_0.2862895_0.2862895_0.2862895_0.2862895_0.2862895_0.2862895_0.2862895_0.2862895_0.2862895…	1	1	0	0
320	Jr7D	Chr15	1268	1824	6	430	0	196	0.2862895	0.43270581122449	1	1	1	1	1	1268_1270_1271_1274_1277_1278_1299_1308_1313_1316_1317_1337_1339_1342_1343_1364_1366_1368_1370_1371_1372_1374_1382_1383_1384_1385_1387_1388_1391_1392_1395_1396_1397_1402_1403_1404_1407_1409_1424_1425_1426_1427_1429_1433_1435_1444_1445_1447_1448_1451_1452_1454_1456_1458_1459_1460_1462_1469_1470_1472_1474_1477_1480_1483_1484_1487_1488_1494_1496_1497_1499_1501_1502_1504_1510_1512_1515_1516_1521_1522…	6_7_8_9_10_11_20_27_35_36_38_54_58_63_64_74_81_86_88_89_90_91_93_95_96_99_101_102_106_107_108_109_110_113_116_117_123_127_128_130_132_133_134_138_139_141_148_149_152_155_156_158_159_163_164_165_168_169_170_173_174_176_181_182_183_185_187_190_193_194_195_198_200_201_204_208_210_211_214_215_217_221_225_227_228_231_234_238_239_242_243_246_247_248_249_252_253_254_256_257_261_262_264_265_267_272_275_2…	0.2862895_0.2862895_0.2862895_0.2862895_0.2862895_0.2862895_0.2862895_0.2862895_0.2862895_0.2862895_0.2862895_0.2862895_0.2862895_0.2862895_0.2862895_0.2862895_0.2862895_0.2862895_0.2862895_0.2862895_0.2862895_0.2862895_0.2862895_0.2862895_0.2862895_0.2862895_0.2862895_0.2862895_0.2862895_0.2862895_0.2862895_0.2862895_0.2862895_0.2862895_0.2862895_0.2862895_0.2862895_0.2862895_0.2862895_0.2862895…	1	1	0	0
321	Chr15	Jr7D	447	476	1182	1243	2.5e-29	13	0.303899	0.465365384615385	1	1	1	1	1	447_452_454_455_456_462_464_465_468_471_472_475_476	1182_1197_1198_1201_1202_1206_1207_1214_1225_1228_1239_1242_1243	0.303899_0.303899_0.303899_0.303899_0.303899_0.303899_0.303899_0.303899_0.303899_0.303899_0.303899_0.303899_0.303899	1	1	0	0
321	Jr7D	Chr15	1182	1243	447	476	2.5e-29	13	0.303899	0.465365384615385	1	1	1	1	1	1182_1197_1198_1201_1202_1206_1207_1214_1225_1228_1239_1242_1243	447_452_454_455_456_462_464_465_468_471_472_475_476	0.303899_0.303899_0.303899_0.303899_0.303899_0.303899_0.303899_0.303899_0.303899_0.303899_0.303899_0.303899_0.303899	1	1	0	0
322	Chr15	Jr7D	1369	1401	1627	1670	9.1e-14	7	2.51534	2.22909642857143	1	1	1	1	1	1369_1374_1377_1381_1389_1394_1401	1627_1631_1633_1647_1661_1663_1670	2.51534_2.51534_2.51534_2.51534_2.51534_2.51534_2.51534	1	1	0	0
322	Jr7D	Chr15	1627	1670	1369	1401	9.1e-14	7	2.51534	2.22909642857143	1	1	1	1	1	1627_1631_1633_1647_1661_1663_1670	1369_1374_1377_1381_1389_1394_1401	2.51534_2.51534_2.51534_2.51534_2.51534_2.51534_2.51534	1	1	0	0
323	Chr15	Jr7D	692	1417	846	3	0	456	0.282137	0.421660353070175	1	1	1	1	1	692_693_694_695_696_697_698_702_704_705_707_708_709_710_711_712_713_714_715_716_717_718_719_721_722_723_724_725_726_727_729_730_731_733_734_735_736_737_738_739_740_741_743_744_745_746_747_749_750_751_752_754_755_756_757_758_759_760_761_762_764_765_766_768_769_770_771_773_775_776_777_779_780_781_782_784_785_786_789_791_792_793_794_795_797_804_805_807_810_812_813_814_815_816_818_819_820_821_826_827…	846_845_842_825_824_823_822_821_820_819_818_817_815_814_794_793_792_791_790_789_788_786_785_776_775_774_770_769_768_766_765_764_763_762_761_760_759_758_757_755_754_753_751_749_745_744_741_733_732_731_730_729_725_724_722_721_720_719_718_717_710_709_708_706_705_704_702_700_699_698_697_696_695_693_691_689_688_687_686_685_683_682_679_678_676_672_671_663_660_658_655_653_651_650_649_648_646_642_641_639…	0.282137_0.282137_0.282137_0.282137_0.282137_0.282137_0.282137_0.282137_0.282137_0.282137_0.282137_0.282137_0.282137_0.282137_0.282137_0.282137_0.282137_0.282137_0.282137_0.282137_0.282137_0.282137_0.282137_0.282137_0.282137_0.282137_0.282137_0.282137_0.282137_0.282137_0.282137_0.282137_0.282137_0.282137_0.282137_0.282137_0.282137_0.282137_0.282137_0.282137_0.282137_0.282137_0.282137_0.282137_0.2…	1	1	0	0
323	Jr7D	Chr15	846	3	692	1417	0	456	0.282137	0.421660353070175	1	1	1	1	1	846_845_842_825_824_823_822_821_820_819_818_817_815_814_794_793_792_791_790_789_788_786_785_776_775_774_770_769_768_766_765_764_763_762_761_760_759_758_757_755_754_753_751_749_745_744_741_733_732_731_730_729_725_724_722_721_720_719_718_717_710_709_708_706_705_704_702_700_699_698_697_696_695_693_691_689_688_687_686_685_683_682_679_678_676_672_671_663_660_658_655_653_651_650_649_648_646_642_641_639…	692_693_694_695_696_697_698_702_704_705_707_708_709_710_711_712_713_714_715_716_717_718_719_721_722_723_724_725_726_727_729_730_731_733_734_735_736_737_738_739_740_741_743_744_745_746_747_749_750_751_752_754_755_756_757_758_759_760_761_762_764_765_766_768_769_770_771_773_775_776_777_779_780_781_782_784_785_786_789_791_792_793_794_795_797_804_805_807_810_812_813_814_815_816_818_819_820_821_826_827…	0.282137_0.282137_0.282137_0.282137_0.282137_0.282137_0.282137_0.282137_0.282137_0.282137_0.282137_0.282137_0.282137_0.282137_0.282137_0.282137_0.282137_0.282137_0.282137_0.282137_0.282137_0.282137_0.282137_0.282137_0.282137_0.282137_0.282137_0.282137_0.282137_0.282137_0.282137_0.282137_0.282137_0.282137_0.282137_0.282137_0.282137_0.282137_0.282137_0.282137_0.282137_0.282137_0.282137_0.282137_0.2…	1	1	0	0
324	Chr15	Jr7D	534	690	1072	879	0	88	0.3255845	0.546321863636364	1	1	1	1	1	534_535_537_539_542_550_552_553_555_557_559_560_562_564_565_567_569_571_572_575_577_581_583_584_585_587_589_592_593_594_596_597_600_601_603_609_610_612_614_616_617_620_621_625_628_629_633_634_635_638_639_640_642_645_646_648_649_650_651_652_653_654_656_657_658_659_660_661_662_663_665_669_670_671_672_673_675_676_677_680_682_683_684_685_687_688_689_690	1072_1064_1063_1059_1058_1049_1048_1047_1043_1041_1032_1031_1029_1028_1027_1026_1024_1018_1016_1014_1010_1008_1007_1006_1005_1004_1003_1002_999_995_994_993_990_989_988_981_980_979_971_970_969_967_966_961_956_955_954_952_951_950_947_946_942_937_936_933_930_928_925_924_920_916_915_912_911_910_909_908_905_904_902_901_900_899_898_895_894_893_891_890_887_885_884_883_882_881_880_879	0.3255845_0.3255845_0.3255845_0.3255845_0.3255845_0.3255845_0.3255845_0.3255845_0.3255845_0.3255845_0.3255845_0.3255845_0.3255845_0.3255845_0.3255845_0.3255845_0.3255845_0.3255845_0.3255845_0.3255845_0.3255845_0.3255845_0.3255845_0.3255845_0.3255845_0.3255845_0.3255845_0.3255845_0.3255845_0.3255845_0.3255845_0.3255845_0.3255845_0.3255845_0.3255845_0.3255845_0.3255845_0.3255845_0.3255845_0.3255845…	1	1	0	0
324	Jr7D	Chr15	1072	879	534	690	0	88	0.3255845	0.546321863636364	1	1	1	1	1	1072_1064_1063_1059_1058_1049_1048_1047_1043_1041_1032_1031_1029_1028_1027_1026_1024_1018_1016_1014_1010_1008_1007_1006_1005_1004_1003_1002_999_995_994_993_990_989_988_981_980_979_971_970_969_967_966_961_956_955_954_952_951_950_947_946_942_937_936_933_930_928_925_924_920_916_915_912_911_910_909_908_905_904_902_901_900_899_898_895_894_893_891_890_887_885_884_883_882_881_880_879	534_535_537_539_542_550_552_553_555_557_559_560_562_564_565_567_569_571_572_575_577_581_583_584_585_587_589_592_593_594_596_597_600_601_603_609_610_612_614_616_617_620_621_625_628_629_633_634_635_638_639_640_642_645_646_648_649_650_651_652_653_654_656_657_658_659_660_661_662_663_665_669_670_671_672_673_675_676_677_680_682_683_684_685_687_688_689_690	0.3255845_0.3255845_0.3255845_0.3255845_0.3255845_0.3255845_0.3255845_0.3255845_0.3255845_0.3255845_0.3255845_0.3255845_0.3255845_0.3255845_0.3255845_0.3255845_0.3255845_0.3255845_0.3255845_0.3255845_0.3255845_0.3255845_0.3255845_0.3255845_0.3255845_0.3255845_0.3255845_0.3255845_0.3255845_0.3255845_0.3255845_0.3255845_0.3255845_0.3255845_0.3255845_0.3255845_0.3255845_0.3255845_0.3255845_0.3255845…	1	1	0	0
325	Chr15	Jr7D	459	532	1229	1099	2.2e-103	31	0.29652	0.466175935483871	1	1	1	1	1	459_462_477_478_482_484_486_487_490_491_494_496_499_501_504_505_508_509_510_512_513_514_519_520_522_523_524_526_527_529_532	1229_1206_1180_1178_1177_1176_1174_1170_1169_1167_1162_1161_1157_1146_1144_1143_1135_1134_1133_1124_1123_1122_1121_1120_1119_1118_1116_1109_1107_1104_1099	0.29652_0.29652_0.29652_0.29652_0.29652_0.29652_0.29652_0.29652_0.29652_0.29652_0.29652_0.29652_0.29652_0.29652_0.29652_0.29652_0.29652_0.29652_0.29652_0.29652_0.29652_0.29652_0.29652_0.29652_0.29652_0.29652_0.29652_0.29652_0.29652_0.29652_0.29652	1	1	0	0
325	Jr7D	Chr15	1229	1099	459	532	2.2e-103	31	0.29652	0.466175935483871	1	1	1	1	1	1229_1206_1180_1178_1177_1176_1174_1170_1169_1167_1162_1161_1157_1146_1144_1143_1135_1134_1133_1124_1123_1122_1121_1120_1119_1118_1116_1109_1107_1104_1099	459_462_477_478_482_484_486_487_490_491_494_496_499_501_504_505_508_509_510_512_513_514_519_520_522_523_524_526_527_529_532	0.29652_0.29652_0.29652_0.29652_0.29652_0.29652_0.29652_0.29652_0.29652_0.29652_0.29652_0.29652_0.29652_0.29652_0.29652_0.29652_0.29652_0.29652_0.29652_0.29652_0.29652_0.29652_0.29652_0.29652_0.29652_0.29652_0.29652_0.29652_0.29652_0.29652_0.29652	1	1	0	0
326	Chr15	Jr7D	228	381	136	1	2.5e-43	17	2.18956	2.52950176470588	1	1	1	1	1	228_235_239_247_258_266_288_291_302_307_312_318_332_350_352_360_381	136_131_121_96_83_69_45_43_38_33_32_25_19_12_11_3_1	2.18956_2.18956_2.18956_2.18956_2.18956_2.18956_2.18956_2.18956_2.18956_2.18956_2.18956_2.18956_2.18956_2.18956_2.18956_2.18956_2.18956	1	1	0	0
326	Jr7D	Chr15	136	1	228	381	2.5e-43	17	2.18956	2.52950176470588	1	1	1	1	1	136_131_121_96_83_69_45_43_38_33_32_25_19_12_11_3_1	228_235_239_247_258_266_288_291_302_307_312_318_332_350_352_360_381	2.18956_2.18956_2.18956_2.18956_2.18956_2.18956_2.18956_2.18956_2.18956_2.18956_2.18956_2.18956_2.18956_2.18956_2.18956_2.18956_2.18956	1	1	0	0
327	Chr15	Jr7D	104	168	390	336	2.5e-14	8	1.41743	1.747794375	1	1	1	1	1	104_109_128_132_139_149_153_168	390_380_368_367_364_351_349_336	1.41743_1.41743_1.41743_1.41743_1.41743_1.41743_1.41743_1.41743	1	1	0	0
327	Jr7D	Chr15	390	336	104	168	2.5e-14	8	1.41743	1.747794375	1	1	1	1	1	390_380_368_367_364_351_349_336	104_109_128_132_139_149_153_168	1.41743_1.41743_1.41743_1.41743_1.41743_1.41743_1.41743_1.41743	1	1	0	0
328	Chr15	Jr7S	2	423	1003	1401	0	189	0.250123	0.413320576719577	1	1	1	1	1	2_10_12_17_21_22_27_31_38_40_43_46_48_53_54_61_68_71_75_77_78_80_82_85_86_88_89_91_93_95_99_100_102_106_107_108_109_110_113_114_116_124_125_126_127_128_130_131_133_135_137_139_141_143_146_147_148_149_150_153_155_156_158_160_161_163_164_165_166_167_169_170_174_177_178_182_186_187_189_192_196_197_200_201_202_203_204_205_206_208_209_210_211_212_213_214_217_218_219_220_222_224_225_227_228_233_235_239…	1003_1023_1025_1031_1033_1034_1035_1037_1040_1042_1043_1045_1047_1049_1051_1054_1057_1060_1067_1068_1069_1072_1073_1074_1077_1078_1080_1081_1082_1083_1085_1086_1088_1090_1092_1093_1100_1105_1107_1108_1109_1112_1113_1115_1117_1119_1120_1121_1122_1123_1124_1125_1127_1130_1132_1133_1134_1135_1136_1138_1139_1141_1143_1145_1146_1149_1150_1152_1154_1155_1156_1157_1158_1167_1168_1170_1172_1173_1177_1187…	0.250123_0.250123_0.250123_0.250123_0.250123_0.250123_0.250123_0.250123_0.250123_0.250123_0.250123_0.250123_0.250123_0.250123_0.250123_0.250123_0.250123_0.250123_0.250123_0.250123_0.250123_0.250123_0.250123_0.250123_0.250123_0.250123_0.250123_0.250123_0.250123_0.250123_0.250123_0.250123_0.250123_0.250123_0.250123_0.250123_0.250123_0.250123_0.250123_0.250123_0.250123_0.250123_0.250123_0.250123_0.2…	1	1	0	0
328	Jr7S	Chr15	1003	1401	2	423	0	189	0.250123	0.413320576719577	1	1	1	1	1	1003_1023_1025_1031_1033_1034_1035_1037_1040_1042_1043_1045_1047_1049_1051_1054_1057_1060_1067_1068_1069_1072_1073_1074_1077_1078_1080_1081_1082_1083_1085_1086_1088_1090_1092_1093_1100_1105_1107_1108_1109_1112_1113_1115_1117_1119_1120_1121_1122_1123_1124_1125_1127_1130_1132_1133_1134_1135_1136_1138_1139_1141_1143_1145_1146_1149_1150_1152_1154_1155_1156_1157_1158_1167_1168_1170_1172_1173_1177_1187…	2_10_12_17_21_22_27_31_38_40_43_46_48_53_54_61_68_71_75_77_78_80_82_85_86_88_89_91_93_95_99_100_102_106_107_108_109_110_113_114_116_124_125_126_127_128_130_131_133_135_137_139_141_143_146_147_148_149_150_153_155_156_158_160_161_163_164_165_166_167_169_170_174_177_178_182_186_187_189_192_196_197_200_201_202_203_204_205_206_208_209_210_211_212_213_214_217_218_219_220_222_224_225_227_228_233_235_239…	0.250123_0.250123_0.250123_0.250123_0.250123_0.250123_0.250123_0.250123_0.250123_0.250123_0.250123_0.250123_0.250123_0.250123_0.250123_0.250123_0.250123_0.250123_0.250123_0.250123_0.250123_0.250123_0.250123_0.250123_0.250123_0.250123_0.250123_0.250123_0.250123_0.250123_0.250123_0.250123_0.250123_0.250123_0.250123_0.250123_0.250123_0.250123_0.250123_0.250123_0.250123_0.250123_0.250123_0.250123_0.2…	1	1	0	0
329	Chr15	Jr7S	1369	1417	1283	1358	1.5e-13	8	1.752635	1.9899475	1	1	1	1	1	1369_1373_1377_1380_1394_1406_1409_1417	1283_1285_1287_1300_1314_1332_1346_1358	1.752635_1.752635_1.752635_1.752635_1.752635_1.752635_1.752635_1.752635	1	1	0	0
329	Jr7S	Chr15	1283	1358	1369	1417	1.5e-13	8	1.752635	1.9899475	1	1	1	1	1	1283_1285_1287_1300_1314_1332_1346_1358	1369_1373_1377_1380_1394_1406_1409_1417	1.752635_1.752635_1.752635_1.752635_1.752635_1.752635_1.752635_1.752635	1	1	0	0
330	Chr15	Jr7S	441	1387	1017	1	0	551	0.239677	0.342283254446461	1	1	1	1	1	441_445_448_449_451_452_454_455_457_461_462_464_465_468_472_476_477_478_483_484_494_495_497_498_499_502_504_505_506_507_508_509_511_512_513_514_517_519_520_522_523_524_525_527_528_529_530_531_534_535_536_545_549_554_559_562_564_565_566_568_569_570_571_576_577_580_582_583_585_587_588_590_591_592_593_597_600_603_604_608_610_614_616_617_620_622_623_624_625_626_629_630_631_633_635_636_637_640_642_643…	1017_1014_1009_1006_982_981_980_975_969_964_963_962_958_954_952_949_948_944_939_934_917_910_907_906_905_888_887_885_883_881_879_878_875_872_871_870_868_867_865_864_861_859_858_856_855_854_853_851_843_840_839_838_835_833_832_830_827_826_825_824_822_821_817_803_798_795_790_789_788_786_785_783_782_781_780_779_776_775_772_769_768_759_758_756_754_753_752_751_750_749_746_745_744_742_741_740_739_737_734…	0.239677_0.239677_0.239677_0.239677_0.239677_0.239677_0.239677_0.239677_0.239677_0.239677_0.239677_0.239677_0.239677_0.239677_0.239677_0.239677_0.239677_0.239677_0.239677_0.239677_0.239677_0.239677_0.239677_0.239677_0.239677_0.239677_0.239677_0.239677_0.239677_0.239677_0.239677_0.239677_0.239677_0.239677_0.239677_0.239677_0.239677_0.239677_0.239677_0.239677_0.239677_0.239677_0.239677_0.239677_0.2…	1	1	0	0
330	Jr7S	Chr15	1017	1	441	1387	0	551	0.239677	0.342283254446461	1	1	1	1	1	1017_1014_1009_1006_982_981_980_975_969_964_963_962_958_954_952_949_948_944_939_934_917_910_907_906_905_888_887_885_883_881_879_878_875_872_871_870_868_867_865_864_861_859_858_856_855_854_853_851_843_840_839_838_835_833_832_830_827_826_825_824_822_821_817_803_798_795_790_789_788_786_785_783_782_781_780_779_776_775_772_769_768_759_758_756_754_753_752_751_750_749_746_745_744_742_741_740_739_737_734…	441_445_448_449_451_452_454_455_457_461_462_464_465_468_472_476_477_478_483_484_494_495_497_498_499_502_504_505_506_507_508_509_511_512_513_514_517_519_520_522_523_524_525_527_528_529_530_531_534_535_536_545_549_554_559_562_564_565_566_568_569_570_571_576_577_580_582_583_585_587_588_590_591_592_593_597_600_603_604_608_610_614_616_617_620_622_623_624_625_626_629_630_631_633_635_636_637_640_642_643…	0.239677_0.239677_0.239677_0.239677_0.239677_0.239677_0.239677_0.239677_0.239677_0.239677_0.239677_0.239677_0.239677_0.239677_0.239677_0.239677_0.239677_0.239677_0.239677_0.239677_0.239677_0.239677_0.239677_0.239677_0.239677_0.239677_0.239677_0.239677_0.239677_0.239677_0.239677_0.239677_0.239677_0.239677_0.239677_0.239677_0.239677_0.239677_0.239677_0.239677_0.239677_0.239677_0.239677_0.239677_0.2…	1	1	0	0
331	Chr15	Jr7S	247	302	80	12	1.3e-14	8	1.679575	1.9489775	1	1	1	1	1	247_257_266_282_285_288_291_302	80_72_47_22_18_16_15_12	1.679575_1.679575_1.679575_1.679575_1.679575_1.679575_1.679575_1.679575	1	1	0	0
331	Jr7S	Chr15	80	12	247	302	1.3e-14	8	1.679575	1.9489775	1	1	1	1	1	80_72_47_22_18_16_15_12	247_257_266_282_285_288_291_302	1.679575_1.679575_1.679575_1.679575_1.679575_1.679575_1.679575_1.679575	1	1	0	0
332	Chr16	Jr1D	883	959	196	349	1.2e-58	20	2.180855	2.6408848	1	1	1	1	1	883_889_892_900_903_908_909_917_918_919_920_925_927_933_935_940_941_942_958_959	196_211_220_240_247_254_258_280_286_287_288_301_302_314_315_319_322_323_345_349	2.180855_2.180855_2.180855_2.180855_2.180855_2.180855_2.180855_2.180855_2.180855_2.180855_2.180855_2.180855_2.180855_2.180855_2.180855_2.180855_2.180855_2.180855_2.180855_2.180855	1	1	0	0
332	Jr1D	Chr16	196	349	883	959	1.2e-58	20	2.180855	2.6408848	1	1	1	1	1	196_211_220_240_247_254_258_280_286_287_288_301_302_314_315_319_322_323_345_349	883_889_892_900_903_908_909_917_918_919_920_925_927_933_935_940_941_942_958_959	2.180855_2.180855_2.180855_2.180855_2.180855_2.180855_2.180855_2.180855_2.180855_2.180855_2.180855_2.180855_2.180855_2.180855_2.180855_2.180855_2.180855_2.180855_2.180855_2.180855	1	1	0	0
333	Chr16	Jr1D	816	847	131	169	3.2e-19	10	1.744635	2.203894	1	1	1	1	1	816_818_823_828_836_838_839_842_846_847	131_132_141_145_156_157_160_162_166_169	1.744635_1.744635_1.744635_1.744635_1.744635_1.744635_1.744635_1.744635_1.744635_1.744635	1	1	0	0
333	Jr1D	Chr16	131	169	816	847	3.2e-19	10	1.744635	2.203894	1	1	1	1	1	131_132_141_145_156_157_160_162_166_169	816_818_823_828_836_838_839_842_846_847	1.744635_1.744635_1.744635_1.744635_1.744635_1.744635_1.744635_1.744635_1.744635_1.744635	1	1	0	0
334	Chr16	Jr1D	717	762	2342	2393	1.4e-15	8	2.430785	2.5620025	1	1	1	1	1	717_723_734_735_750_753_761_762	2342_2349_2360_2362_2380_2381_2391_2393	2.430785_2.430785_2.430785_2.430785_2.430785_2.430785_2.430785_2.430785	1	1	0	0
334	Jr1D	Chr16	2342	2393	717	762	1.4e-15	8	2.430785	2.5620025	1	1	1	1	1	2342_2349_2360_2362_2380_2381_2391_2393	717_723_734_735_750_753_761_762	2.430785_2.430785_2.430785_2.430785_2.430785_2.430785_2.430785_2.430785	1	1	0	0
335	Chr16	Jr1D	327	414	2645	2605	1.7e-16	8	2.324655	2.59886875	1	1	1	1	1	327_333_343_365_388_391_412_414	2645_2643_2641_2629_2619_2618_2606_2605	2.324655_2.324655_2.324655_2.324655_2.324655_2.324655_2.324655_2.324655	1	1	0	0
335	Jr1D	Chr16	2645	2605	327	414	1.7e-16	8	2.324655	2.59886875	1	1	1	1	1	2645_2643_2641_2629_2619_2618_2606_2605	327_333_343_365_388_391_412_414	2.324655_2.324655_2.324655_2.324655_2.324655_2.324655_2.324655_2.324655	1	1	0	0
336	Chr16	Jr1S	883	970	103	201	3.7e-41	16	2.299545	2.629716875	1	1	1	1	1	883_889_900_902_903_908_909_917_918_919_925_933_935_942_962_970	103_108_121_123_127_128_130_142_147_148_151_155_157_161_187_201	2.299545_2.299545_2.299545_2.299545_2.299545_2.299545_2.299545_2.299545_2.299545_2.299545_2.299545_2.299545_2.299545_2.299545_2.299545_2.299545	1	1	0	0
336	Jr1S	Chr16	103	201	883	970	3.7e-41	16	2.299545	2.629716875	1	1	1	1	1	103_108_121_123_127_128_130_142_147_148_151_155_157_161_187_201	883_889_900_902_903_908_909_917_918_919_925_933_935_942_962_970	2.299545_2.299545_2.299545_2.299545_2.299545_2.299545_2.299545_2.299545_2.299545_2.299545_2.299545_2.299545_2.299545_2.299545_2.299545_2.299545	1	1	0	0
337	Chr16	Jr1S	787	847	43	85	4.5e-15	8	2.08321	2.45737	1	1	1	1	1	787_808_809_816_826_836_846_847	43_54_56_60_71_79_84_85	2.08321_2.08321_2.08321_2.08321_2.08321_2.08321_2.08321_2.08321	1	1	0	0
337	Jr1S	Chr16	43	85	787	847	4.5e-15	8	2.08321	2.45737	1	1	1	1	1	43_54_56_60_71_79_84_85	787_808_809_816_826_836_846_847	2.08321_2.08321_2.08321_2.08321_2.08321_2.08321_2.08321_2.08321	1	1	0	0
338	Chr16	Jr2D	708	766	2052	2126	2.2e-20	10	1.501035	1.9048365	1	1	1	1	1	708_709_717_723_726_738_748_753_765_766	2052_2054_2060_2064_2067_2092_2106_2110_2123_2126	1.501035_1.501035_1.501035_1.501035_1.501035_1.501035_1.501035_1.501035_1.501035_1.501035	1	1	0	0
338	Jr2D	Chr16	2052	2126	708	766	2.2e-20	10	1.501035	1.9048365	1	1	1	1	1	2052_2054_2060_2064_2067_2092_2106_2110_2123_2126	708_709_717_723_726_738_748_753_765_766	1.501035_1.501035_1.501035_1.501035_1.501035_1.501035_1.501035_1.501035_1.501035_1.501035	1	1	0	0
339	Chr16	Jr2D	189	272	621	706	7.2e-14	8	2.17226	2.31979425	1	1	1	1	1	189_213_235_242_246_248_254_272	621_637_660_665_677_681_689_706	2.17226_2.17226_2.17226_2.17226_2.17226_2.17226_2.17226_2.17226	1	1	0	0
339	Jr2D	Chr16	621	706	189	272	7.2e-14	8	2.17226	2.31979425	1	1	1	1	1	621_637_660_665_677_681_689_706	189_213_235_242_246_248_254_272	2.17226_2.17226_2.17226_2.17226_2.17226_2.17226_2.17226_2.17226	1	1	0	0
340	Chr16	Jr2D	146	159	563	593	1.7e-09	6	2.02461	2.31327666666667	1	1	1	1	1	146_148_149_151_156_159	563_564_568_570_589_593	2.02461_2.02461_2.02461_2.02461_2.02461_2.02461	1	1	0	0
340	Jr2D	Chr16	563	593	146	159	1.7e-09	6	2.02461	2.31327666666667	1	1	1	1	1	563_564_568_570_589_593	146_148_149_151_156_159	2.02461_2.02461_2.02461_2.02461_2.02461_2.02461	1	1	0	0
341	Chr16	Jr2D	541	591	1213	1174	8.6e-18	9	1.76978	1.76671177777778	1	1	1	1	1	541_550_567_568_572_577_578_582_591	1213_1207_1188_1187_1186_1181_1180_1177_1174	1.76978_1.76978_1.76978_1.76978_1.76978_1.76978_1.76978_1.76978_1.76978	1	1	0	0
341	Jr2D	Chr16	1213	1174	541	591	8.6e-18	9	1.76978	1.76671177777778	1	1	1	1	1	1213_1207_1188_1187_1186_1181_1180_1177_1174	541_550_567_568_572_577_578_582_591	1.76978_1.76978_1.76978_1.76978_1.76978_1.76978_1.76978_1.76978_1.76978	1	1	0	0
342	Chr16	Jr2D	655	701	1113	1074	1.2e-15	8	1.525475	2.01669625	1	1	1	1	1	655_656_661_662_666_670_692_701	1113_1109_1106_1102_1099_1097_1078_1074	1.525475_1.525475_1.525475_1.525475_1.525475_1.525475_1.525475_1.525475	1	1	0	0
342	Jr2D	Chr16	1113	1074	655	701	1.2e-15	8	1.525475	2.01669625	1	1	1	1	1	1113_1109_1106_1102_1099_1097_1078_1074	655_656_661_662_666_670_692_701	1.525475_1.525475_1.525475_1.525475_1.525475_1.525475_1.525475_1.525475	1	1	0	0
343	Chr16	Jr2S	240	282	457	476	7e-09	6	1.620255	1.66986666666667	1	1	1	1	1	240_242_248_254_279_282	457_458_462_464_471_476	1.620255_1.620255_1.620255_1.620255_1.620255_1.620255	1	1	0	0
343	Jr2S	Chr16	457	476	240	282	7e-09	6	1.620255	1.66986666666667	1	1	1	1	1	457_458_462_464_471_476	240_242_248_254_279_282	1.620255_1.620255_1.620255_1.620255_1.620255_1.620255	1	1	0	0
344	Chr16	Jr2S	567	591	865	847	7.8e-17	9	1.46206	1.74999644444444	1	1	1	1	1	567_568_572_573_577_578_580_585_591	865_863_861_860_856_855_851_848_847	1.46206_1.46206_1.46206_1.46206_1.46206_1.46206_1.46206_1.46206_1.46206	1	1	0	0
344	Jr2S	Chr16	865	847	567	591	7.8e-17	9	1.46206	1.74999644444444	1	1	1	1	1	865_863_861_860_856_855_851_848_847	567_568_572_573_577_578_580_585_591	1.46206_1.46206_1.46206_1.46206_1.46206_1.46206_1.46206_1.46206_1.46206	1	1	0	0
345	Chr16	Jr2S	653	704	806	772	5.5e-19	9	2.32915	2.60631888888889	1	1	1	1	1	653_656_663_666_670_692_693_701_704	806_803_799_795_794_777_776_773_772	2.32915_2.32915_2.32915_2.32915_2.32915_2.32915_2.32915_2.32915_2.32915	1	1	0	0
345	Jr2S	Chr16	806	772	653	704	5.5e-19	9	2.32915	2.60631888888889	1	1	1	1	1	806_803_799_795_794_777_776_773_772	653_656_663_666_670_692_693_701_704	2.32915_2.32915_2.32915_2.32915_2.32915_2.32915_2.32915_2.32915_2.32915	1	1	0	0
346	Chr16	Jr3D	905	968	521	590	4.8e-30	13	1.78481	2.35868607692308	1	1	1	1	1	905_908_910_915_930_932_945_949_956_958_962_967_968	521_526_528_538_551_552_570_574_579_581_584_587_590	1.78481_1.78481_1.78481_1.78481_1.78481_1.78481_1.78481_1.78481_1.78481_1.78481_1.78481_1.78481_1.78481	1	1	0	0
346	Jr3D	Chr16	521	590	905	968	4.8e-30	13	1.78481	2.35868607692308	1	1	1	1	1	521_526_528_538_551_552_570_574_579_581_584_587_590	905_908_910_915_930_932_945_949_956_958_962_967_968	1.78481_1.78481_1.78481_1.78481_1.78481_1.78481_1.78481_1.78481_1.78481_1.78481_1.78481_1.78481_1.78481	1	1	0	0
347	Chr16	Jr3D	147	175	2222	2271	3.4e-13	8	1.893765	2.29118625	1	1	1	1	1	147_152_154_156_157_166_171_175	2222_2227_2232_2239_2241_2249_2264_2271	1.893765_1.893765_1.893765_1.893765_1.893765_1.893765_1.893765_1.893765	1	1	0	0
347	Jr3D	Chr16	2222	2271	147	175	3.4e-13	8	1.893765	2.29118625	1	1	1	1	1	2222_2227_2232_2239_2241_2249_2264_2271	147_152_154_156_157_166_171_175	1.893765_1.893765_1.893765_1.893765_1.893765_1.893765_1.893765_1.893765	1	1	0	0
348	Chr16	Jr3D	811	859	108	65	3.8e-08	6	1.60109	2.01287833333333	1	1	1	1	1	811_816_834_836_850_859	108_100_85_80_71_65	1.60109_1.60109_1.60109_1.60109_1.60109_1.60109	1	1	0	0
348	Jr3D	Chr16	108	65	811	859	3.8e-08	6	1.60109	2.01287833333333	1	1	1	1	1	108_100_85_80_71_65	811_816_834_836_850_859	1.60109_1.60109_1.60109_1.60109_1.60109_1.60109	1	1	0	0
349	Chr16	Jr3S	795	859	1679	1718	4.2e-11	7	1.78325	2.1027	1	1	1	1	1	795_811_816_836_850_855_859	1679_1695_1700_1708_1712_1714_1718	1.78325_1.78325_1.78325_1.78325_1.78325_1.78325_1.78325	1	1	0	0
349	Jr3S	Chr16	1679	1718	795	859	4.2e-11	7	1.78325	2.1027	1	1	1	1	1	1679_1695_1700_1708_1712_1714_1718	795_811_816_836_850_855_859	1.78325_1.78325_1.78325_1.78325_1.78325_1.78325_1.78325	1	1	0	0
350	Chr16	Jr3S	915	956	1467	1438	2e-09	6	2.298315	2.54997333333333	1	1	1	1	1	915_930_932_945_949_956	1467_1461_1460_1447_1443_1438	2.298315_2.298315_2.298315_2.298315_2.298315_2.298315	1	1	0	0
350	Jr3S	Chr16	1467	1438	915	956	2e-09	6	2.298315	2.54997333333333	1	1	1	1	1	1467_1461_1460_1447_1443_1438	915_930_932_945_949_956	2.298315_2.298315_2.298315_2.298315_2.298315_2.298315	1	1	0	0
351	Chr16	Jr4D	360	404	2227	2206	4.5e-12	7	1.27579	1.62795142857143	1	1	1	1	1	360_363_366_381_387_391_404	2227_2225_2224_2218_2213_2209_2206	1.27579_1.27579_1.27579_1.27579_1.27579_1.27579_1.27579	1	1	0	0
351	Jr4D	Chr16	2227	2206	360	404	4.5e-12	7	1.27579	1.62795142857143	1	1	1	1	1	2227_2225_2224_2218_2213_2209_2206	360_363_366_381_387_391_404	1.27579_1.27579_1.27579_1.27579_1.27579_1.27579_1.27579	1	1	0	0
352	Chr16	Jr8D	8	463	980	1676	0	237	0.28308	0.388839126582278	1	1	1	1	1	8_23_33_42_43_45_48_49_51_53_55_56_57_58_59_61_62_64_65_66_67_68_73_74_80_81_84_85_87_88_89_90_95_99_102_104_106_107_108_109_114_115_116_119_120_121_123_126_127_128_129_131_132_133_137_138_139_140_141_143_144_145_146_147_150_152_153_154_155_156_157_158_160_164_166_168_169_175_179_181_185_186_189_190_195_197_199_200_201_202_203_208_209_210_211_213_215_216_218_219_228_229_230_231_232_233_234_235_23…	980_995_1010_1026_1029_1030_1035_1036_1044_1045_1046_1048_1053_1055_1058_1059_1060_1062_1063_1068_1074_1092_1096_1099_1110_1115_1116_1136_1157_1159_1160_1177_1196_1201_1202_1203_1206_1207_1208_1209_1215_1216_1219_1222_1223_1224_1226_1228_1230_1232_1233_1251_1254_1255_1261_1266_1267_1270_1271_1273_1275_1276_1278_1279_1282_1284_1286_1287_1288_1289_1293_1294_1295_1298_1301_1307_1309_1312_1319_1320_1…	0.28308_0.28308_0.28308_0.28308_0.28308_0.28308_0.28308_0.28308_0.28308_0.28308_0.28308_0.28308_0.28308_0.28308_0.28308_0.28308_0.28308_0.28308_0.28308_0.28308_0.28308_0.28308_0.28308_0.28308_0.28308_0.28308_0.28308_0.28308_0.28308_0.28308_0.28308_0.28308_0.28308_0.28308_0.28308_0.28308_0.28308_0.28308_0.28308_0.28308_0.28308_0.28308_0.28308_0.28308_0.28308_0.28308_0.28308_0.28308_0.28308_0.28308…	1	1	0	0
352	Jr8D	Chr16	980	1676	8	463	0	237	0.28308	0.388839126582278	1	1	1	1	1	980_995_1010_1026_1029_1030_1035_1036_1044_1045_1046_1048_1053_1055_1058_1059_1060_1062_1063_1068_1074_1092_1096_1099_1110_1115_1116_1136_1157_1159_1160_1177_1196_1201_1202_1203_1206_1207_1208_1209_1215_1216_1219_1222_1223_1224_1226_1228_1230_1232_1233_1251_1254_1255_1261_1266_1267_1270_1271_1273_1275_1276_1278_1279_1282_1284_1286_1287_1288_1289_1293_1294_1295_1298_1301_1307_1309_1312_1319_1320_1…	8_23_33_42_43_45_48_49_51_53_55_56_57_58_59_61_62_64_65_66_67_68_73_74_80_81_84_85_87_88_89_90_95_99_102_104_106_107_108_109_114_115_116_119_120_121_123_126_127_128_129_131_132_133_137_138_139_140_141_143_144_145_146_147_150_152_153_154_155_156_157_158_160_164_166_168_169_175_179_181_185_186_189_190_195_197_199_200_201_202_203_208_209_210_211_213_215_216_218_219_228_229_230_231_232_233_234_235_23…	0.28308_0.28308_0.28308_0.28308_0.28308_0.28308_0.28308_0.28308_0.28308_0.28308_0.28308_0.28308_0.28308_0.28308_0.28308_0.28308_0.28308_0.28308_0.28308_0.28308_0.28308_0.28308_0.28308_0.28308_0.28308_0.28308_0.28308_0.28308_0.28308_0.28308_0.28308_0.28308_0.28308_0.28308_0.28308_0.28308_0.28308_0.28308_0.28308_0.28308_0.28308_0.28308_0.28308_0.28308_0.28308_0.28308_0.28308_0.28308_0.28308_0.28308…	1	1	0	0
353	Chr16	Jr8D	472	666	2	226	0	123	0.298469	0.509794228455284	1	1	1	1	1	472_474_480_482_483_484_488_489_492_495_496_497_498_499_501_502_503_504_505_506_507_510_511_512_514_515_516_518_519_520_521_525_526_527_528_531_532_533_534_535_536_537_538_539_541_542_543_544_546_552_553_554_555_558_560_561_562_563_564_565_566_567_568_570_571_572_573_576_577_578_580_581_585_589_591_592_598_603_605_608_609_612_613_616_617_618_619_620_623_624_625_626_627_628_629_630_631_632_634_637…	2_6_10_11_12_13_15_16_17_18_19_20_23_24_25_26_27_29_30_31_32_35_36_38_40_41_42_44_45_46_48_49_50_54_55_69_70_71_72_73_74_75_87_94_97_99_100_101_102_104_105_106_107_108_109_111_112_114_115_116_117_118_119_120_121_122_123_128_129_130_132_133_134_137_139_140_146_151_152_153_154_155_156_157_158_168_169_171_173_174_179_181_183_184_186_187_188_189_190_191_192_194_197_199_200_201_202_204_205_206_207_208…	0.298469_0.298469_0.298469_0.298469_0.298469_0.298469_0.298469_0.298469_0.298469_0.298469_0.298469_0.298469_0.298469_0.298469_0.298469_0.298469_0.298469_0.298469_0.298469_0.298469_0.298469_0.298469_0.298469_0.298469_0.298469_0.298469_0.298469_0.298469_0.298469_0.298469_0.298469_0.298469_0.298469_0.298469_0.298469_0.298469_0.298469_0.298469_0.298469_0.298469_0.298469_0.298469_0.298469_0.298469_0.2…	1	1	0	0
353	Jr8D	Chr16	2	226	472	666	0	123	0.298469	0.509794228455284	1	1	1	1	1	2_6_10_11_12_13_15_16_17_18_19_20_23_24_25_26_27_29_30_31_32_35_36_38_40_41_42_44_45_46_48_49_50_54_55_69_70_71_72_73_74_75_87_94_97_99_100_101_102_104_105_106_107_108_109_111_112_114_115_116_117_118_119_120_121_122_123_128_129_130_132_133_134_137_139_140_146_151_152_153_154_155_156_157_158_168_169_171_173_174_179_181_183_184_186_187_188_189_190_191_192_194_197_199_200_201_202_204_205_206_207_208…	472_474_480_482_483_484_488_489_492_495_496_497_498_499_501_502_503_504_505_506_507_510_511_512_514_515_516_518_519_520_521_525_526_527_528_531_532_533_534_535_536_537_538_539_541_542_543_544_546_552_553_554_555_558_560_561_562_563_564_565_566_567_568_570_571_572_573_576_577_578_580_581_585_589_591_592_598_603_605_608_609_612_613_616_617_618_619_620_623_624_625_626_627_628_629_630_631_632_634_637…	0.298469_0.298469_0.298469_0.298469_0.298469_0.298469_0.298469_0.298469_0.298469_0.298469_0.298469_0.298469_0.298469_0.298469_0.298469_0.298469_0.298469_0.298469_0.298469_0.298469_0.298469_0.298469_0.298469_0.298469_0.298469_0.298469_0.298469_0.298469_0.298469_0.298469_0.298469_0.298469_0.298469_0.298469_0.298469_0.298469_0.298469_0.298469_0.298469_0.298469_0.298469_0.298469_0.298469_0.298469_0.2…	1	1	0	0
354	Chr16	Jr8D	670	810	254	497	0	96	0.32909	0.424162760416667	1	1	1	1	1	670_671_675_676_677_678_679_680_682_684_685_686_687_688_691_694_695_697_698_699_701_702_703_704_705_707_708_709_711_712_713_716_717_719_720_722_724_725_726_727_729_730_732_733_734_735_736_737_738_739_742_743_744_745_746_748_750_751_752_753_754_757_758_759_761_762_764_765_766_769_770_772_773_775_776_778_779_781_782_783_785_788_789_791_794_795_796_799_800_801_802_803_807_808_809_810	254_256_267_271_274_275_276_277_278_280_282_284_285_286_296_298_301_304_305_306_307_308_309_310_311_317_321_322_323_324_325_326_329_330_331_332_333_335_336_337_338_340_341_342_343_344_346_347_349_351_354_355_356_358_359_361_362_363_382_383_384_388_390_392_394_398_402_403_404_406_407_411_425_426_428_429_430_431_432_433_436_438_439_440_443_444_445_449_450_452_458_462_474_492_493_497	0.32909_0.32909_0.32909_0.32909_0.32909_0.32909_0.32909_0.32909_0.32909_0.32909_0.32909_0.32909_0.32909_0.32909_0.32909_0.32909_0.32909_0.32909_0.32909_0.32909_0.32909_0.32909_0.32909_0.32909_0.32909_0.32909_0.32909_0.32909_0.32909_0.32909_0.32909_0.32909_0.32909_0.32909_0.32909_0.32909_0.32909_0.32909_0.32909_0.32909_0.32909_0.32909_0.32909_0.32909_0.32909_0.32909_0.32909_0.32909_0.32909_0.32909…	1	1	0	0
354	Jr8D	Chr16	254	497	670	810	0	96	0.32909	0.424162760416667	1	1	1	1	1	254_256_267_271_274_275_276_277_278_280_282_284_285_286_296_298_301_304_305_306_307_308_309_310_311_317_321_322_323_324_325_326_329_330_331_332_333_335_336_337_338_340_341_342_343_344_346_347_349_351_354_355_356_358_359_361_362_363_382_383_384_388_390_392_394_398_402_403_404_406_407_411_425_426_428_429_430_431_432_433_436_438_439_440_443_444_445_449_450_452_458_462_474_492_493_497	670_671_675_676_677_678_679_680_682_684_685_686_687_688_691_694_695_697_698_699_701_702_703_704_705_707_708_709_711_712_713_716_717_719_720_722_724_725_726_727_729_730_732_733_734_735_736_737_738_739_742_743_744_745_746_748_750_751_752_753_754_757_758_759_761_762_764_765_766_769_770_772_773_775_776_778_779_781_782_783_785_788_789_791_794_795_796_799_800_801_802_803_807_808_809_810	0.32909_0.32909_0.32909_0.32909_0.32909_0.32909_0.32909_0.32909_0.32909_0.32909_0.32909_0.32909_0.32909_0.32909_0.32909_0.32909_0.32909_0.32909_0.32909_0.32909_0.32909_0.32909_0.32909_0.32909_0.32909_0.32909_0.32909_0.32909_0.32909_0.32909_0.32909_0.32909_0.32909_0.32909_0.32909_0.32909_0.32909_0.32909_0.32909_0.32909_0.32909_0.32909_0.32909_0.32909_0.32909_0.32909_0.32909_0.32909_0.32909_0.32909…	1	1	0	0
355	Chr16	Jr8D	909	1032	697	930	3.3e-204	54	0.3234675	0.3471485	1	1	1	1	1	909_912_913_917_919_921_922_923_929_930_931_933_935_936_940_941_942_943_944_945_946_949_954_955_956_958_960_962_968_970_971_972_975_976_979_987_989_990_991_999_1000_1003_1005_1006_1008_1010_1011_1012_1014_1016_1017_1020_1021_1032	697_699_717_726_728_733_738_739_745_746_747_750_760_761_764_770_771_772_774_775_776_779_782_786_787_789_790_792_811_824_825_826_827_828_829_835_839_841_843_850_853_860_861_862_868_869_874_886_890_892_895_900_905_930	0.3234675_0.3234675_0.3234675_0.3234675_0.3234675_0.3234675_0.3234675_0.3234675_0.3234675_0.3234675_0.3234675_0.3234675_0.3234675_0.3234675_0.3234675_0.3234675_0.3234675_0.3234675_0.3234675_0.3234675_0.3234675_0.3234675_0.3234675_0.3234675_0.3234675_0.3234675_0.3234675_0.3234675_0.3234675_0.3234675_0.3234675_0.3234675_0.3234675_0.3234675_0.3234675_0.3234675_0.3234675_0.3234675_0.3234675_0.3234675…	1	1	0	0
355	Jr8D	Chr16	697	930	909	1032	3.3e-204	54	0.3234675	0.3471485	1	1	1	1	1	697_699_717_726_728_733_738_739_745_746_747_750_760_761_764_770_771_772_774_775_776_779_782_786_787_789_790_792_811_824_825_826_827_828_829_835_839_841_843_850_853_860_861_862_868_869_874_886_890_892_895_900_905_930	909_912_913_917_919_921_922_923_929_930_931_933_935_936_940_941_942_943_944_945_946_949_954_955_956_958_960_962_968_970_971_972_975_976_979_987_989_990_991_999_1000_1003_1005_1006_1008_1010_1011_1012_1014_1016_1017_1020_1021_1032	0.3234675_0.3234675_0.3234675_0.3234675_0.3234675_0.3234675_0.3234675_0.3234675_0.3234675_0.3234675_0.3234675_0.3234675_0.3234675_0.3234675_0.3234675_0.3234675_0.3234675_0.3234675_0.3234675_0.3234675_0.3234675_0.3234675_0.3234675_0.3234675_0.3234675_0.3234675_0.3234675_0.3234675_0.3234675_0.3234675_0.3234675_0.3234675_0.3234675_0.3234675_0.3234675_0.3234675_0.3234675_0.3234675_0.3234675_0.3234675…	1	1	0	0
356	Chr16	Jr8D	815	868	535	588	2.2e-95	30	0.278527	0.411997733333333	1	1	1	1	1	815_816_817_818_820_821_823_824_826_827_828_832_833_834_836_838_839_842_844_846_847_849_851_853_854_855_859_866_867_868	535_536_537_538_539_540_542_543_546_547_548_550_552_554_556_558_559_560_561_562_566_567_568_569_571_573_584_585_586_588	0.278527_0.278527_0.278527_0.278527_0.278527_0.278527_0.278527_0.278527_0.278527_0.278527_0.278527_0.278527_0.278527_0.278527_0.278527_0.278527_0.278527_0.278527_0.278527_0.278527_0.278527_0.278527_0.278527_0.278527_0.278527_0.278527_0.278527_0.278527_0.278527_0.278527	1	1	0	0
356	Jr8D	Chr16	535	588	815	868	2.2e-95	30	0.278527	0.411997733333333	1	1	1	1	1	535_536_537_538_539_540_542_543_546_547_548_550_552_554_556_558_559_560_561_562_566_567_568_569_571_573_584_585_586_588	815_816_817_818_820_821_823_824_826_827_828_832_833_834_836_838_839_842_844_846_847_849_851_853_854_855_859_866_867_868	0.278527_0.278527_0.278527_0.278527_0.278527_0.278527_0.278527_0.278527_0.278527_0.278527_0.278527_0.278527_0.278527_0.278527_0.278527_0.278527_0.278527_0.278527_0.278527_0.278527_0.278527_0.278527_0.278527_0.278527_0.278527_0.278527_0.278527_0.278527_0.278527_0.278527	1	1	0	0
357	Chr16	Jr8D	870	907	616	666	5.5e-54	19	0.353721	0.607471736842105	1	1	1	1	1	870_871_872_873_877_878_883_885_889_891_893_895_897_898_899_902_903_906_907	616_618_620_622_623_626_646_648_654_655_656_658_659_660_661_662_663_664_666	0.353721_0.353721_0.353721_0.353721_0.353721_0.353721_0.353721_0.353721_0.353721_0.353721_0.353721_0.353721_0.353721_0.353721_0.353721_0.353721_0.353721_0.353721_0.353721	1	1	0	0
357	Jr8D	Chr16	616	666	870	907	5.5e-54	19	0.353721	0.607471736842105	1	1	1	1	1	616_618_620_622_623_626_646_648_654_655_656_658_659_660_661_662_663_664_666	870_871_872_873_877_878_883_885_889_891_893_895_897_898_899_902_903_906_907	0.353721_0.353721_0.353721_0.353721_0.353721_0.353721_0.353721_0.353721_0.353721_0.353721_0.353721_0.353721_0.353721_0.353721_0.353721_0.353721_0.353721_0.353721_0.353721	1	1	0	0
358	Chr16	Jr8D	103	127	18	46	4.6e-09	6	1.819025	2.18189	1	1	1	1	1	103_110_115_116_117_127	18_24_28_31_32_46	1.819025_1.819025_1.819025_1.819025_1.819025_1.819025	1	1	0	0
358	Jr8D	Chr16	18	46	103	127	4.6e-09	6	1.819025	2.18189	1	1	1	1	1	18_24_28_31_32_46	103_110_115_116_117_127	1.819025_1.819025_1.819025_1.819025_1.819025_1.819025	1	1	0	0
359	Chr16	Jr8D	593	602	151	143	3.7e-08	6	0.246022	0.322799	1	1	1	1	1	593_594_596_597_600_602	151_150_149_147_144_143	0.246022_0.246022_0.246022_0.246022_0.246022_0.246022	1	1	0	0
359	Jr8D	Chr16	151	143	593	602	3.7e-08	6	0.246022	0.322799	1	1	1	1	1	151_150_149_147_144_143	593_594_596_597_600_602	0.246022_0.246022_0.246022_0.246022_0.246022_0.246022	1	1	0	0
360	Chr16	Jr8S	470	1029	1	680	0	329	0.231554	0.346754480243161	1	1	1	1	1	470_474_475_476_477_478_479_481_482_483_485_487_489_491_495_497_499_500_501_502_503_505_507_508_512_513_514_515_516_517_518_519_521_526_528_529_530_532_534_536_537_540_541_542_543_544_545_547_548_549_550_551_552_554_556_557_560_562_563_565_566_567_568_570_572_573_574_576_577_579_580_581_583_585_586_587_589_590_594_596_598_603_605_606_607_608_609_610_612_613_614_616_618_619_623_624_625_626_627_628…	1_3_4_5_6_7_9_11_12_13_14_17_18_19_20_22_23_24_25_26_27_28_29_30_31_32_33_34_35_37_38_39_40_41_43_44_45_48_50_52_53_54_55_56_57_58_59_62_63_64_65_67_68_69_70_71_73_75_76_77_78_79_80_81_83_84_86_87_89_90_91_92_93_94_96_98_100_101_108_110_112_113_116_117_118_120_121_122_123_127_128_131_132_133_141_142_145_146_147_148_150_151_152_153_154_155_156_157_158_159_160_161_162_164_166_167_169_170_172_173_17…	0.231554_0.231554_0.231554_0.231554_0.231554_0.231554_0.231554_0.231554_0.231554_0.231554_0.231554_0.231554_0.231554_0.231554_0.231554_0.231554_0.231554_0.231554_0.231554_0.231554_0.231554_0.231554_0.231554_0.231554_0.231554_0.231554_0.231554_0.231554_0.231554_0.231554_0.231554_0.231554_0.231554_0.231554_0.231554_0.231554_0.231554_0.231554_0.231554_0.231554_0.231554_0.231554_0.231554_0.231554_0.2…	1	1	0	0
360	Jr8S	Chr16	1	680	470	1029	0	329	0.231554	0.346754480243161	1	1	1	1	1	1_3_4_5_6_7_9_11_12_13_14_17_18_19_20_22_23_24_25_26_27_28_29_30_31_32_33_34_35_37_38_39_40_41_43_44_45_48_50_52_53_54_55_56_57_58_59_62_63_64_65_67_68_69_70_71_73_75_76_77_78_79_80_81_83_84_86_87_89_90_91_92_93_94_96_98_100_101_108_110_112_113_116_117_118_120_121_122_123_127_128_131_132_133_141_142_145_146_147_148_150_151_152_153_154_155_156_157_158_159_160_161_162_164_166_167_169_170_172_173_17…	470_474_475_476_477_478_479_481_482_483_485_487_489_491_495_497_499_500_501_502_503_505_507_508_512_513_514_515_516_517_518_519_521_526_528_529_530_532_534_536_537_540_541_542_543_544_545_547_548_549_550_551_552_554_556_557_560_562_563_565_566_567_568_570_572_573_574_576_577_579_580_581_583_585_586_587_589_590_594_596_598_603_605_606_607_608_609_610_612_613_614_616_618_619_623_624_625_626_627_628…	0.231554_0.231554_0.231554_0.231554_0.231554_0.231554_0.231554_0.231554_0.231554_0.231554_0.231554_0.231554_0.231554_0.231554_0.231554_0.231554_0.231554_0.231554_0.231554_0.231554_0.231554_0.231554_0.231554_0.231554_0.231554_0.231554_0.231554_0.231554_0.231554_0.231554_0.231554_0.231554_0.231554_0.231554_0.231554_0.231554_0.231554_0.231554_0.231554_0.231554_0.231554_0.231554_0.231554_0.231554_0.2…	1	1	0	0
361	Chr16	Jr8S	13	455	697	1135	0	205	0.233896	0.353248243902439	1	1	1	1	1	13_15_18_20_21_22_26_34_40_42_43_44_45_49_50_53_54_61_62_63_69_73_74_81_85_86_88_91_92_95_96_103_105_106_107_108_115_116_117_120_122_125_126_127_129_130_131_132_138_140_141_142_143_145_146_147_148_149_154_155_156_158_160_162_164_168_169_171_178_179_180_181_184_189_190_195_196_197_198_199_208_210_211_213_214_215_217_218_220_222_227_228_230_231_234_235_240_242_244_246_247_251_252_254_255_257_261_26…	697_699_700_715_716_717_720_730_746_748_755_762_764_770_772_773_774_775_776_778_784_788_789_790_794_797_800_803_804_805_806_807_808_809_810_812_813_815_816_817_818_819_821_823_832_834_835_836_837_839_840_846_847_848_849_850_852_853_854_855_856_858_859_861_863_865_867_869_883_887_888_889_891_892_893_896_897_898_899_901_913_915_916_917_918_919_921_922_926_939_942_943_945_946_948_949_950_952_953_954…	0.233896_0.233896_0.233896_0.233896_0.233896_0.233896_0.233896_0.233896_0.233896_0.233896_0.233896_0.233896_0.233896_0.233896_0.233896_0.233896_0.233896_0.233896_0.233896_0.233896_0.233896_0.233896_0.233896_0.233896_0.233896_0.233896_0.233896_0.233896_0.233896_0.233896_0.233896_0.233896_0.233896_0.233896_0.233896_0.233896_0.233896_0.233896_0.233896_0.233896_0.233896_0.233896_0.233896_0.233896_0.2…	1	1	0	0
361	Jr8S	Chr16	697	1135	13	455	0	205	0.233896	0.353248243902439	1	1	1	1	1	697_699_700_715_716_717_720_730_746_748_755_762_764_770_772_773_774_775_776_778_784_788_789_790_794_797_800_803_804_805_806_807_808_809_810_812_813_815_816_817_818_819_821_823_832_834_835_836_837_839_840_846_847_848_849_850_852_853_854_855_856_858_859_861_863_865_867_869_883_887_888_889_891_892_893_896_897_898_899_901_913_915_916_917_918_919_921_922_926_939_942_943_945_946_948_949_950_952_953_954…	13_15_18_20_21_22_26_34_40_42_43_44_45_49_50_53_54_61_62_63_69_73_74_81_85_86_88_91_92_95_96_103_105_106_107_108_115_116_117_120_122_125_126_127_129_130_131_132_138_140_141_142_143_145_146_147_148_149_154_155_156_158_160_162_164_168_169_171_178_179_180_181_184_189_190_195_196_197_198_199_208_210_211_213_214_215_217_218_220_222_227_228_230_231_234_235_240_242_244_246_247_251_252_254_255_257_261_26…	0.233896_0.233896_0.233896_0.233896_0.233896_0.233896_0.233896_0.233896_0.233896_0.233896_0.233896_0.233896_0.233896_0.233896_0.233896_0.233896_0.233896_0.233896_0.233896_0.233896_0.233896_0.233896_0.233896_0.233896_0.233896_0.233896_0.233896_0.233896_0.233896_0.233896_0.233896_0.233896_0.233896_0.233896_0.233896_0.233896_0.233896_0.233896_0.233896_0.233896_0.233896_0.233896_0.233896_0.233896_0.2…	1	1	0	0
362	Chr16	Jr8S	495	542	807	846	3.7e-12	7	2.77674	2.83669285714286	1	1	1	1	1	495_503_506_507_520_524_542	807_813_815_816_823_826_846	2.77674_2.77674_2.77674_2.77674_2.77674_2.77674_2.77674	1	1	0	0
362	Jr8S	Chr16	807	846	495	542	3.7e-12	7	2.77674	2.83669285714286	1	1	1	1	1	807_813_815_816_823_826_846	495_503_506_507_520_524_542	2.77674_2.77674_2.77674_2.77674_2.77674_2.77674_2.77674	1	1	0	0
363	Chr16	Jr8S	103	142	20	56	1.2e-08	6	2.44566	2.82082666666667	1	1	1	1	1	103_110_115_117_124_142	20_23_27_29_37_56	2.44566_2.44566_2.44566_2.44566_2.44566_2.44566	1	1	0	0
363	Jr8S	Chr16	20	56	103	142	1.2e-08	6	2.44566	2.82082666666667	1	1	1	1	1	20_23_27_29_37_56	103_110_115_117_124_142	2.44566_2.44566_2.44566_2.44566_2.44566_2.44566	1	1	0	0
364	Chr16	Jr8S	27	38	749	720	3.2e-09	6	0.3031825	0.634166666666667	1	1	1	1	1	27_28_32_36_37_38	749_745_741_724_722_720	0.3031825_0.3031825_0.3031825_0.3031825_0.3031825_0.3031825	1	1	0	0
364	Jr8S	Chr16	749	720	27	38	3.2e-09	6	0.3031825	0.634166666666667	1	1	1	1	1	749_745_741_724_722_720	27_28_32_36_37_38	0.3031825_0.3031825_0.3031825_0.3031825_0.3031825_0.3031825	1	1	0	0
365	Chr2	Jr1D	121	238	1902	2033	8.1e-80	26	2.16069	2.41269384615385	1	1	1	1	1	121_122_126_129_142_144_145_157_161_162_167_177_181_183_190_198_204_209_211_212_215_226_229_230_237_238	1902_1903_1905_1914_1931_1933_1934_1940_1946_1947_1967_1979_1986_1988_1989_1990_1995_2000_2001_2002_2005_2018_2020_2030_2031_2033	2.16069_2.16069_2.16069_2.16069_2.16069_2.16069_2.16069_2.16069_2.16069_2.16069_2.16069_2.16069_2.16069_2.16069_2.16069_2.16069_2.16069_2.16069_2.16069_2.16069_2.16069_2.16069_2.16069_2.16069_2.16069_2.16069	1	1	0	0
365	Jr1D	Chr2	1902	2033	121	238	8.1e-80	26	2.16069	2.41269384615385	1	1	1	1	1	1902_1903_1905_1914_1931_1933_1934_1940_1946_1947_1967_1979_1986_1988_1989_1990_1995_2000_2001_2002_2005_2018_2020_2030_2031_2033	121_122_126_129_142_144_145_157_161_162_167_177_181_183_190_198_204_209_211_212_215_226_229_230_237_238	2.16069_2.16069_2.16069_2.16069_2.16069_2.16069_2.16069_2.16069_2.16069_2.16069_2.16069_2.16069_2.16069_2.16069_2.16069_2.16069_2.16069_2.16069_2.16069_2.16069_2.16069_2.16069_2.16069_2.16069_2.16069_2.16069	1	1	0	0
366	Chr2	Jr1D	1778	1848	2659	2721	1.5e-15	7	3.30909	3.09012857142857	1	1	1	1	1	1778_1782_1789_1808_1820_1822_1848	2659_2666_2668_2684_2696_2697_2721	3.30909_3.30909_3.30909_3.30909_3.30909_3.30909_3.30909	1	1	0	0
366	Jr1D	Chr2	2659	2721	1778	1848	1.5e-15	7	3.30909	3.09012857142857	1	1	1	1	1	2659_2666_2668_2684_2696_2697_2721	1778_1782_1789_1808_1820_1822_1848	3.30909_3.30909_3.30909_3.30909_3.30909_3.30909_3.30909	1	1	0	0
367	Chr2	Jr1D	1316	1335	1199	1223	5.6e-11	7	2.09621	2.53833	1	1	1	1	1	1316_1319_1324_1327_1331_1333_1335	1199_1200_1204_1214_1218_1222_1223	2.09621_2.09621_2.09621_2.09621_2.09621_2.09621_2.09621	1	1	0	0
367	Jr1D	Chr2	1199	1223	1316	1335	5.6e-11	7	2.09621	2.53833	1	1	1	1	1	1199_1200_1204_1214_1218_1222_1223	1316_1319_1324_1327_1331_1333_1335	2.09621_2.09621_2.09621_2.09621_2.09621_2.09621_2.09621	1	1	0	0
368	Chr2	Jr1D	583	817	2422	2240	8.3e-131	39	1.95993	2.18992112820513	1	1	1	1	1	583_586_601_609_613_617_621_628_636_641_653_671_680_682_690_692_694_701_715_727_729_731_734_739_744_746_750_765_779_780_781_786_787_795_811_812_814_816_817	2422_2420_2412_2407_2402_2401_2394_2392_2387_2381_2377_2368_2363_2360_2354_2352_2348_2343_2337_2332_2331_2329_2327_2323_2318_2317_2312_2305_2296_2294_2293_2290_2289_2280_2264_2253_2246_2245_2240	1.95993_1.95993_1.95993_1.95993_1.95993_1.95993_1.95993_1.95993_1.95993_1.95993_1.95993_1.95993_1.95993_1.95993_1.95993_1.95993_1.95993_1.95993_1.95993_1.95993_1.95993_1.95993_1.95993_1.95993_1.95993_1.95993_1.95993_1.95993_1.95993_1.95993_1.95993_1.95993_1.95993_1.95993_1.95993_1.95993_1.95993_1.95993_1.95993	1	1	0	0
368	Jr1D	Chr2	2422	2240	583	817	8.3e-131	39	1.95993	2.18992112820513	1	1	1	1	1	2422_2420_2412_2407_2402_2401_2394_2392_2387_2381_2377_2368_2363_2360_2354_2352_2348_2343_2337_2332_2331_2329_2327_2323_2318_2317_2312_2305_2296_2294_2293_2290_2289_2280_2264_2253_2246_2245_2240	583_586_601_609_613_617_621_628_636_641_653_671_680_682_690_692_694_701_715_727_729_731_734_739_744_746_750_765_779_780_781_786_787_795_811_812_814_816_817	1.95993_1.95993_1.95993_1.95993_1.95993_1.95993_1.95993_1.95993_1.95993_1.95993_1.95993_1.95993_1.95993_1.95993_1.95993_1.95993_1.95993_1.95993_1.95993_1.95993_1.95993_1.95993_1.95993_1.95993_1.95993_1.95993_1.95993_1.95993_1.95993_1.95993_1.95993_1.95993_1.95993_1.95993_1.95993_1.95993_1.95993_1.95993_1.95993	1	1	0	0
369	Chr2	Jr1D	467	550	2513	2451	8.1e-46	17	2.16177	2.40810435294118	1	1	1	1	1	467_472_495_502_507_509_511_514_518_520_524_525_530_535_541_546_550	2513_2508_2497_2488_2487_2486_2483_2479_2478_2477_2474_2473_2469_2465_2459_2454_2451	2.16177_2.16177_2.16177_2.16177_2.16177_2.16177_2.16177_2.16177_2.16177_2.16177_2.16177_2.16177_2.16177_2.16177_2.16177_2.16177_2.16177	1	1	0	0
369	Jr1D	Chr2	2513	2451	467	550	8.1e-46	17	2.16177	2.40810435294118	1	1	1	1	1	2513_2508_2497_2488_2487_2486_2483_2479_2478_2477_2474_2473_2469_2465_2459_2454_2451	467_472_495_502_507_509_511_514_518_520_524_525_530_535_541_546_550	2.16177_2.16177_2.16177_2.16177_2.16177_2.16177_2.16177_2.16177_2.16177_2.16177_2.16177_2.16177_2.16177_2.16177_2.16177_2.16177_2.16177	1	1	0	0
370	Chr2	Jr1D	362	436	2575	2526	2.8e-37	15	1.76251	2.08512266666667	1	1	1	1	1	362_364_375_377_379_381_387_391_393_394_418_421_424_434_436	2575_2573_2565_2557_2556_2555_2551_2549_2548_2547_2541_2538_2535_2529_2526	1.76251_1.76251_1.76251_1.76251_1.76251_1.76251_1.76251_1.76251_1.76251_1.76251_1.76251_1.76251_1.76251_1.76251_1.76251	1	1	0	0
370	Jr1D	Chr2	2575	2526	362	436	2.8e-37	15	1.76251	2.08512266666667	1	1	1	1	1	2575_2573_2565_2557_2556_2555_2551_2549_2548_2547_2541_2538_2535_2529_2526	362_364_375_377_379_381_387_391_393_394_418_421_424_434_436	1.76251_1.76251_1.76251_1.76251_1.76251_1.76251_1.76251_1.76251_1.76251_1.76251_1.76251_1.76251_1.76251_1.76251_1.76251	1	1	0	0
371	Chr2	Jr1D	1733	1751	537	521	5.1e-08	6	2.098775	2.40910666666667	1	1	1	1	1	1733_1738_1743_1745_1746_1751	537_532_528_527_524_521	2.098775_2.098775_2.098775_2.098775_2.098775_2.098775	1	1	0	0
371	Jr1D	Chr2	537	521	1733	1751	5.1e-08	6	2.098775	2.40910666666667	1	1	1	1	1	537_532_528_527_524_521	1733_1738_1743_1745_1746_1751	2.098775_2.098775_2.098775_2.098775_2.098775_2.098775	1	1	0	0
372	Chr2	Jr1S	126	270	1131	1226	4.5e-56	20	1.49105	1.630912	1	1	1	1	1	126_142_145_157_162_172_177_181_183_190_198_209_226_230_246_252_253_261_262_270	1131_1144_1146_1154_1158_1165_1173_1178_1180_1181_1182_1186_1192_1193_1206_1211_1212_1215_1217_1226	1.49105_1.49105_1.49105_1.49105_1.49105_1.49105_1.49105_1.49105_1.49105_1.49105_1.49105_1.49105_1.49105_1.49105_1.49105_1.49105_1.49105_1.49105_1.49105_1.49105	1	1	0	0
372	Jr1S	Chr2	1131	1226	126	270	4.5e-56	20	1.49105	1.630912	1	1	1	1	1	1131_1144_1146_1154_1158_1165_1173_1178_1180_1181_1182_1186_1192_1193_1206_1211_1212_1215_1217_1226	126_142_145_157_162_172_177_181_183_190_198_209_226_230_246_252_253_261_262_270	1.49105_1.49105_1.49105_1.49105_1.49105_1.49105_1.49105_1.49105_1.49105_1.49105_1.49105_1.49105_1.49105_1.49105_1.49105_1.49105_1.49105_1.49105_1.49105_1.49105	1	1	0	0
373	Chr2	Jr1S	1772	1837	1592	1630	2.9e-11	7	2.30613	2.40993428571429	1	1	1	1	1	1772_1782_1794_1807_1820_1822_1837	1592_1595_1601_1615_1625_1626_1630	2.30613_2.30613_2.30613_2.30613_2.30613_2.30613_2.30613	1	1	0	0
373	Jr1S	Chr2	1592	1630	1772	1837	2.9e-11	7	2.30613	2.40993428571429	1	1	1	1	1	1592_1595_1601_1615_1625_1626_1630	1772_1782_1794_1807_1820_1822_1837	2.30613_2.30613_2.30613_2.30613_2.30613_2.30613_2.30613	1	1	0	0
374	Chr2	Jr1S	583	816	1455	1328	2.4e-112	34	1.634	2.15384323529412	1	1	1	1	1	583_601_609_617_618_628_636_653_669_671_681_682_689_692_694_701_717_720_727_729_730_739_740_744_746_765_779_780_784_786_787_811_812_816	1455_1448_1445_1443_1442_1434_1426_1417_1413_1410_1407_1402_1399_1396_1393_1387_1383_1380_1379_1378_1375_1372_1371_1369_1367_1360_1355_1354_1352_1351_1350_1338_1335_1328	1.634_1.634_1.634_1.634_1.634_1.634_1.634_1.634_1.634_1.634_1.634_1.634_1.634_1.634_1.634_1.634_1.634_1.634_1.634_1.634_1.634_1.634_1.634_1.634_1.634_1.634_1.634_1.634_1.634_1.634_1.634_1.634_1.634_1.634	1	1	0	0
374	Jr1S	Chr2	1455	1328	583	816	2.4e-112	34	1.634	2.15384323529412	1	1	1	1	1	1455_1448_1445_1443_1442_1434_1426_1417_1413_1410_1407_1402_1399_1396_1393_1387_1383_1380_1379_1378_1375_1372_1371_1369_1367_1360_1355_1354_1352_1351_1350_1338_1335_1328	583_601_609_617_618_628_636_653_669_671_681_682_689_692_694_701_717_720_727_729_730_739_740_744_746_765_779_780_784_786_787_811_812_816	1.634_1.634_1.634_1.634_1.634_1.634_1.634_1.634_1.634_1.634_1.634_1.634_1.634_1.634_1.634_1.634_1.634_1.634_1.634_1.634_1.634_1.634_1.634_1.634_1.634_1.634_1.634_1.634_1.634_1.634_1.634_1.634_1.634_1.634	1	1	0	0
375	Chr2	Jr1S	509	550	1493	1472	9.4e-20	10	1.46155	1.478478	1	1	1	1	1	509_513_514_520_524_525_535_541_546_550	1493_1491_1489_1488_1486_1485_1480_1476_1474_1472	1.46155_1.46155_1.46155_1.46155_1.46155_1.46155_1.46155_1.46155_1.46155_1.46155	1	1	0	0
375	Jr1S	Chr2	1493	1472	509	550	9.4e-20	10	1.46155	1.478478	1	1	1	1	1	1493_1491_1489_1488_1486_1485_1480_1476_1474_1472	509_513_514_520_524_525_535_541_546_550	1.46155_1.46155_1.46155_1.46155_1.46155_1.46155_1.46155_1.46155_1.46155_1.46155	1	1	0	0
376	Chr2	Jr1S	370	436	1551	1521	3.9e-18	9	2.15266	2.39158444444444	1	1	1	1	1	370_379_387_389_391_394_396_421_436	1551_1539_1536_1535_1534_1533_1531_1526_1521	2.15266_2.15266_2.15266_2.15266_2.15266_2.15266_2.15266_2.15266_2.15266	1	1	0	0
376	Jr1S	Chr2	1551	1521	370	436	3.9e-18	9	2.15266	2.39158444444444	1	1	1	1	1	1551_1539_1536_1535_1534_1533_1531_1526_1521	370_379_387_389_391_394_396_421_436	2.15266_2.15266_2.15266_2.15266_2.15266_2.15266_2.15266_2.15266_2.15266	1	1	0	0
377	Chr2	Jr2D	2008	2029	691	712	1.8e-47	19	0.23132	0.342116789473684	1	1	1	1	1	2008_2009_2010_2011_2012_2014_2015_2017_2018_2019_2020_2021_2022_2023_2024_2025_2026_2028_2029	691_693_694_695_696_697_698_699_700_701_702_704_705_706_707_709_710_711_712	0.23132_0.23132_0.23132_0.23132_0.23132_0.23132_0.23132_0.23132_0.23132_0.23132_0.23132_0.23132_0.23132_0.23132_0.23132_0.23132_0.23132_0.23132_0.23132	1	1	0	0
377	Jr2D	Chr2	691	712	2008	2029	1.8e-47	19	0.23132	0.342116789473684	1	1	1	1	1	691_693_694_695_696_697_698_699_700_701_702_704_705_706_707_709_710_711_712	2008_2009_2010_2011_2012_2014_2015_2017_2018_2019_2020_2021_2022_2023_2024_2025_2026_2028_2029	0.23132_0.23132_0.23132_0.23132_0.23132_0.23132_0.23132_0.23132_0.23132_0.23132_0.23132_0.23132_0.23132_0.23132_0.23132_0.23132_0.23132_0.23132_0.23132	1	1	0	0
378	Chr2	Jr2D	865	887	1800	1833	3.9e-11	7	0.238982	0.252284142857143	1	1	1	1	1	865_872_874_878_882_886_887	1800_1806_1809_1814_1822_1828_1833	0.238982_0.238982_0.238982_0.238982_0.238982_0.238982_0.238982	1	1	0	0
378	Jr2D	Chr2	1800	1833	865	887	3.9e-11	7	0.238982	0.252284142857143	1	1	1	1	1	1800_1806_1809_1814_1822_1828_1833	865_872_874_878_882_886_887	0.238982_0.238982_0.238982_0.238982_0.238982_0.238982_0.238982	1	1	0	0
379	Chr2	Jr2D	913	945	1866	1895	4.5e-13	7	0.297312	0.290053857142857	1	1	1	1	1	913_917_918_934_940_942_945	1866_1867_1873_1889_1892_1893_1895	0.297312_0.297312_0.297312_0.297312_0.297312_0.297312_0.297312	1	1	0	0
379	Jr2D	Chr2	1866	1895	913	945	4.5e-13	7	0.297312	0.290053857142857	1	1	1	1	1	1866_1867_1873_1889_1892_1893_1895	913_917_918_934_940_942_945	0.297312_0.297312_0.297312_0.297312_0.297312_0.297312_0.297312	1	1	0	0
380	Chr2	Jr2D	947	2764	1777	2	0	1171	0.220063	0.33318989146029	1	1	1	1	1	947_948_956_961_962_964_965_967_970_971_973_974_977_978_982_986_989_990_991_993_994_995_996_998_1003_1005_1006_1010_1011_1014_1015_1016_1017_1019_1020_1021_1023_1024_1027_1029_1031_1032_1034_1035_1036_1037_1039_1041_1043_1044_1047_1048_1050_1052_1054_1056_1058_1059_1062_1063_1064_1065_1067_1068_1069_1070_1071_1072_1074_1077_1079_1080_1081_1083_1085_1087_1089_1090_1092_1093_1094_1096_1097_1098_110…	1777_1776_1775_1772_1766_1763_1759_1756_1748_1747_1745_1743_1737_1731_1727_1723_1722_1720_1719_1717_1716_1715_1713_1712_1711_1705_1703_1697_1683_1679_1678_1677_1676_1673_1672_1670_1668_1667_1662_1660_1659_1657_1656_1655_1654_1652_1651_1650_1646_1643_1641_1637_1636_1635_1634_1632_1630_1628_1627_1623_1620_1610_1609_1608_1607_1606_1603_1601_1600_1598_1592_1586_1584_1583_1581_1580_1578_1576_1575_1574…	0.220063_0.220063_0.220063_0.220063_0.220063_0.220063_0.220063_0.220063_0.220063_0.220063_0.220063_0.220063_0.220063_0.220063_0.220063_0.220063_0.220063_0.220063_0.220063_0.220063_0.220063_0.220063_0.220063_0.220063_0.220063_0.220063_0.220063_0.220063_0.220063_0.220063_0.220063_0.220063_0.220063_0.220063_0.220063_0.220063_0.220063_0.220063_0.220063_0.220063_0.220063_0.220063_0.220063_0.220063_0.2…	1	1	0	0
380	Jr2D	Chr2	1777	2	947	2764	0	1171	0.220063	0.33318989146029	1	1	1	1	1	1777_1776_1775_1772_1766_1763_1759_1756_1748_1747_1745_1743_1737_1731_1727_1723_1722_1720_1719_1717_1716_1715_1713_1712_1711_1705_1703_1697_1683_1679_1678_1677_1676_1673_1672_1670_1668_1667_1662_1660_1659_1657_1656_1655_1654_1652_1651_1650_1646_1643_1641_1637_1636_1635_1634_1632_1630_1628_1627_1623_1620_1610_1609_1608_1607_1606_1603_1601_1600_1598_1592_1586_1584_1583_1581_1580_1578_1576_1575_1574…	947_948_956_961_962_964_965_967_970_971_973_974_977_978_982_986_989_990_991_993_994_995_996_998_1003_1005_1006_1010_1011_1014_1015_1016_1017_1019_1020_1021_1023_1024_1027_1029_1031_1032_1034_1035_1036_1037_1039_1041_1043_1044_1047_1048_1050_1052_1054_1056_1058_1059_1062_1063_1064_1065_1067_1068_1069_1070_1071_1072_1074_1077_1079_1080_1081_1083_1085_1087_1089_1090_1092_1093_1094_1096_1097_1098_110…	0.220063_0.220063_0.220063_0.220063_0.220063_0.220063_0.220063_0.220063_0.220063_0.220063_0.220063_0.220063_0.220063_0.220063_0.220063_0.220063_0.220063_0.220063_0.220063_0.220063_0.220063_0.220063_0.220063_0.220063_0.220063_0.220063_0.220063_0.220063_0.220063_0.220063_0.220063_0.220063_0.220063_0.220063_0.220063_0.220063_0.220063_0.220063_0.220063_0.220063_0.220063_0.220063_0.220063_0.220063_0.2…	1	1	0	0
381	Chr2	Jr2D	10	843	2662	1907	0	508	0.218397	0.350697598425197	1	1	1	1	1	10_12_13_19_21_22_24_25_26_27_29_30_31_32_33_35_36_39_42_46_47_49_50_51_53_54_56_58_60_63_67_68_70_71_72_78_79_80_82_84_85_91_94_95_100_101_102_103_105_106_107_108_109_110_112_113_114_116_117_119_120_121_122_123_125_126_128_130_132_133_134_135_136_137_138_139_140_141_142_143_144_145_147_149_153_154_155_157_158_159_161_162_163_164_165_166_167_171_172_173_177_178_179_180_181_183_186_187_188_190_191…	2662_2661_2660_2651_2649_2648_2647_2645_2644_2643_2642_2640_2639_2638_2637_2636_2634_2633_2631_2630_2629_2628_2627_2626_2625_2624_2621_2620_2618_2617_2616_2615_2614_2613_2612_2611_2610_2609_2608_2606_2601_2600_2599_2598_2597_2596_2595_2594_2592_2591_2590_2589_2588_2587_2586_2585_2584_2582_2581_2580_2579_2578_2576_2575_2571_2570_2569_2568_2567_2566_2565_2562_2561_2560_2559_2558_2557_2556_2555_2553…	0.218397_0.218397_0.218397_0.218397_0.218397_0.218397_0.218397_0.218397_0.218397_0.218397_0.218397_0.218397_0.218397_0.218397_0.218397_0.218397_0.218397_0.218397_0.218397_0.218397_0.218397_0.218397_0.218397_0.218397_0.218397_0.218397_0.218397_0.218397_0.218397_0.218397_0.218397_0.218397_0.218397_0.218397_0.218397_0.218397_0.218397_0.218397_0.218397_0.218397_0.218397_0.218397_0.218397_0.218397_0.2…	1	1	0	0
381	Jr2D	Chr2	2662	1907	10	843	0	508	0.218397	0.350697598425197	1	1	1	1	1	2662_2661_2660_2651_2649_2648_2647_2645_2644_2643_2642_2640_2639_2638_2637_2636_2634_2633_2631_2630_2629_2628_2627_2626_2625_2624_2621_2620_2618_2617_2616_2615_2614_2613_2612_2611_2610_2609_2608_2606_2601_2600_2599_2598_2597_2596_2595_2594_2592_2591_2590_2589_2588_2587_2586_2585_2584_2582_2581_2580_2579_2578_2576_2575_2571_2570_2569_2568_2567_2566_2565_2562_2561_2560_2559_2558_2557_2556_2555_2553…	10_12_13_19_21_22_24_25_26_27_29_30_31_32_33_35_36_39_42_46_47_49_50_51_53_54_56_58_60_63_67_68_70_71_72_78_79_80_82_84_85_91_94_95_100_101_102_103_105_106_107_108_109_110_112_113_114_116_117_119_120_121_122_123_125_126_128_130_132_133_134_135_136_137_138_139_140_141_142_143_144_145_147_149_153_154_155_157_158_159_161_162_163_164_165_166_167_171_172_173_177_178_179_180_181_183_186_187_188_190_191…	0.218397_0.218397_0.218397_0.218397_0.218397_0.218397_0.218397_0.218397_0.218397_0.218397_0.218397_0.218397_0.218397_0.218397_0.218397_0.218397_0.218397_0.218397_0.218397_0.218397_0.218397_0.218397_0.218397_0.218397_0.218397_0.218397_0.218397_0.218397_0.218397_0.218397_0.218397_0.218397_0.218397_0.218397_0.218397_0.218397_0.218397_0.218397_0.218397_0.218397_0.218397_0.218397_0.218397_0.218397_0.2…	1	1	0	0
382	Chr2	Jr2D	857	903	1871	1780	5.8e-42	16	0.304472	0.5314710625	1	1	1	1	1	857_862_868_876_877_878_880_881_889_893_896_897_900_901_902_903	1871_1854_1845_1820_1816_1814_1813_1812_1798_1797_1791_1790_1785_1783_1781_1780	0.304472_0.304472_0.304472_0.304472_0.304472_0.304472_0.304472_0.304472_0.304472_0.304472_0.304472_0.304472_0.304472_0.304472_0.304472_0.304472	1	1	0	0
382	Jr2D	Chr2	1871	1780	857	903	5.8e-42	16	0.304472	0.5314710625	1	1	1	1	1	1871_1854_1845_1820_1816_1814_1813_1812_1798_1797_1791_1790_1785_1783_1781_1780	857_862_868_876_877_878_880_881_889_893_896_897_900_901_902_903	0.304472_0.304472_0.304472_0.304472_0.304472_0.304472_0.304472_0.304472_0.304472_0.304472_0.304472_0.304472_0.304472_0.304472_0.304472_0.304472	1	1	0	0
383	Chr2	Jr2D	905	930	1897	1856	1.1e-09	6	0.2626145	0.273416833333333	1	1	1	1	1	905_918_925_928_929_930	1897_1873_1865_1864_1862_1856	0.2626145_0.2626145_0.2626145_0.2626145_0.2626145_0.2626145	1	1	0	0
383	Jr2D	Chr2	1897	1856	905	930	1.1e-09	6	0.2626145	0.273416833333333	1	1	1	1	1	1897_1873_1865_1864_1862_1856	905_918_925_928_929_930	0.2626145_0.2626145_0.2626145_0.2626145_0.2626145_0.2626145	1	1	0	0
384	Chr2	Jr2S	1723	1781	633	674	2.5e-110	34	0.2771475	0.434661470588235	1	1	1	1	1	1723_1725_1727_1728_1730_1732_1734_1736_1739_1741_1742_1743_1744_1745_1746_1747_1748_1749_1750_1751_1752_1755_1756_1757_1759_1760_1761_1762_1763_1764_1767_1770_1772_1781	633_634_636_637_638_639_640_643_644_646_647_648_649_650_651_652_653_655_656_657_658_659_661_662_663_664_665_666_667_668_669_670_671_674	0.2771475_0.2771475_0.2771475_0.2771475_0.2771475_0.2771475_0.2771475_0.2771475_0.2771475_0.2771475_0.2771475_0.2771475_0.2771475_0.2771475_0.2771475_0.2771475_0.2771475_0.2771475_0.2771475_0.2771475_0.2771475_0.2771475_0.2771475_0.2771475_0.2771475_0.2771475_0.2771475_0.2771475_0.2771475_0.2771475_0.2771475_0.2771475_0.2771475_0.2771475	1	1	0	0
384	Jr2S	Chr2	633	674	1723	1781	2.5e-110	34	0.2771475	0.434661470588235	1	1	1	1	1	633_634_636_637_638_639_640_643_644_646_647_648_649_650_651_652_653_655_656_657_658_659_661_662_663_664_665_666_667_668_669_670_671_674	1723_1725_1727_1728_1730_1732_1734_1736_1739_1741_1742_1743_1744_1745_1746_1747_1748_1749_1750_1751_1752_1755_1756_1757_1759_1760_1761_1762_1763_1764_1767_1770_1772_1781	0.2771475_0.2771475_0.2771475_0.2771475_0.2771475_0.2771475_0.2771475_0.2771475_0.2771475_0.2771475_0.2771475_0.2771475_0.2771475_0.2771475_0.2771475_0.2771475_0.2771475_0.2771475_0.2771475_0.2771475_0.2771475_0.2771475_0.2771475_0.2771475_0.2771475_0.2771475_0.2771475_0.2771475_0.2771475_0.2771475_0.2771475_0.2771475_0.2771475_0.2771475	1	1	0	0
385	Chr2	Jr2S	820	870	1327	1358	2.4e-11	7	0.269543	0.395493142857143	1	1	1	1	1	820_830_838_840_851_863_870	1327_1330_1333_1336_1355_1357_1358	0.269543_0.269543_0.269543_0.269543_0.269543_0.269543_0.269543	1	1	0	0
385	Jr2S	Chr2	1327	1358	820	870	2.4e-11	7	0.269543	0.395493142857143	1	1	1	1	1	1327_1330_1333_1336_1355_1357_1358	820_830_838_840_851_863_870	0.269543_0.269543_0.269543_0.269543_0.269543_0.269543_0.269543	1	1	0	0
386	Chr2	Jr2S	1786	2762	632	3	0	434	0.2689135	0.407906361751152	1	1	1	1	1	1786_1790_1791_1793_1797_1803_1804_1805_1807_1808_1810_1811_1812_1813_1814_1815_1816_1817_1819_1820_1824_1826_1827_1828_1834_1838_1843_1844_1848_1851_1852_1853_1857_1859_1861_1862_1863_1866_1867_1869_1870_1871_1872_1875_1876_1878_1879_1881_1886_1888_1892_1893_1894_1895_1898_1899_1902_1905_1906_1909_1910_1911_1914_1915_1916_1917_1918_1919_1920_1922_1923_1925_1926_1930_1931_1936_1941_1952_1953_1954…	632_630_628_626_625_624_623_622_621_620_618_617_616_613_612_611_610_608_607_606_605_604_603_602_601_598_595_592_591_590_589_588_587_585_584_583_582_581_579_578_577_576_575_573_572_571_570_569_566_565_564_563_562_561_560_559_558_555_552_551_550_549_545_544_543_542_539_538_537_536_535_534_533_532_528_521_515_511_510_509_508_506_505_504_503_501_500_499_498_497_495_494_493_491_490_489_488_487_486_485…	0.2689135_0.2689135_0.2689135_0.2689135_0.2689135_0.2689135_0.2689135_0.2689135_0.2689135_0.2689135_0.2689135_0.2689135_0.2689135_0.2689135_0.2689135_0.2689135_0.2689135_0.2689135_0.2689135_0.2689135_0.2689135_0.2689135_0.2689135_0.2689135_0.2689135_0.2689135_0.2689135_0.2689135_0.2689135_0.2689135_0.2689135_0.2689135_0.2689135_0.2689135_0.2689135_0.2689135_0.2689135_0.2689135_0.2689135_0.2689135…	1	1	0	0
386	Jr2S	Chr2	632	3	1786	2762	0	434	0.2689135	0.407906361751152	1	1	1	1	1	632_630_628_626_625_624_623_622_621_620_618_617_616_613_612_611_610_608_607_606_605_604_603_602_601_598_595_592_591_590_589_588_587_585_584_583_582_581_579_578_577_576_575_573_572_571_570_569_566_565_564_563_562_561_560_559_558_555_552_551_550_549_545_544_543_542_539_538_537_536_535_534_533_532_528_521_515_511_510_509_508_506_505_504_503_501_500_499_498_497_495_494_493_491_490_489_488_487_486_485…	1786_1790_1791_1793_1797_1803_1804_1805_1807_1808_1810_1811_1812_1813_1814_1815_1816_1817_1819_1820_1824_1826_1827_1828_1834_1838_1843_1844_1848_1851_1852_1853_1857_1859_1861_1862_1863_1866_1867_1869_1870_1871_1872_1875_1876_1878_1879_1881_1886_1888_1892_1893_1894_1895_1898_1899_1902_1905_1906_1909_1910_1911_1914_1915_1916_1917_1918_1919_1920_1922_1923_1925_1926_1930_1931_1936_1941_1952_1953_1954…	0.2689135_0.2689135_0.2689135_0.2689135_0.2689135_0.2689135_0.2689135_0.2689135_0.2689135_0.2689135_0.2689135_0.2689135_0.2689135_0.2689135_0.2689135_0.2689135_0.2689135_0.2689135_0.2689135_0.2689135_0.2689135_0.2689135_0.2689135_0.2689135_0.2689135_0.2689135_0.2689135_0.2689135_0.2689135_0.2689135_0.2689135_0.2689135_0.2689135_0.2689135_0.2689135_0.2689135_0.2689135_0.2689135_0.2689135_0.2689135…	1	1	0	0
387	Chr2	Jr2S	2	808	1994	1382	0	306	0.2933165	0.451092179738562	1	1	1	1	1	2_6_9_11_21_22_29_34_36_53_57_62_71_72_74_75_76_77_78_93_94_95_97_98_100_103_111_112_117_118_119_120_121_124_125_127_128_133_140_142_143_144_145_149_153_154_158_160_161_162_167_171_177_179_181_183_188_191_193_194_195_196_197_200_204_208_209_213_221_222_223_224_225_227_228_229_230_231_232_234_237_241_242_243_246_247_248_249_252_254_256_258_259_261_262_263_264_265_266_267_268_271_272_273_274_276_28…	1994_1993_1990_1988_1987_1986_1985_1981_1979_1977_1974_1973_1971_1970_1968_1967_1966_1965_1963_1961_1960_1959_1958_1957_1956_1947_1946_1942_1939_1938_1937_1936_1935_1932_1931_1930_1928_1926_1925_1924_1922_1921_1919_1918_1916_1915_1913_1912_1911_1910_1909_1907_1906_1905_1904_1903_1901_1898_1897_1896_1895_1894_1893_1890_1886_1884_1883_1880_1878_1876_1875_1874_1873_1872_1871_1870_1869_1868_1866_1865…	0.2933165_0.2933165_0.2933165_0.2933165_0.2933165_0.2933165_0.2933165_0.2933165_0.2933165_0.2933165_0.2933165_0.2933165_0.2933165_0.2933165_0.2933165_0.2933165_0.2933165_0.2933165_0.2933165_0.2933165_0.2933165_0.2933165_0.2933165_0.2933165_0.2933165_0.2933165_0.2933165_0.2933165_0.2933165_0.2933165_0.2933165_0.2933165_0.2933165_0.2933165_0.2933165_0.2933165_0.2933165_0.2933165_0.2933165_0.2933165…	1	1	0	0
387	Jr2S	Chr2	1994	1382	2	808	0	306	0.2933165	0.451092179738562	1	1	1	1	1	1994_1993_1990_1988_1987_1986_1985_1981_1979_1977_1974_1973_1971_1970_1968_1967_1966_1965_1963_1961_1960_1959_1958_1957_1956_1947_1946_1942_1939_1938_1937_1936_1935_1932_1931_1930_1928_1926_1925_1924_1922_1921_1919_1918_1916_1915_1913_1912_1911_1910_1909_1907_1906_1905_1904_1903_1901_1898_1897_1896_1895_1894_1893_1890_1886_1884_1883_1880_1878_1876_1875_1874_1873_1872_1871_1870_1869_1868_1866_1865…	2_6_9_11_21_22_29_34_36_53_57_62_71_72_74_75_76_77_78_93_94_95_97_98_100_103_111_112_117_118_119_120_121_124_125_127_128_133_140_142_143_144_145_149_153_154_158_160_161_162_167_171_177_179_181_183_188_191_193_194_195_196_197_200_204_208_209_213_221_222_223_224_225_227_228_229_230_231_232_234_237_241_242_243_246_247_248_249_252_254_256_258_259_261_262_263_264_265_266_267_268_271_272_273_274_276_28…	0.2933165_0.2933165_0.2933165_0.2933165_0.2933165_0.2933165_0.2933165_0.2933165_0.2933165_0.2933165_0.2933165_0.2933165_0.2933165_0.2933165_0.2933165_0.2933165_0.2933165_0.2933165_0.2933165_0.2933165_0.2933165_0.2933165_0.2933165_0.2933165_0.2933165_0.2933165_0.2933165_0.2933165_0.2933165_0.2933165_0.2933165_0.2933165_0.2933165_0.2933165_0.2933165_0.2933165_0.2933165_0.2933165_0.2933165_0.2933165…	1	1	0	0
388	Chr2	Jr2S	1006	1670	1212	745	0	278	0.284575	0.416103758992806	1	1	1	1	1	1006_1010_1017_1019_1021_1022_1025_1027_1036_1047_1052_1055_1056_1057_1058_1064_1068_1069_1070_1073_1076_1079_1080_1081_1083_1086_1093_1094_1098_1101_1106_1112_1116_1123_1127_1131_1132_1134_1140_1143_1145_1146_1150_1153_1155_1158_1161_1162_1166_1172_1173_1176_1177_1179_1181_1182_1187_1192_1193_1200_1201_1202_1207_1209_1212_1215_1217_1220_1223_1229_1233_1234_1236_1239_1240_1243_1247_1251_1253_1255…	1212_1209_1206_1203_1202_1200_1189_1185_1184_1182_1177_1176_1175_1174_1173_1171_1169_1168_1167_1166_1165_1163_1162_1161_1159_1158_1157_1155_1154_1152_1151_1150_1147_1146_1144_1142_1141_1140_1138_1137_1136_1125_1124_1123_1122_1121_1120_1119_1115_1111_1109_1107_1106_1105_1104_1103_1101_1100_1099_1098_1096_1095_1094_1093_1092_1091_1090_1087_1086_1080_1079_1078_1073_1072_1071_1070_1067_1066_1065_1063…	0.284575_0.284575_0.284575_0.284575_0.284575_0.284575_0.284575_0.284575_0.284575_0.284575_0.284575_0.284575_0.284575_0.284575_0.284575_0.284575_0.284575_0.284575_0.284575_0.284575_0.284575_0.284575_0.284575_0.284575_0.284575_0.284575_0.284575_0.284575_0.284575_0.284575_0.284575_0.284575_0.284575_0.284575_0.284575_0.284575_0.284575_0.284575_0.284575_0.284575_0.284575_0.284575_0.284575_0.284575_0.2…	1	1	0	0
388	Jr2S	Chr2	1212	745	1006	1670	0	278	0.284575	0.416103758992806	1	1	1	1	1	1212_1209_1206_1203_1202_1200_1189_1185_1184_1182_1177_1176_1175_1174_1173_1171_1169_1168_1167_1166_1165_1163_1162_1161_1159_1158_1157_1155_1154_1152_1151_1150_1147_1146_1144_1142_1141_1140_1138_1137_1136_1125_1124_1123_1122_1121_1120_1119_1115_1111_1109_1107_1106_1105_1104_1103_1101_1100_1099_1098_1096_1095_1094_1093_1092_1091_1090_1087_1086_1080_1079_1078_1073_1072_1071_1070_1067_1066_1065_1063…	1006_1010_1017_1019_1021_1022_1025_1027_1036_1047_1052_1055_1056_1057_1058_1064_1068_1069_1070_1073_1076_1079_1080_1081_1083_1086_1093_1094_1098_1101_1106_1112_1116_1123_1127_1131_1132_1134_1140_1143_1145_1146_1150_1153_1155_1158_1161_1162_1166_1172_1173_1176_1177_1179_1181_1182_1187_1192_1193_1200_1201_1202_1207_1209_1212_1215_1217_1220_1223_1229_1233_1234_1236_1239_1240_1243_1247_1251_1253_1255…	0.284575_0.284575_0.284575_0.284575_0.284575_0.284575_0.284575_0.284575_0.284575_0.284575_0.284575_0.284575_0.284575_0.284575_0.284575_0.284575_0.284575_0.284575_0.284575_0.284575_0.284575_0.284575_0.284575_0.284575_0.284575_0.284575_0.284575_0.284575_0.284575_0.284575_0.284575_0.284575_0.284575_0.284575_0.284575_0.284575_0.284575_0.284575_0.284575_0.284575_0.284575_0.284575_0.284575_0.284575_0.2…	1	1	0	0
389	Chr2	Jr2S	890	992	1318	1243	5.4e-84	27	0.28253	0.365834074074074	1	1	1	1	1	890_904_906_908_910_912_915_922_929_930_931_932_933_934_940_942_946_953_962_966_970_971_974_978_980_984_992	1318_1312_1310_1308_1307_1305_1303_1302_1299_1298_1297_1296_1294_1286_1283_1282_1270_1266_1262_1260_1259_1256_1254_1248_1247_1246_1243	0.28253_0.28253_0.28253_0.28253_0.28253_0.28253_0.28253_0.28253_0.28253_0.28253_0.28253_0.28253_0.28253_0.28253_0.28253_0.28253_0.28253_0.28253_0.28253_0.28253_0.28253_0.28253_0.28253_0.28253_0.28253_0.28253_0.28253	1	1	0	0
389	Jr2S	Chr2	1318	1243	890	992	5.4e-84	27	0.28253	0.365834074074074	1	1	1	1	1	1318_1312_1310_1308_1307_1305_1303_1302_1299_1298_1297_1296_1294_1286_1283_1282_1270_1266_1262_1260_1259_1256_1254_1248_1247_1246_1243	890_904_906_908_910_912_915_922_929_930_931_932_933_934_940_942_946_953_962_966_970_971_974_978_980_984_992	0.28253_0.28253_0.28253_0.28253_0.28253_0.28253_0.28253_0.28253_0.28253_0.28253_0.28253_0.28253_0.28253_0.28253_0.28253_0.28253_0.28253_0.28253_0.28253_0.28253_0.28253_0.28253_0.28253_0.28253_0.28253_0.28253_0.28253	1	1	0	0
390	Chr2	Jr2S	1673	1746	708	651	1.8e-69	22	0.2685615	0.585662227272727	1	1	1	1	1	1673_1677_1679_1681_1684_1686_1687_1695_1697_1698_1700_1703_1706_1707_1709_1710_1715_1716_1717_1718_1721_1746	708_703_702_701_700_699_698_697_693_692_687_685_684_683_682_681_680_679_678_677_675_651	0.2685615_0.2685615_0.2685615_0.2685615_0.2685615_0.2685615_0.2685615_0.2685615_0.2685615_0.2685615_0.2685615_0.2685615_0.2685615_0.2685615_0.2685615_0.2685615_0.2685615_0.2685615_0.2685615_0.2685615_0.2685615_0.2685615	1	1	0	0
390	Jr2S	Chr2	708	651	1673	1746	1.8e-69	22	0.2685615	0.585662227272727	1	1	1	1	1	708_703_702_701_700_699_698_697_693_692_687_685_684_683_682_681_680_679_678_677_675_651	1673_1677_1679_1681_1684_1686_1687_1695_1697_1698_1700_1703_1706_1707_1709_1710_1715_1716_1717_1718_1721_1746	0.2685615_0.2685615_0.2685615_0.2685615_0.2685615_0.2685615_0.2685615_0.2685615_0.2685615_0.2685615_0.2685615_0.2685615_0.2685615_0.2685615_0.2685615_0.2685615_0.2685615_0.2685615_0.2685615_0.2685615_0.2685615_0.2685615	1	1	0	0
391	Chr2	Jr3D	2210	2261	942	1016	7.6e-33	14	2.228695	2.536005	1	1	1	1	1	2210_2213_2217_2219_2221_2222_2225_2228_2234_2238_2253_2257_2258_2261	942_947_950_959_961_963_965_969_977_988_1005_1013_1014_1016	2.228695_2.228695_2.228695_2.228695_2.228695_2.228695_2.228695_2.228695_2.228695_2.228695_2.228695_2.228695_2.228695_2.228695	1	1	0	0
391	Jr3D	Chr2	942	1016	2210	2261	7.6e-33	14	2.228695	2.536005	1	1	1	1	1	942_947_950_959_961_963_965_969_977_988_1005_1013_1014_1016	2210_2213_2217_2219_2221_2222_2225_2228_2234_2238_2253_2257_2258_2261	2.228695_2.228695_2.228695_2.228695_2.228695_2.228695_2.228695_2.228695_2.228695_2.228695_2.228695_2.228695_2.228695_2.228695	1	1	0	0
392	Chr2	Jr3D	1345	1421	314	367	1.1e-19	10	2.63769	2.770532	1	1	1	1	1	1345_1348_1351_1362_1371_1384_1391_1395_1418_1421	314_316_319_327_329_340_342_353_363_367	2.63769_2.63769_2.63769_2.63769_2.63769_2.63769_2.63769_2.63769_2.63769_2.63769	1	1	0	0
392	Jr3D	Chr2	314	367	1345	1421	1.1e-19	10	2.63769	2.770532	1	1	1	1	1	314_316_319_327_329_340_342_353_363_367	1345_1348_1351_1362_1371_1384_1391_1395_1418_1421	2.63769_2.63769_2.63769_2.63769_2.63769_2.63769_2.63769_2.63769_2.63769_2.63769	1	1	0	0
393	Chr2	Jr3D	2036	2085	1786	1845	2.4e-15	8	1.751255	2.1055	1	1	1	1	1	2036_2055_2056_2068_2071_2077_2081_2085	1786_1803_1810_1824_1826_1828_1830_1845	1.751255_1.751255_1.751255_1.751255_1.751255_1.751255_1.751255_1.751255	1	1	0	0
393	Jr3D	Chr2	1786	1845	2036	2085	2.4e-15	8	1.751255	2.1055	1	1	1	1	1	1786_1803_1810_1824_1826_1828_1830_1845	2036_2055_2056_2068_2071_2077_2081_2085	1.751255_1.751255_1.751255_1.751255_1.751255_1.751255_1.751255_1.751255	1	1	0	0
394	Chr2	Jr3D	2420	2552	1333	1165	1.1e-80	26	2.406345	2.44888038461538	1	1	1	1	1	2420_2441_2454_2459_2462_2469_2470_2474_2478_2481_2484_2489_2491_2493_2498_2500_2501_2504_2505_2517_2529_2531_2539_2540_2550_2552	1333_1313_1302_1299_1287_1281_1278_1274_1260_1258_1253_1249_1247_1245_1239_1237_1236_1235_1228_1219_1202_1196_1178_1175_1166_1165	2.406345_2.406345_2.406345_2.406345_2.406345_2.406345_2.406345_2.406345_2.406345_2.406345_2.406345_2.406345_2.406345_2.406345_2.406345_2.406345_2.406345_2.406345_2.406345_2.406345_2.406345_2.406345_2.406345_2.406345_2.406345_2.406345	1	1	0	0
394	Jr3D	Chr2	1333	1165	2420	2552	1.1e-80	26	2.406345	2.44888038461538	1	1	1	1	1	1333_1313_1302_1299_1287_1281_1278_1274_1260_1258_1253_1249_1247_1245_1239_1237_1236_1235_1228_1219_1202_1196_1178_1175_1166_1165	2420_2441_2454_2459_2462_2469_2470_2474_2478_2481_2484_2489_2491_2493_2498_2500_2501_2504_2505_2517_2529_2531_2539_2540_2550_2552	2.406345_2.406345_2.406345_2.406345_2.406345_2.406345_2.406345_2.406345_2.406345_2.406345_2.406345_2.406345_2.406345_2.406345_2.406345_2.406345_2.406345_2.406345_2.406345_2.406345_2.406345_2.406345_2.406345_2.406345_2.406345_2.406345	1	1	0	0
395	Chr2	Jr3D	2103	2156	2300	2232	3.2e-47	18	1.875585	2.35318994444444	1	1	1	1	1	2103_2104_2109_2110_2115_2119_2120_2123_2128_2131_2135_2136_2138_2139_2140_2148_2150_2156	2300_2298_2294_2293_2291_2290_2288_2285_2277_2271_2258_2252_2250_2249_2247_2242_2239_2232	1.875585_1.875585_1.875585_1.875585_1.875585_1.875585_1.875585_1.875585_1.875585_1.875585_1.875585_1.875585_1.875585_1.875585_1.875585_1.875585_1.875585_1.875585	1	1	0	0
395	Jr3D	Chr2	2300	2232	2103	2156	3.2e-47	18	1.875585	2.35318994444444	1	1	1	1	1	2300_2298_2294_2293_2291_2290_2288_2285_2277_2271_2258_2252_2250_2249_2247_2242_2239_2232	2103_2104_2109_2110_2115_2119_2120_2123_2128_2131_2135_2136_2138_2139_2140_2148_2150_2156	1.875585_1.875585_1.875585_1.875585_1.875585_1.875585_1.875585_1.875585_1.875585_1.875585_1.875585_1.875585_1.875585_1.875585_1.875585_1.875585_1.875585_1.875585	1	1	0	0
396	Chr2	Jr3D	2711	2756	941	883	2.4e-18	9	1.69404	2.29803666666667	1	1	1	1	1	2711_2713_2715_2719_2721_2730_2739_2755_2756	941_940_939_936_933_927_909_884_883	1.69404_1.69404_1.69404_1.69404_1.69404_1.69404_1.69404_1.69404_1.69404	1	1	0	0
396	Jr3D	Chr2	941	883	2711	2756	2.4e-18	9	1.69404	2.29803666666667	1	1	1	1	1	941_940_939_936_933_927_909_884_883	2711_2713_2715_2719_2721_2730_2739_2755_2756	1.69404_1.69404_1.69404_1.69404_1.69404_1.69404_1.69404_1.69404_1.69404	1	1	0	0
397	Chr2	Jr3D	1960	1994	1111	1087	7.2e-12	7	1.64503	1.90358571428571	1	1	1	1	1	1960_1971_1975_1980_1981_1988_1994	1111_1101_1100_1095_1093_1091_1087	1.64503_1.64503_1.64503_1.64503_1.64503_1.64503_1.64503	1	1	0	0
397	Jr3D	Chr2	1111	1087	1960	1994	7.2e-12	7	1.64503	1.90358571428571	1	1	1	1	1	1111_1101_1100_1095_1093_1091_1087	1960_1971_1975_1980_1981_1988_1994	1.64503_1.64503_1.64503_1.64503_1.64503_1.64503_1.64503	1	1	0	0
398	Chr2	Jr3D	1872	1923	1158	1125	9.2e-13	7	1.74551	2.10691857142857	1	1	1	1	1	1872_1890_1892_1907_1915_1922_1923	1158_1149_1148_1140_1128_1126_1125	1.74551_1.74551_1.74551_1.74551_1.74551_1.74551_1.74551	1	1	0	0
398	Jr3D	Chr2	1158	1125	1872	1923	9.2e-13	7	1.74551	2.10691857142857	1	1	1	1	1	1158_1149_1148_1140_1128_1126_1125	1872_1890_1892_1907_1915_1922_1923	1.74551_1.74551_1.74551_1.74551_1.74551_1.74551_1.74551	1	1	0	0
399	Chr2	Jr3D	2577	2605	35	26	2.8e-09	6	1.405685	1.48839666666667	1	1	1	1	1	2577_2580_2581_2590_2593_2605	35_33_32_30_28_26	1.405685_1.405685_1.405685_1.405685_1.405685_1.405685	1	1	0	0
399	Jr3D	Chr2	35	26	2577	2605	2.8e-09	6	1.405685	1.48839666666667	1	1	1	1	1	35_33_32_30_28_26	2577_2580_2581_2590_2593_2605	1.405685_1.405685_1.405685_1.405685_1.405685_1.405685	1	1	0	0
400	Chr2	Jr3D	1416	1448	2177	2152	8.8e-09	6	1.50508	1.84516933333333	1	1	1	1	1	1416_1419_1422_1434_1435_1448	2177_2176_2171_2167_2166_2152	1.50508_1.50508_1.50508_1.50508_1.50508_1.50508	1	1	0	0
400	Jr3D	Chr2	2177	2152	1416	1448	8.8e-09	6	1.50508	1.84516933333333	1	1	1	1	1	2177_2176_2171_2167_2166_2152	1416_1419_1422_1434_1435_1448	1.50508_1.50508_1.50508_1.50508_1.50508_1.50508	1	1	0	0
401	Chr2	Jr3S	2367	2552	878	1052	2.5e-83	27	1.68245	2.15160825925926	1	1	1	1	1	2367_2379_2395_2402_2420_2441_2454_2459_2462_2470_2478_2479_2484_2491_2498_2501_2504_2516_2517_2529_2531_2535_2539_2540_2544_2545_2552	878_898_906_908_926_944_950_953_963_970_984_985_990_994_1000_1002_1007_1021_1022_1029_1033_1035_1041_1045_1047_1049_1052	1.68245_1.68245_1.68245_1.68245_1.68245_1.68245_1.68245_1.68245_1.68245_1.68245_1.68245_1.68245_1.68245_1.68245_1.68245_1.68245_1.68245_1.68245_1.68245_1.68245_1.68245_1.68245_1.68245_1.68245_1.68245_1.68245_1.68245	1	1	0	0
401	Jr3S	Chr2	878	1052	2367	2552	2.5e-83	27	1.68245	2.15160825925926	1	1	1	1	1	878_898_906_908_926_944_950_953_963_970_984_985_990_994_1000_1002_1007_1021_1022_1029_1033_1035_1041_1045_1047_1049_1052	2367_2379_2395_2402_2420_2441_2454_2459_2462_2470_2478_2479_2484_2491_2498_2501_2504_2516_2517_2529_2531_2535_2539_2540_2544_2545_2552	1.68245_1.68245_1.68245_1.68245_1.68245_1.68245_1.68245_1.68245_1.68245_1.68245_1.68245_1.68245_1.68245_1.68245_1.68245_1.68245_1.68245_1.68245_1.68245_1.68245_1.68245_1.68245_1.68245_1.68245_1.68245_1.68245_1.68245	1	1	0	0
402	Chr2	Jr3S	2099	2163	150	213	5.3e-35	15	2.2459	2.579774	1	1	1	1	1	2099_2103_2104_2110_2119_2120_2126_2128_2135_2138_2140_2150_2156_2158_2163	150_157_159_167_174_178_180_185_193_196_201_203_205_210_213	2.2459_2.2459_2.2459_2.2459_2.2459_2.2459_2.2459_2.2459_2.2459_2.2459_2.2459_2.2459_2.2459_2.2459_2.2459	1	1	0	0
402	Jr3S	Chr2	150	213	2099	2163	5.3e-35	15	2.2459	2.579774	1	1	1	1	1	150_157_159_167_174_178_180_185_193_196_201_203_205_210_213	2099_2103_2104_2110_2119_2120_2126_2128_2135_2138_2140_2150_2156_2158_2163	2.2459_2.2459_2.2459_2.2459_2.2459_2.2459_2.2459_2.2459_2.2459_2.2459_2.2459_2.2459_2.2459_2.2459_2.2459	1	1	0	0
403	Chr2	Jr3S	1410	1448	237	262	3.7e-14	8	2.271405	2.570577375	1	1	1	1	1	1410_1416_1418_1419_1422_1431_1434_1448	237_248_250_252_255_256_257_262	2.271405_2.271405_2.271405_2.271405_2.271405_2.271405_2.271405_2.271405	1	1	0	0
403	Jr3S	Chr2	237	262	1410	1448	3.7e-14	8	2.271405	2.570577375	1	1	1	1	1	237_248_250_252_255_256_257_262	1410_1416_1418_1419_1422_1431_1434_1448	2.271405_2.271405_2.271405_2.271405_2.271405_2.271405_2.271405_2.271405	1	1	0	0
404	Chr2	Jr3S	2715	2755	1194	1234	9.4e-15	8	2.028175	1.9592925	1	1	1	1	1	2715_2718_2719_2721_2739_2746_2747_2755	1194_1197_1198_1201_1213_1218_1223_1234	2.028175_2.028175_2.028175_2.028175_2.028175_2.028175_2.028175_2.028175	1	1	0	0
404	Jr3S	Chr2	1194	1234	2715	2755	9.4e-15	8	2.028175	1.9592925	1	1	1	1	1	1194_1197_1198_1201_1213_1218_1223_1234	2715_2718_2719_2721_2739_2746_2747_2755	2.028175_2.028175_2.028175_2.028175_2.028175_2.028175_2.028175_2.028175	1	1	0	0
405	Chr2	Jr3S	1964	1994	1094	1112	1.3e-08	6	2.165395	2.36596833333333	1	1	1	1	1	1964_1971_1975_1980_1985_1994	1094_1103_1104_1107_1108_1112	2.165395_2.165395_2.165395_2.165395_2.165395_2.165395	1	1	0	0
405	Jr3S	Chr2	1094	1112	1964	1994	1.3e-08	6	2.165395	2.36596833333333	1	1	1	1	1	1094_1103_1104_1107_1108_1112	1964_1971_1975_1980_1985_1994	2.165395_2.165395_2.165395_2.165395_2.165395_2.165395	1	1	0	0
406	Chr2	Jr3S	2213	2281	1190	1136	9.8e-21	10	1.523875	1.620032	1	1	1	1	1	2213_2219_2221_2222_2225_2228_2238_2258_2278_2281	1190_1183_1182_1180_1178_1176_1163_1147_1137_1136	1.523875_1.523875_1.523875_1.523875_1.523875_1.523875_1.523875_1.523875_1.523875_1.523875	1	1	0	0
406	Jr3S	Chr2	1190	1136	2213	2281	9.8e-21	10	1.523875	1.620032	1	1	1	1	1	1190_1183_1182_1180_1178_1176_1163_1147_1137_1136	2213_2219_2221_2222_2225_2228_2238_2258_2278_2281	1.523875_1.523875_1.523875_1.523875_1.523875_1.523875_1.523875_1.523875_1.523875_1.523875	1	1	0	0
407	Chr2	Jr3S	2055	2081	586	545	3.5e-14	8	2.105925	2.27378875	1	1	1	1	1	2055_2056_2061_2067_2068_2076_2077_2081	586_574_568_559_557_550_546_545	2.105925_2.105925_2.105925_2.105925_2.105925_2.105925_2.105925_2.105925	1	1	0	0
407	Jr3S	Chr2	586	545	2055	2081	3.5e-14	8	2.105925	2.27378875	1	1	1	1	1	586_574_568_559_557_550_546_545	2055_2056_2061_2067_2068_2076_2077_2081	2.105925_2.105925_2.105925_2.105925_2.105925_2.105925_2.105925_2.105925	1	1	0	0
408	Chr2	Jr4D	1356	1409	1778	1808	3.6e-16	9	1.61002	1.91136777777778	1	1	1	1	1	1356_1362_1374_1380_1386_1396_1402_1407_1409	1778_1780_1789_1792_1795_1800_1802_1803_1808	1.61002_1.61002_1.61002_1.61002_1.61002_1.61002_1.61002_1.61002_1.61002	1	1	0	0
408	Jr4D	Chr2	1778	1808	1356	1409	3.6e-16	9	1.61002	1.91136777777778	1	1	1	1	1	1778_1780_1789_1792_1795_1800_1802_1803_1808	1356_1362_1374_1380_1386_1396_1402_1407_1409	1.61002_1.61002_1.61002_1.61002_1.61002_1.61002_1.61002_1.61002_1.61002	1	1	0	0
409	Chr2	Jr4D	312	490	2191	2105	6.9e-74	25	1.72499	1.9765264	1	1	1	1	1	312_324_335_343_352_365_368_385_390_391_394_396_397_411_436_440_442_444_445_450_466_467_471_478_490	2191_2185_2183_2182_2176_2171_2170_2165_2163_2162_2158_2157_2154_2148_2144_2141_2139_2136_2135_2132_2124_2119_2116_2110_2105	1.72499_1.72499_1.72499_1.72499_1.72499_1.72499_1.72499_1.72499_1.72499_1.72499_1.72499_1.72499_1.72499_1.72499_1.72499_1.72499_1.72499_1.72499_1.72499_1.72499_1.72499_1.72499_1.72499_1.72499_1.72499	1	1	0	0
409	Jr4D	Chr2	2191	2105	312	490	6.9e-74	25	1.72499	1.9765264	1	1	1	1	1	2191_2185_2183_2182_2176_2171_2170_2165_2163_2162_2158_2157_2154_2148_2144_2141_2139_2136_2135_2132_2124_2119_2116_2110_2105	312_324_335_343_352_365_368_385_390_391_394_396_397_411_436_440_442_444_445_450_466_467_471_478_490	1.72499_1.72499_1.72499_1.72499_1.72499_1.72499_1.72499_1.72499_1.72499_1.72499_1.72499_1.72499_1.72499_1.72499_1.72499_1.72499_1.72499_1.72499_1.72499_1.72499_1.72499_1.72499_1.72499_1.72499_1.72499	1	1	0	0
410	Chr2	Jr4D	516	586	2036	1979	3.2e-22	11	1.69366	1.70868181818182	1	1	1	1	1	516_524_528_534_539_555_564_570_576_583_586	2036_2033_2031_2024_2016_2009_2003_1999_1984_1981_1979	1.69366_1.69366_1.69366_1.69366_1.69366_1.69366_1.69366_1.69366_1.69366_1.69366_1.69366	1	1	0	0
410	Jr4D	Chr2	2036	1979	516	586	3.2e-22	11	1.69366	1.70868181818182	1	1	1	1	1	2036_2033_2031_2024_2016_2009_2003_1999_1984_1981_1979	516_524_528_534_539_555_564_570_576_583_586	1.69366_1.69366_1.69366_1.69366_1.69366_1.69366_1.69366_1.69366_1.69366_1.69366_1.69366	1	1	0	0
411	Chr2	Jr4S	317	490	89	168	4.6e-78	26	2.04767	2.25505846153846	1	1	1	1	1	317_324_335_341_352_364_365_368_372_376_385_391_397_400_411_412_436_440_442_444_450_466_471_476_478_490	89_93_96_97_100_103_104_105_107_109_111_112_113_114_121_122_130_135_136_138_142_150_156_160_162_168	2.04767_2.04767_2.04767_2.04767_2.04767_2.04767_2.04767_2.04767_2.04767_2.04767_2.04767_2.04767_2.04767_2.04767_2.04767_2.04767_2.04767_2.04767_2.04767_2.04767_2.04767_2.04767_2.04767_2.04767_2.04767_2.04767	1	1	0	0
411	Jr4S	Chr2	89	168	317	490	4.6e-78	26	2.04767	2.25505846153846	1	1	1	1	1	89_93_96_97_100_103_104_105_107_109_111_112_113_114_121_122_130_135_136_138_142_150_156_160_162_168	317_324_335_341_352_364_365_368_372_376_385_391_397_400_411_412_436_440_442_444_450_466_471_476_478_490	2.04767_2.04767_2.04767_2.04767_2.04767_2.04767_2.04767_2.04767_2.04767_2.04767_2.04767_2.04767_2.04767_2.04767_2.04767_2.04767_2.04767_2.04767_2.04767_2.04767_2.04767_2.04767_2.04767_2.04767_2.04767_2.04767	1	1	0	0
412	Chr2	Jr4S	502	618	229	276	2.7e-22	11	2.33845	2.70432090909091	1	1	1	1	1	502_516_534_545_558_564_567_570_583_597_618	229_233_241_251_253_254_255_259_267_272_276	2.33845_2.33845_2.33845_2.33845_2.33845_2.33845_2.33845_2.33845_2.33845_2.33845_2.33845	1	1	0	0
412	Jr4S	Chr2	229	276	502	618	2.7e-22	11	2.33845	2.70432090909091	1	1	1	1	1	229_233_241_251_253_254_255_259_267_272_276	502_516_534_545_558_564_567_570_583_597_618	2.33845_2.33845_2.33845_2.33845_2.33845_2.33845_2.33845_2.33845_2.33845_2.33845_2.33845	1	1	0	0
413	Chr2	Jr4S	1356	1409	470	436	1.2e-09	6	1.72452	1.72911333333333	1	1	1	1	1	1356_1380_1396_1405_1407_1409	470_451_441_440_439_436	1.72452_1.72452_1.72452_1.72452_1.72452_1.72452	1	1	0	0
413	Jr4S	Chr2	470	436	1356	1409	1.2e-09	6	1.72452	1.72911333333333	1	1	1	1	1	470_451_441_440_439_436	1356_1380_1396_1405_1407_1409	1.72452_1.72452_1.72452_1.72452_1.72452_1.72452	1	1	0	0
414	Chr2	Jr5D	1188	1273	802	920	7.3e-63	21	1.68437	2.0121439047619	1	1	1	1	1	1188_1193_1195_1206_1207_1217_1219_1223_1224_1229_1231_1232_1233_1234_1243_1254_1255_1256_1271_1272_1273	802_810_811_829_832_847_849_851_853_871_872_873_874_876_886_891_894_895_915_919_920	1.68437_1.68437_1.68437_1.68437_1.68437_1.68437_1.68437_1.68437_1.68437_1.68437_1.68437_1.68437_1.68437_1.68437_1.68437_1.68437_1.68437_1.68437_1.68437_1.68437_1.68437	1	1	0	0
414	Jr5D	Chr2	802	920	1188	1273	7.3e-63	21	1.68437	2.0121439047619	1	1	1	1	1	802_810_811_829_832_847_849_851_853_871_872_873_874_876_886_891_894_895_915_919_920	1188_1193_1195_1206_1207_1217_1219_1223_1224_1229_1231_1232_1233_1234_1243_1254_1255_1256_1271_1272_1273	1.68437_1.68437_1.68437_1.68437_1.68437_1.68437_1.68437_1.68437_1.68437_1.68437_1.68437_1.68437_1.68437_1.68437_1.68437_1.68437_1.68437_1.68437_1.68437_1.68437_1.68437	1	1	0	0
415	Chr2	Jr5D	925	1090	680	503	2.1e-125	37	2.0972	2.2953302972973	1	1	1	1	1	925_929_931_940_943_945_946_956_962_963_970_983_991_992_994_996_998_1004_1010_1011_1012_1014_1015_1026_1032_1034_1047_1057_1059_1064_1068_1070_1072_1073_1076_1077_1090	680_669_667_657_655_653_652_648_644_643_638_624_615_614_612_607_606_600_598_596_595_593_592_582_578_575_564_557_552_547_539_529_525_522_519_515_503	2.0972_2.0972_2.0972_2.0972_2.0972_2.0972_2.0972_2.0972_2.0972_2.0972_2.0972_2.0972_2.0972_2.0972_2.0972_2.0972_2.0972_2.0972_2.0972_2.0972_2.0972_2.0972_2.0972_2.0972_2.0972_2.0972_2.0972_2.0972_2.0972_2.0972_2.0972_2.0972_2.0972_2.0972_2.0972_2.0972_2.0972	1	1	0	0
415	Jr5D	Chr2	680	503	925	1090	2.1e-125	37	2.0972	2.2953302972973	1	1	1	1	1	680_669_667_657_655_653_652_648_644_643_638_624_615_614_612_607_606_600_598_596_595_593_592_582_578_575_564_557_552_547_539_529_525_522_519_515_503	925_929_931_940_943_945_946_956_962_963_970_983_991_992_994_996_998_1004_1010_1011_1012_1014_1015_1026_1032_1034_1047_1057_1059_1064_1068_1070_1072_1073_1076_1077_1090	2.0972_2.0972_2.0972_2.0972_2.0972_2.0972_2.0972_2.0972_2.0972_2.0972_2.0972_2.0972_2.0972_2.0972_2.0972_2.0972_2.0972_2.0972_2.0972_2.0972_2.0972_2.0972_2.0972_2.0972_2.0972_2.0972_2.0972_2.0972_2.0972_2.0972_2.0972_2.0972_2.0972_2.0972_2.0972_2.0972_2.0972	1	1	0	0
416	Chr2	Jr5D	46	95	1007	949	2.5e-22	10	1.667195	2.09508	1	1	1	1	1	46_51_52_69_74_77_79_80_81_95	1007_999_998_979_971_968_967_966_962_949	1.667195_1.667195_1.667195_1.667195_1.667195_1.667195_1.667195_1.667195_1.667195_1.667195	1	1	0	0
416	Jr5D	Chr2	1007	949	46	95	2.5e-22	10	1.667195	2.09508	1	1	1	1	1	1007_999_998_979_971_968_967_966_962_949	46_51_52_69_74_77_79_80_81_95	1.667195_1.667195_1.667195_1.667195_1.667195_1.667195_1.667195_1.667195_1.667195_1.667195	1	1	0	0
417	Chr2	Jr5D	1112	1155	1435	1414	1.3e-09	6	2.586025	2.74226	1	1	1	1	1	1112_1127_1129_1131_1132_1155	1435_1432_1426_1423_1422_1414	2.586025_2.586025_2.586025_2.586025_2.586025_2.586025	1	1	0	0
417	Jr5D	Chr2	1435	1414	1112	1155	1.3e-09	6	2.586025	2.74226	1	1	1	1	1	1435_1432_1426_1423_1422_1414	1112_1127_1129_1131_1132_1155	2.586025_2.586025_2.586025_2.586025_2.586025_2.586025	1	1	0	0
418	Chr2	Jr5S	1157	1272	645	747	2.8e-52	19	1.71323	2.08446505263158	1	1	1	1	1	1157_1164_1183_1191_1193_1195_1206_1207_1219_1223_1224_1228_1233_1234_1243_1247_1256_1271_1272	645_651_672_679_680_681_696_697_713_714_716_718_723_724_728_729_734_743_747	1.71323_1.71323_1.71323_1.71323_1.71323_1.71323_1.71323_1.71323_1.71323_1.71323_1.71323_1.71323_1.71323_1.71323_1.71323_1.71323_1.71323_1.71323_1.71323	1	1	0	0
418	Jr5S	Chr2	645	747	1157	1272	2.8e-52	19	1.71323	2.08446505263158	1	1	1	1	1	645_651_672_679_680_681_696_697_713_714_716_718_723_724_728_729_734_743_747	1157_1164_1183_1191_1193_1195_1206_1207_1219_1223_1224_1228_1233_1234_1243_1247_1256_1271_1272	1.71323_1.71323_1.71323_1.71323_1.71323_1.71323_1.71323_1.71323_1.71323_1.71323_1.71323_1.71323_1.71323_1.71323_1.71323_1.71323_1.71323_1.71323_1.71323	1	1	0	0
419	Chr2	Jr5S	925	1090	592	425	6.6e-92	29	2.42691	2.49208055172414	1	1	1	1	1	925_929_940_945_946_956_963_970_982_986_987_992_994_996_998_1010_1011_1012_1018_1026_1032_1034_1047_1048_1059_1064_1068_1070_1090	592_589_576_570_569_564_561_556_545_538_520_510_508_506_505_498_496_495_492_483_479_478_468_466_460_459_454_448_425	2.42691_2.42691_2.42691_2.42691_2.42691_2.42691_2.42691_2.42691_2.42691_2.42691_2.42691_2.42691_2.42691_2.42691_2.42691_2.42691_2.42691_2.42691_2.42691_2.42691_2.42691_2.42691_2.42691_2.42691_2.42691_2.42691_2.42691_2.42691_2.42691	1	1	0	0
419	Jr5S	Chr2	592	425	925	1090	6.6e-92	29	2.42691	2.49208055172414	1	1	1	1	1	592_589_576_570_569_564_561_556_545_538_520_510_508_506_505_498_496_495_492_483_479_478_468_466_460_459_454_448_425	925_929_940_945_946_956_963_970_982_986_987_992_994_996_998_1010_1011_1012_1018_1026_1032_1034_1047_1048_1059_1064_1068_1070_1090	2.42691_2.42691_2.42691_2.42691_2.42691_2.42691_2.42691_2.42691_2.42691_2.42691_2.42691_2.42691_2.42691_2.42691_2.42691_2.42691_2.42691_2.42691_2.42691_2.42691_2.42691_2.42691_2.42691_2.42691_2.42691_2.42691_2.42691_2.42691_2.42691	1	1	0	0
420	Chr2	Jr5S	12	115	826	754	2e-20	10	2.3481	2.730558	1	1	1	1	1	12_36_44_46_69_74_80_81_95_115	826_813_805_803_784_783_781_777_768_754	2.3481_2.3481_2.3481_2.3481_2.3481_2.3481_2.3481_2.3481_2.3481_2.3481	1	1	0	0
420	Jr5S	Chr2	826	754	12	115	2e-20	10	2.3481	2.730558	1	1	1	1	1	826_813_805_803_784_783_781_777_768_754	12_36_44_46_69_74_80_81_95_115	2.3481_2.3481_2.3481_2.3481_2.3481_2.3481_2.3481_2.3481_2.3481_2.3481	1	1	0	0
421	Chr2	Jr5S	1079	1141	1319	1240	4.4e-14	8	3.29561	2.7517925	1	1	1	1	1	1079_1093_1094_1112_1116_1127_1132_1141	1319_1302_1297_1285_1262_1256_1252_1240	3.29561_3.29561_3.29561_3.29561_3.29561_3.29561_3.29561_3.29561	1	1	0	0
421	Jr5S	Chr2	1319	1240	1079	1141	4.4e-14	8	3.29561	2.7517925	1	1	1	1	1	1319_1302_1297_1285_1262_1256_1252_1240	1079_1093_1094_1112_1116_1127_1132_1141	3.29561_3.29561_3.29561_3.29561_3.29561_3.29561_3.29561_3.29561	1	1	0	0
422	Chr2	Jr6D	2360	2492	201	371	4.7e-60	21	1.88395	2.18885428571429	1	1	1	1	1	2360_2371_2374_2395_2400_2403_2408_2410_2422_2428_2435_2448_2450_2453_2458_2469_2473_2479_2489_2491_2492	201_223_233_252_255_257_263_273_282_285_294_306_307_315_320_338_347_358_369_370_371	1.88395_1.88395_1.88395_1.88395_1.88395_1.88395_1.88395_1.88395_1.88395_1.88395_1.88395_1.88395_1.88395_1.88395_1.88395_1.88395_1.88395_1.88395_1.88395_1.88395_1.88395	1	1	0	0
422	Jr6D	Chr2	201	371	2360	2492	4.7e-60	21	1.88395	2.18885428571429	1	1	1	1	1	201_223_233_252_255_257_263_273_282_285_294_306_307_315_320_338_347_358_369_370_371	2360_2371_2374_2395_2400_2403_2408_2410_2422_2428_2435_2448_2450_2453_2458_2469_2473_2479_2489_2491_2492	1.88395_1.88395_1.88395_1.88395_1.88395_1.88395_1.88395_1.88395_1.88395_1.88395_1.88395_1.88395_1.88395_1.88395_1.88395_1.88395_1.88395_1.88395_1.88395_1.88395_1.88395	1	1	0	0
423	Chr2	Jr6D	1071	1200	1751	1873	3.2e-49	18	1.877895	2.39642111111111	1	1	1	1	1	1071_1074_1085_1098_1104_1116_1134_1141_1145_1146_1149_1166_1171_1187_1188_1192_1195_1200	1751_1752_1761_1768_1773_1789_1795_1798_1799_1801_1810_1831_1835_1851_1852_1859_1869_1873	1.877895_1.877895_1.877895_1.877895_1.877895_1.877895_1.877895_1.877895_1.877895_1.877895_1.877895_1.877895_1.877895_1.877895_1.877895_1.877895_1.877895_1.877895	1	1	0	0
423	Jr6D	Chr2	1751	1873	1071	1200	3.2e-49	18	1.877895	2.39642111111111	1	1	1	1	1	1751_1752_1761_1768_1773_1789_1795_1798_1799_1801_1810_1831_1835_1851_1852_1859_1869_1873	1071_1074_1085_1098_1104_1116_1134_1141_1145_1146_1149_1166_1171_1187_1188_1192_1195_1200	1.877895_1.877895_1.877895_1.877895_1.877895_1.877895_1.877895_1.877895_1.877895_1.877895_1.877895_1.877895_1.877895_1.877895_1.877895_1.877895_1.877895_1.877895	1	1	0	0
424	Chr2	Jr6D	1701	1772	1428	1492	2.8e-40	16	2.185275	2.4145974375	1	1	1	1	1	1701_1704_1706_1710_1714_1725_1728_1739_1741_1745_1747_1750_1755_1756_1767_1772	1428_1433_1434_1438_1441_1444_1450_1456_1457_1465_1466_1468_1474_1475_1480_1492	2.185275_2.185275_2.185275_2.185275_2.185275_2.185275_2.185275_2.185275_2.185275_2.185275_2.185275_2.185275_2.185275_2.185275_2.185275_2.185275	1	1	0	0
424	Jr6D	Chr2	1428	1492	1701	1772	2.8e-40	16	2.185275	2.4145974375	1	1	1	1	1	1428_1433_1434_1438_1441_1444_1450_1456_1457_1465_1466_1468_1474_1475_1480_1492	1701_1704_1706_1710_1714_1725_1728_1739_1741_1745_1747_1750_1755_1756_1767_1772	2.185275_2.185275_2.185275_2.185275_2.185275_2.185275_2.185275_2.185275_2.185275_2.185275_2.185275_2.185275_2.185275_2.185275_2.185275_2.185275	1	1	0	0
425	Chr2	Jr6D	897	989	1597	1677	1.7e-31	13	2.04422	2.53573076923077	1	1	1	1	1	897_900_918_925_946_947_951_961_966_982_986_987_989	1597_1610_1622_1631_1643_1644_1649_1650_1659_1667_1670_1676_1677	2.04422_2.04422_2.04422_2.04422_2.04422_2.04422_2.04422_2.04422_2.04422_2.04422_2.04422_2.04422_2.04422	1	1	0	0
425	Jr6D	Chr2	1597	1677	897	989	1.7e-31	13	2.04422	2.53573076923077	1	1	1	1	1	1597_1610_1622_1631_1643_1644_1649_1650_1659_1667_1670_1676_1677	897_900_918_925_946_947_951_961_966_982_986_987_989	2.04422_2.04422_2.04422_2.04422_2.04422_2.04422_2.04422_2.04422_2.04422_2.04422_2.04422_2.04422_2.04422	1	1	0	0
426	Chr2	Jr6D	1209	1275	1907	1945	2.8e-27	12	1.76013	1.92594833333333	1	1	1	1	1	1209_1217_1218_1221_1232_1233_1237_1241_1242_1258_1265_1275	1907_1913_1916_1917_1926_1928_1933_1936_1937_1943_1944_1945	1.76013_1.76013_1.76013_1.76013_1.76013_1.76013_1.76013_1.76013_1.76013_1.76013_1.76013_1.76013	1	1	0	0
426	Jr6D	Chr2	1907	1945	1209	1275	2.8e-27	12	1.76013	1.92594833333333	1	1	1	1	1	1907_1913_1916_1917_1926_1928_1933_1936_1937_1943_1944_1945	1209_1217_1218_1221_1232_1233_1237_1241_1242_1258_1265_1275	1.76013_1.76013_1.76013_1.76013_1.76013_1.76013_1.76013_1.76013_1.76013_1.76013_1.76013_1.76013	1	1	0	0
427	Chr2	Jr6D	1804	1872	1510	1566	4.8e-27	12	2.125305	2.4661825	1	1	1	1	1	1804_1805_1810_1817_1820_1825_1830_1847_1848_1849_1851_1872	1510_1511_1521_1529_1537_1542_1549_1556_1558_1559_1561_1566	2.125305_2.125305_2.125305_2.125305_2.125305_2.125305_2.125305_2.125305_2.125305_2.125305_2.125305_2.125305	1	1	0	0
427	Jr6D	Chr2	1510	1566	1804	1872	4.8e-27	12	2.125305	2.4661825	1	1	1	1	1	1510_1511_1521_1529_1537_1542_1549_1556_1558_1559_1561_1566	1804_1805_1810_1817_1820_1825_1830_1847_1848_1849_1851_1872	2.125305_2.125305_2.125305_2.125305_2.125305_2.125305_2.125305_2.125305_2.125305_2.125305_2.125305_2.125305	1	1	0	0
428	Chr2	Jr6D	1888	1921	488	539	1.4e-20	10	1.954985	2.445667	1	1	1	1	1	1888_1892_1901_1905_1910_1915_1916_1918_1920_1921	488_493_498_500_526_532_535_537_538_539	1.954985_1.954985_1.954985_1.954985_1.954985_1.954985_1.954985_1.954985_1.954985_1.954985	1	1	0	0
428	Jr6D	Chr2	488	539	1888	1921	1.4e-20	10	1.954985	2.445667	1	1	1	1	1	488_493_498_500_526_532_535_537_538_539	1888_1892_1901_1905_1910_1915_1916_1918_1920_1921	1.954985_1.954985_1.954985_1.954985_1.954985_1.954985_1.954985_1.954985_1.954985_1.954985	1	1	0	0
429	Chr2	Jr6D	2497	2531	408	451	2.6e-08	6	1.682955	2.081765	1	1	1	1	1	2497_2501_2504_2507_2518_2531	408_411_416_423_436_451	1.682955_1.682955_1.682955_1.682955_1.682955_1.682955	1	1	0	0
429	Jr6D	Chr2	408	451	2497	2531	2.6e-08	6	1.682955	2.081765	1	1	1	1	1	408_411_416_423_436_451	2497_2501_2504_2507_2518_2531	1.682955_1.682955_1.682955_1.682955_1.682955_1.682955	1	1	0	0
430	Chr2	Jr6D	2217	2259	40	84	6.3e-09	6	1.34602	1.35080166666667	1	1	1	1	1	2217_2221_2222_2229_2250_2259	40_48_49_56_80_84	1.34602_1.34602_1.34602_1.34602_1.34602_1.34602	1	1	0	0
430	Jr6D	Chr2	40	84	2217	2259	6.3e-09	6	1.34602	1.35080166666667	1	1	1	1	1	40_48_49_56_80_84	2217_2221_2222_2229_2250_2259	1.34602_1.34602_1.34602_1.34602_1.34602_1.34602	1	1	0	0
431	Chr2	Jr6D	43	109	2017	1956	9e-23	10	1.84219	1.978594	1	1	1	1	1	43_44_56_74_75_77_80_97_103_109	2017_2013_1994_1992_1991_1989_1987_1966_1958_1956	1.84219_1.84219_1.84219_1.84219_1.84219_1.84219_1.84219_1.84219_1.84219_1.84219	1	1	0	0
431	Jr6D	Chr2	2017	1956	43	109	9e-23	10	1.84219	1.978594	1	1	1	1	1	2017_2013_1994_1992_1991_1989_1987_1966_1958_1956	43_44_56_74_75_77_80_97_103_109	1.84219_1.84219_1.84219_1.84219_1.84219_1.84219_1.84219_1.84219_1.84219_1.84219	1	1	0	0
432	Chr2	Jr6D	1029	1064	1732	1705	3.9e-11	7	1.95022	2.13117	1	1	1	1	1	1029_1034_1044_1045_1050_1054_1064	1732_1731_1726_1723_1716_1713_1705	1.95022_1.95022_1.95022_1.95022_1.95022_1.95022_1.95022	1	1	0	0
432	Jr6D	Chr2	1732	1705	1029	1064	3.9e-11	7	1.95022	2.13117	1	1	1	1	1	1732_1731_1726_1723_1716_1713_1705	1029_1034_1044_1045_1050_1054_1064	1.95022_1.95022_1.95022_1.95022_1.95022_1.95022_1.95022	1	1	0	0
433	Chr2	Jr6S	900	994	1130	1187	8e-32	13	3.04029	2.90992230769231	1	1	1	1	1	900_912_918_925_947_951_961_966_982_986_987_989_994	1130_1138_1155_1164_1169_1172_1173_1177_1179_1183_1184_1185_1187	3.04029_3.04029_3.04029_3.04029_3.04029_3.04029_3.04029_3.04029_3.04029_3.04029_3.04029_3.04029_3.04029	1	1	0	0
433	Jr6S	Chr2	1130	1187	900	994	8e-32	13	3.04029	2.90992230769231	1	1	1	1	1	1130_1138_1155_1164_1169_1172_1173_1177_1179_1183_1184_1185_1187	900_912_918_925_947_951_961_966_982_986_987_989_994	3.04029_3.04029_3.04029_3.04029_3.04029_3.04029_3.04029_3.04029_3.04029_3.04029_3.04029_3.04029_3.04029	1	1	0	0
434	Chr2	Jr6S	1695	1772	990	1054	3.8e-26	12	1.777875	2.38847416666667	1	1	1	1	1	1695_1701_1710_1713_1725_1739_1741_1745_1749_1756_1767_1772	990_1011_1016_1017_1025_1033_1034_1037_1039_1042_1049_1054	1.777875_1.777875_1.777875_1.777875_1.777875_1.777875_1.777875_1.777875_1.777875_1.777875_1.777875_1.777875	1	1	0	0
434	Jr6S	Chr2	990	1054	1695	1772	3.8e-26	12	1.777875	2.38847416666667	1	1	1	1	1	990_1011_1016_1017_1025_1033_1034_1037_1039_1042_1049_1054	1695_1701_1710_1713_1725_1739_1741_1745_1749_1756_1767_1772	1.777875_1.777875_1.777875_1.777875_1.777875_1.777875_1.777875_1.777875_1.777875_1.777875_1.777875_1.777875	1	1	0	0
435	Chr2	Jr6S	1804	1858	1069	1115	5.4e-21	10	1.802335	1.93679	1	1	1	1	1	1804_1807_1817_1819_1830_1847_1848_1849_1851_1858	1069_1074_1080_1084_1089_1096_1099_1100_1101_1115	1.802335_1.802335_1.802335_1.802335_1.802335_1.802335_1.802335_1.802335_1.802335_1.802335	1	1	0	0
435	Jr6S	Chr2	1069	1115	1804	1858	5.4e-21	10	1.802335	1.93679	1	1	1	1	1	1069_1074_1080_1084_1089_1096_1099_1100_1101_1115	1804_1807_1817_1819_1830_1847_1848_1849_1851_1858	1.802335_1.802335_1.802335_1.802335_1.802335_1.802335_1.802335_1.802335_1.802335_1.802335	1	1	0	0
436	Chr2	Jr6S	1217	1265	1312	1331	5.9e-13	7	2.07644	2.23908571428571	1	1	1	1	1	1217_1218_1221_1237_1246_1264_1265	1312_1314_1315_1325_1326_1330_1331	2.07644_2.07644_2.07644_2.07644_2.07644_2.07644_2.07644	1	1	0	0
436	Jr6S	Chr2	1312	1331	1217	1265	5.9e-13	7	2.07644	2.23908571428571	1	1	1	1	1	1312_1314_1315_1325_1326_1330_1331	1217_1218_1221_1237_1246_1264_1265	2.07644_2.07644_2.07644_2.07644_2.07644_2.07644_2.07644	1	1	0	0
437	Chr2	Jr6S	2359	2453	460	375	2.5e-30	13	1.79993	2.01741461538462	1	1	1	1	1	2359_2374_2387_2395_2400_2403_2408_2417_2427_2438_2439_2450_2453	460_443_436_431_425_423_416_415_411_396_395_383_375	1.79993_1.79993_1.79993_1.79993_1.79993_1.79993_1.79993_1.79993_1.79993_1.79993_1.79993_1.79993_1.79993	1	1	0	0
437	Jr6S	Chr2	460	375	2359	2453	2.5e-30	13	1.79993	2.01741461538462	1	1	1	1	1	460_443_436_431_425_423_416_415_411_396_395_383_375	2359_2374_2387_2395_2400_2403_2408_2417_2427_2438_2439_2450_2453	1.79993_1.79993_1.79993_1.79993_1.79993_1.79993_1.79993_1.79993_1.79993_1.79993_1.79993_1.79993_1.79993	1	1	0	0
438	Chr2	Jr6S	2469	2551	340	187	3e-19	10	1.789165	1.970626	1	1	1	1	1	2469_2473_2489_2501_2507_2518_2530_2536_2549_2551	340_319_298_277_269_250_236_215_189_187	1.789165_1.789165_1.789165_1.789165_1.789165_1.789165_1.789165_1.789165_1.789165_1.789165	1	1	0	0
438	Jr6S	Chr2	340	187	2469	2551	3e-19	10	1.789165	1.970626	1	1	1	1	1	340_319_298_277_269_250_236_215_189_187	2469_2473_2489_2501_2507_2518_2530_2536_2549_2551	1.789165_1.789165_1.789165_1.789165_1.789165_1.789165_1.789165_1.789165_1.789165_1.789165	1	1	0	0
439	Chr2	Jr6S	2232	2275	581	526	1e-14	8	2.052545	2.2284015	1	1	1	1	1	2232_2245_2250_2256_2257_2259_2260_2275	581_571_566_565_557_551_536_526	2.052545_2.052545_2.052545_2.052545_2.052545_2.052545_2.052545_2.052545	1	1	0	0
439	Jr6S	Chr2	581	526	2232	2275	1e-14	8	2.052545	2.2284015	1	1	1	1	1	581_571_566_565_557_551_536_526	2232_2245_2250_2256_2257_2259_2260_2275	2.052545_2.052545_2.052545_2.052545_2.052545_2.052545_2.052545_2.052545	1	1	0	0
440	Chr2	Jr8D	1499	1555	118	159	1.8e-24	11	2.39154	2.50650363636364	1	1	1	1	1	1499_1500_1504_1512_1513_1515_1518_1521_1527_1550_1555	118_119_123_130_131_133_134_139_147_158_159	2.39154_2.39154_2.39154_2.39154_2.39154_2.39154_2.39154_2.39154_2.39154_2.39154_2.39154	1	1	0	0
440	Jr8D	Chr2	118	159	1499	1555	1.8e-24	11	2.39154	2.50650363636364	1	1	1	1	1	118_119_123_130_131_133_134_139_147_158_159	1499_1500_1504_1512_1513_1515_1518_1521_1527_1550_1555	2.39154_2.39154_2.39154_2.39154_2.39154_2.39154_2.39154_2.39154_2.39154_2.39154_2.39154	1	1	0	0
441	Chr2	Jr8D	624	722	404	312	4e-34	14	1.747295	1.93009528571429	1	1	1	1	1	624_627_641_646_655_656_670_678_686_698_706_709_712_722	404_403_383_361_357_356_349_346_340_329_323_322_321_312	1.747295_1.747295_1.747295_1.747295_1.747295_1.747295_1.747295_1.747295_1.747295_1.747295_1.747295_1.747295_1.747295_1.747295	1	1	0	0
441	Jr8D	Chr2	404	312	624	722	4e-34	14	1.747295	1.93009528571429	1	1	1	1	1	404_403_383_361_357_356_349_346_340_329_323_322_321_312	624_627_641_646_655_656_670_678_686_698_706_709_712_722	1.747295_1.747295_1.747295_1.747295_1.747295_1.747295_1.747295_1.747295_1.747295_1.747295_1.747295_1.747295_1.747295_1.747295	1	1	0	0
442	Chr2	Jr8D	2009	2057	1443	1397	1.2e-20	10	2.520145	2.672979	1	1	1	1	1	2009_2012_2018_2020_2023_2025_2031_2040_2055_2057	1443_1442_1439_1438_1431_1421_1412_1405_1400_1397	2.520145_2.520145_2.520145_2.520145_2.520145_2.520145_2.520145_2.520145_2.520145_2.520145	1	1	0	0
442	Jr8D	Chr2	1443	1397	2009	2057	1.2e-20	10	2.520145	2.672979	1	1	1	1	1	1443_1442_1439_1438_1431_1421_1412_1405_1400_1397	2009_2012_2018_2020_2023_2025_2031_2040_2055_2057	2.520145_2.520145_2.520145_2.520145_2.520145_2.520145_2.520145_2.520145_2.520145_2.520145	1	1	0	0
443	Chr2	Jr8D	2139	2181	1301	1264	5.6e-08	6	2.705725	2.67141433333333	1	1	1	1	1	2139_2150_2156_2173_2178_2181	1301_1290_1287_1278_1267_1264	2.705725_2.705725_2.705725_2.705725_2.705725_2.705725	1	1	0	0
443	Jr8D	Chr2	1301	1264	2139	2181	5.6e-08	6	2.705725	2.67141433333333	1	1	1	1	1	1301_1290_1287_1278_1267_1264	2139_2150_2156_2173_2178_2181	2.705725_2.705725_2.705725_2.705725_2.705725_2.705725	1	1	0	0
444	Chr2	Jr8S	1499	1519	79	98	1.6e-13	8	1.7586	1.961235	1	1	1	1	1	1499_1500_1502_1504_1511_1515_1518_1519	79_80_83_84_89_92_94_98	1.7586_1.7586_1.7586_1.7586_1.7586_1.7586_1.7586_1.7586	1	1	0	0
444	Jr8S	Chr2	79	98	1499	1519	1.6e-13	8	1.7586	1.961235	1	1	1	1	1	79_80_83_84_89_92_94_98	1499_1500_1502_1504_1511_1515_1518_1519	1.7586_1.7586_1.7586_1.7586_1.7586_1.7586_1.7586_1.7586	1	1	0	0
445	Chr2	Jr8S	2012	2057	985	949	2.3e-20	10	2.00242	2.391533	1	1	1	1	1	2012_2018_2020_2023_2025_2031_2040_2053_2055_2057	985_981_980_973_967_959_954_952_950_949	2.00242_2.00242_2.00242_2.00242_2.00242_2.00242_2.00242_2.00242_2.00242_2.00242	1	1	0	0
445	Jr8S	Chr2	985	949	2012	2057	2.3e-20	10	2.00242	2.391533	1	1	1	1	1	985_981_980_973_967_959_954_952_950_949	2012_2018_2020_2023_2025_2031_2040_2053_2055_2057	2.00242_2.00242_2.00242_2.00242_2.00242_2.00242_2.00242_2.00242_2.00242_2.00242	1	1	0	0
446	Chr2	Jr8S	623	712	292	247	9e-18	9	2.09003	2.54017688888889	1	1	1	1	1	623_624_646_656_678_696_698_706_712	292_291_273_270_265_253_252_249_247	2.09003_2.09003_2.09003_2.09003_2.09003_2.09003_2.09003_2.09003_2.09003	1	1	0	0
446	Jr8S	Chr2	292	247	623	712	9e-18	9	2.09003	2.54017688888889	1	1	1	1	1	292_291_273_270_265_253_252_249_247	623_624_646_656_678_696_698_706_712	2.09003_2.09003_2.09003_2.09003_2.09003_2.09003_2.09003_2.09003_2.09003	1	1	0	0
447	Chr3	Jr1D	2267	2324	122	180	2.9e-26	12	2.16793	2.56259916666667	1	1	1	1	1	2267_2269_2273_2282_2285_2286_2295_2299_2302_2307_2320_2324	122_124_126_131_135_139_149_156_161_163_177_180	2.16793_2.16793_2.16793_2.16793_2.16793_2.16793_2.16793_2.16793_2.16793_2.16793_2.16793_2.16793	1	1	0	0
447	Jr1D	Chr3	122	180	2267	2324	2.9e-26	12	2.16793	2.56259916666667	1	1	1	1	1	122_124_126_131_135_139_149_156_161_163_177_180	2267_2269_2273_2282_2285_2286_2295_2299_2302_2307_2320_2324	2.16793_2.16793_2.16793_2.16793_2.16793_2.16793_2.16793_2.16793_2.16793_2.16793_2.16793_2.16793	1	1	0	0
448	Chr3	Jr1D	2186	2251	20	91	8e-26	12	1.457525	1.85291083333333	1	1	1	1	1	2186_2193_2196_2199_2201_2218_2225_2230_2233_2242_2247_2251	20_28_39_41_46_63_66_75_79_85_90_91	1.457525_1.457525_1.457525_1.457525_1.457525_1.457525_1.457525_1.457525_1.457525_1.457525_1.457525_1.457525	1	1	0	0
448	Jr1D	Chr3	20	91	2186	2251	8e-26	12	1.457525	1.85291083333333	1	1	1	1	1	20_28_39_41_46_63_66_75_79_85_90_91	2186_2193_2196_2199_2201_2218_2225_2230_2233_2242_2247_2251	1.457525_1.457525_1.457525_1.457525_1.457525_1.457525_1.457525_1.457525_1.457525_1.457525_1.457525_1.457525	1	1	0	0
449	Chr3	Jr1D	23	71	669	718	1.6e-17	9	1.84861	2.18206666666667	1	1	1	1	1	23_27_33_34_39_40_48_58_71	669_670_675_677_684_687_693_707_718	1.84861_1.84861_1.84861_1.84861_1.84861_1.84861_1.84861_1.84861_1.84861	1	1	0	0
449	Jr1D	Chr3	669	718	23	71	1.6e-17	9	1.84861	2.18206666666667	1	1	1	1	1	669_670_675_677_684_687_693_707_718	23_27_33_34_39_40_48_58_71	1.84861_1.84861_1.84861_1.84861_1.84861_1.84861_1.84861_1.84861_1.84861	1	1	0	0
450	Chr3	Jr1D	80	116	745	796	2.8e-16	8	1.85186	2.22081125	1	1	1	1	1	80_81_85_88_90_95_98_116	745_746_747_766_768_773_777_796	1.85186_1.85186_1.85186_1.85186_1.85186_1.85186_1.85186_1.85186	1	1	0	0
450	Jr1D	Chr3	745	796	80	116	2.8e-16	8	1.85186	2.22081125	1	1	1	1	1	745_746_747_766_768_773_777_796	80_81_85_88_90_95_98_116	1.85186_1.85186_1.85186_1.85186_1.85186_1.85186_1.85186_1.85186	1	1	0	0
451	Chr3	Jr1D	1791	1903	345	182	2.2e-66	22	1.900375	2.35802681818182	1	1	1	1	1	1791_1805_1822_1826_1827_1829_1833_1840_1843_1845_1848_1852_1866_1872_1874_1875_1880_1886_1896_1898_1899_1903	345_326_321_309_299_291_287_273_271_270_268_254_235_218_217_209_200_193_188_184_183_182	1.900375_1.900375_1.900375_1.900375_1.900375_1.900375_1.900375_1.900375_1.900375_1.900375_1.900375_1.900375_1.900375_1.900375_1.900375_1.900375_1.900375_1.900375_1.900375_1.900375_1.900375_1.900375	1	1	0	0
451	Jr1D	Chr3	345	182	1791	1903	2.2e-66	22	1.900375	2.35802681818182	1	1	1	1	1	345_326_321_309_299_291_287_273_271_270_268_254_235_218_217_209_200_193_188_184_183_182	1791_1805_1822_1826_1827_1829_1833_1840_1843_1845_1848_1852_1866_1872_1874_1875_1880_1886_1896_1898_1899_1903	1.900375_1.900375_1.900375_1.900375_1.900375_1.900375_1.900375_1.900375_1.900375_1.900375_1.900375_1.900375_1.900375_1.900375_1.900375_1.900375_1.900375_1.900375_1.900375_1.900375_1.900375_1.900375	1	1	0	0
452	Chr3	Jr1D	487	577	907	814	5e-20	10	1.852135	2.106148	1	1	1	1	1	487_501_508_522_524_530_533_557_572_577	907_884_871_865_862_843_841_825_816_814	1.852135_1.852135_1.852135_1.852135_1.852135_1.852135_1.852135_1.852135_1.852135_1.852135	1	1	0	0
452	Jr1D	Chr3	907	814	487	577	5e-20	10	1.852135	2.106148	1	1	1	1	1	907_884_871_865_862_843_841_825_816_814	487_501_508_522_524_530_533_557_572_577	1.852135_1.852135_1.852135_1.852135_1.852135_1.852135_1.852135_1.852135_1.852135_1.852135	1	1	0	0
453	Chr3	Jr1S	2186	2306	14	82	3.3e-32	14	2.047165	2.44683857142857	1	1	1	1	1	2186_2196_2199_2225_2233_2247_2269_2273_2282_2286_2293_2295_2299_2306	14_23_25_36_44_49_57_58_60_64_66_76_79_82	2.047165_2.047165_2.047165_2.047165_2.047165_2.047165_2.047165_2.047165_2.047165_2.047165_2.047165_2.047165_2.047165_2.047165	1	1	0	0
453	Jr1S	Chr3	14	82	2186	2306	3.3e-32	14	2.047165	2.44683857142857	1	1	1	1	1	14_23_25_36_44_49_57_58_60_64_66_76_79_82	2186_2196_2199_2225_2233_2247_2269_2273_2282_2286_2293_2295_2299_2306	2.047165_2.047165_2.047165_2.047165_2.047165_2.047165_2.047165_2.047165_2.047165_2.047165_2.047165_2.047165_2.047165_2.047165	1	1	0	0
454	Chr3	Jr1S	3	113	312	452	5e-28	12	1.727705	1.87549333333333	1	1	1	1	1	3_10_34_58_62_65_80_81_90_95_98_113	312_338_362_377_380_381_406_408_432_435_440_452	1.727705_1.727705_1.727705_1.727705_1.727705_1.727705_1.727705_1.727705_1.727705_1.727705_1.727705_1.727705	1	1	0	0
454	Jr1S	Chr3	312	452	3	113	5e-28	12	1.727705	1.87549333333333	1	1	1	1	1	312_338_362_377_380_381_406_408_432_435_440_452	3_10_34_58_62_65_80_81_90_95_98_113	1.727705_1.727705_1.727705_1.727705_1.727705_1.727705_1.727705_1.727705_1.727705_1.727705_1.727705_1.727705	1	1	0	0
455	Chr3	Jr1S	1774	1896	208	93	1e-41	16	1.94619	2.28818125	1	1	1	1	1	1774_1780_1783_1788_1805_1826_1833_1840_1843_1845_1848_1852_1872_1880_1886_1896	208_199_196_187_164_153_148_137_136_134_132_128_111_105_95_93	1.94619_1.94619_1.94619_1.94619_1.94619_1.94619_1.94619_1.94619_1.94619_1.94619_1.94619_1.94619_1.94619_1.94619_1.94619_1.94619	1	1	0	0
455	Jr1S	Chr3	208	93	1774	1896	1e-41	16	1.94619	2.28818125	1	1	1	1	1	208_199_196_187_164_153_148_137_136_134_132_128_111_105_95_93	1774_1780_1783_1788_1805_1826_1833_1840_1843_1845_1848_1852_1872_1880_1886_1896	1.94619_1.94619_1.94619_1.94619_1.94619_1.94619_1.94619_1.94619_1.94619_1.94619_1.94619_1.94619_1.94619_1.94619_1.94619_1.94619	1	1	0	0
456	Chr3	Jr1S	507	583	532	461	4.9e-24	10	2.009555	2.085954	1	1	1	1	1	507_508_522_530_539_543_550_557_572_583	532_528_523_505_500_484_483_474_467_461	2.009555_2.009555_2.009555_2.009555_2.009555_2.009555_2.009555_2.009555_2.009555_2.009555	1	1	0	0
456	Jr1S	Chr3	532	461	507	583	4.9e-24	10	2.009555	2.085954	1	1	1	1	1	532_528_523_505_500_484_483_474_467_461	507_508_522_530_539_543_550_557_572_583	2.009555_2.009555_2.009555_2.009555_2.009555_2.009555_2.009555_2.009555_2.009555_2.009555	1	1	0	0
457	Chr3	Jr2D	1341	1435	462	533	2.7e-40	16	1.785345	1.94038375	1	1	1	1	1	1341_1343_1362_1365_1373_1384_1388_1400_1410_1413_1414_1417_1420_1421_1430_1435	462_463_477_481_487_503_505_509_514_515_516_520_521_524_530_533	1.785345_1.785345_1.785345_1.785345_1.785345_1.785345_1.785345_1.785345_1.785345_1.785345_1.785345_1.785345_1.785345_1.785345_1.785345_1.785345	1	1	0	0
457	Jr2D	Chr3	462	533	1341	1435	2.7e-40	16	1.785345	1.94038375	1	1	1	1	1	462_463_477_481_487_503_505_509_514_515_516_520_521_524_530_533	1341_1343_1362_1365_1373_1384_1388_1400_1410_1413_1414_1417_1420_1421_1430_1435	1.785345_1.785345_1.785345_1.785345_1.785345_1.785345_1.785345_1.785345_1.785345_1.785345_1.785345_1.785345_1.785345_1.785345_1.785345_1.785345	1	1	0	0
458	Chr3	Jr2D	599	641	634	663	1.2e-20	10	1.715165	1.96134	1	1	1	1	1	599_602_603_604_606_610_612_624_629_641	634_637_640_641_645_648_649_655_662_663	1.715165_1.715165_1.715165_1.715165_1.715165_1.715165_1.715165_1.715165_1.715165_1.715165	1	1	0	0
458	Jr2D	Chr3	634	663	599	641	1.2e-20	10	1.715165	1.96134	1	1	1	1	1	634_637_640_641_645_648_649_655_662_663	599_602_603_604_606_610_612_624_629_641	1.715165_1.715165_1.715165_1.715165_1.715165_1.715165_1.715165_1.715165_1.715165_1.715165	1	1	0	0
459	Chr3	Jr2D	955	1197	368	187	4e-133	39	1.58949	2.04597717948718	1	1	1	1	1	955_971_973_981_984_987_1012_1019_1026_1040_1043_1048_1051_1059_1064_1068_1070_1083_1085_1087_1091_1106_1108_1112_1119_1128_1130_1131_1146_1147_1155_1170_1175_1178_1182_1183_1189_1190_1197	368_356_353_337_332_328_325_318_311_297_296_292_290_289_280_278_272_267_266_265_261_256_253_249_248_243_242_241_226_224_219_213_212_208_206_196_192_190_187	1.58949_1.58949_1.58949_1.58949_1.58949_1.58949_1.58949_1.58949_1.58949_1.58949_1.58949_1.58949_1.58949_1.58949_1.58949_1.58949_1.58949_1.58949_1.58949_1.58949_1.58949_1.58949_1.58949_1.58949_1.58949_1.58949_1.58949_1.58949_1.58949_1.58949_1.58949_1.58949_1.58949_1.58949_1.58949_1.58949_1.58949_1.58949_1.58949	1	1	0	0
459	Jr2D	Chr3	368	187	955	1197	4e-133	39	1.58949	2.04597717948718	1	1	1	1	1	368_356_353_337_332_328_325_318_311_297_296_292_290_289_280_278_272_267_266_265_261_256_253_249_248_243_242_241_226_224_219_213_212_208_206_196_192_190_187	955_971_973_981_984_987_1012_1019_1026_1040_1043_1048_1051_1059_1064_1068_1070_1083_1085_1087_1091_1106_1108_1112_1119_1128_1130_1131_1146_1147_1155_1170_1175_1178_1182_1183_1189_1190_1197	1.58949_1.58949_1.58949_1.58949_1.58949_1.58949_1.58949_1.58949_1.58949_1.58949_1.58949_1.58949_1.58949_1.58949_1.58949_1.58949_1.58949_1.58949_1.58949_1.58949_1.58949_1.58949_1.58949_1.58949_1.58949_1.58949_1.58949_1.58949_1.58949_1.58949_1.58949_1.58949_1.58949_1.58949_1.58949_1.58949_1.58949_1.58949_1.58949	1	1	0	0
460	Chr3	Jr2D	131	227	625	565	1.9e-48	18	1.949265	2.41497166666667	1	1	1	1	1	131_141_143_147_151_153_154_159_163_171_172_189_195_203_208_220_226_227	625_622_621_618_616_609_608_607_604_602_600_599_596_595_591_573_570_565	1.949265_1.949265_1.949265_1.949265_1.949265_1.949265_1.949265_1.949265_1.949265_1.949265_1.949265_1.949265_1.949265_1.949265_1.949265_1.949265_1.949265_1.949265	1	1	0	0
460	Jr2D	Chr3	625	565	131	227	1.9e-48	18	1.949265	2.41497166666667	1	1	1	1	1	625_622_621_618_616_609_608_607_604_602_600_599_596_595_591_573_570_565	131_141_143_147_151_153_154_159_163_171_172_189_195_203_208_220_226_227	1.949265_1.949265_1.949265_1.949265_1.949265_1.949265_1.949265_1.949265_1.949265_1.949265_1.949265_1.949265_1.949265_1.949265_1.949265_1.949265_1.949265_1.949265	1	1	0	0
461	Chr3	Jr2D	1201	1249	837	793	4.9e-26	11	1.39286	1.58346527272727	1	1	1	1	1	1201_1206_1212_1215_1216_1217_1230_1242_1244_1248_1249	837_831_825_824_822_821_808_802_801_794_793	1.39286_1.39286_1.39286_1.39286_1.39286_1.39286_1.39286_1.39286_1.39286_1.39286_1.39286	1	1	0	0
461	Jr2D	Chr3	837	793	1201	1249	4.9e-26	11	1.39286	1.58346527272727	1	1	1	1	1	837_831_825_824_822_821_808_802_801_794_793	1201_1206_1212_1215_1216_1217_1230_1242_1244_1248_1249	1.39286_1.39286_1.39286_1.39286_1.39286_1.39286_1.39286_1.39286_1.39286_1.39286_1.39286	1	1	0	0
462	Chr3	Jr2D	1260	1300	758	727	8.7e-20	10	1.458415	1.71053	1	1	1	1	1	1260_1266_1268_1280_1281_1286_1288_1289_1293_1300	758_754_751_745_743_738_737_733_732_727	1.458415_1.458415_1.458415_1.458415_1.458415_1.458415_1.458415_1.458415_1.458415_1.458415	1	1	0	0
462	Jr2D	Chr3	758	727	1260	1300	8.7e-20	10	1.458415	1.71053	1	1	1	1	1	758_754_751_745_743_738_737_733_732_727	1260_1266_1268_1280_1281_1286_1288_1289_1293_1300	1.458415_1.458415_1.458415_1.458415_1.458415_1.458415_1.458415_1.458415_1.458415_1.458415	1	1	0	0
463	Chr3	Jr2D	825	917	457	399	1.5e-20	10	2.37985	2.4472136	1	1	1	1	1	825_827_836_862_866_870_889_897_899_917	457_453_447_431_428_426_423_419_415_399	2.37985_2.37985_2.37985_2.37985_2.37985_2.37985_2.37985_2.37985_2.37985_2.37985	1	1	0	0
463	Jr2D	Chr3	457	399	825	917	1.5e-20	10	2.37985	2.4472136	1	1	1	1	1	457_453_447_431_428_426_423_419_415_399	825_827_836_862_866_870_889_897_899_917	2.37985_2.37985_2.37985_2.37985_2.37985_2.37985_2.37985_2.37985_2.37985_2.37985	1	1	0	0
464	Chr3	Jr2D	1436	1462	46	23	7.7e-15	8	2.024665	2.49401625	1	1	1	1	1	1436_1437_1438_1441_1442_1445_1451_1462	46_44_42_40_39_38_31_23	2.024665_2.024665_2.024665_2.024665_2.024665_2.024665_2.024665_2.024665	1	1	0	0
464	Jr2D	Chr3	46	23	1436	1462	7.7e-15	8	2.024665	2.49401625	1	1	1	1	1	46_44_42_40_39_38_31_23	1436_1437_1438_1441_1442_1445_1451_1462	2.024665_2.024665_2.024665_2.024665_2.024665_2.024665_2.024665_2.024665	1	1	0	0
465	Chr3	Jr2D	272	300	1268	1242	8.8e-12	7	3.02001	2.5231	1	1	1	1	1	272_273_274_278_282_283_300	1268_1265_1263_1258_1251_1250_1242	3.02001_3.02001_3.02001_3.02001_3.02001_3.02001_3.02001	1	1	0	0
465	Jr2D	Chr3	1268	1242	272	300	8.8e-12	7	3.02001	2.5231	1	1	1	1	1	1268_1265_1263_1258_1251_1250_1242	272_273_274_278_282_283_300	3.02001_3.02001_3.02001_3.02001_3.02001_3.02001_3.02001	1	1	0	0
466	Chr3	Jr2S	1339	1427	325	371	2e-16	9	2.13472	2.23603666666667	1	1	1	1	1	1339_1341_1362_1373_1388_1410_1416_1417_1427	325_328_337_343_358_363_365_367_371	2.13472_2.13472_2.13472_2.13472_2.13472_2.13472_2.13472_2.13472_2.13472	1	1	0	0
466	Jr2S	Chr3	325	371	1339	1427	2e-16	9	2.13472	2.23603666666667	1	1	1	1	1	325_328_337_343_358_363_365_367_371	1339_1341_1362_1373_1388_1410_1416_1417_1427	2.13472_2.13472_2.13472_2.13472_2.13472_2.13472_2.13472_2.13472_2.13472	1	1	0	0
467	Chr3	Jr2S	602	641	447	457	7.1e-09	6	1.52214	1.686305	1	1	1	1	1	602_604_606_610_624_641	447_448_450_451_453_457	1.52214_1.52214_1.52214_1.52214_1.52214_1.52214	1	1	0	0
467	Jr2S	Chr3	447	457	602	641	7.1e-09	6	1.52214	1.686305	1	1	1	1	1	447_448_450_451_453_457	602_604_606_610_624_641	1.52214_1.52214_1.52214_1.52214_1.52214_1.52214	1	1	0	0
468	Chr3	Jr2S	971	1197	251	129	1.5e-75	25	1.84763	2.1130354	1	1	1	1	1	971_973_984_1010_1029_1040_1043_1048_1051_1070_1083_1085_1087_1097_1108_1128_1130_1134_1146_1170_1175_1178_1183_1190_1197	251_250_238_232_223_214_212_208_207_193_191_189_188_180_173_164_163_160_154_144_143_141_138_136_129	1.84763_1.84763_1.84763_1.84763_1.84763_1.84763_1.84763_1.84763_1.84763_1.84763_1.84763_1.84763_1.84763_1.84763_1.84763_1.84763_1.84763_1.84763_1.84763_1.84763_1.84763_1.84763_1.84763_1.84763_1.84763	1	1	0	0
468	Jr2S	Chr3	251	129	971	1197	1.5e-75	25	1.84763	2.1130354	1	1	1	1	1	251_250_238_232_223_214_212_208_207_193_191_189_188_180_173_164_163_160_154_144_143_141_138_136_129	971_973_984_1010_1029_1040_1043_1048_1051_1070_1083_1085_1087_1097_1108_1128_1130_1134_1146_1170_1175_1178_1183_1190_1197	1.84763_1.84763_1.84763_1.84763_1.84763_1.84763_1.84763_1.84763_1.84763_1.84763_1.84763_1.84763_1.84763_1.84763_1.84763_1.84763_1.84763_1.84763_1.84763_1.84763_1.84763_1.84763_1.84763_1.84763_1.84763	1	1	0	0
469	Chr3	Jr2S	1201	1300	575	488	7.1e-41	15	1.65705	1.883382	1	1	1	1	1	1201_1206_1217_1241_1242_1244_1248_1249_1260_1266_1280_1288_1289_1293_1300	575_572_564_547_546_544_536_535_509_507_501_495_493_491_488	1.65705_1.65705_1.65705_1.65705_1.65705_1.65705_1.65705_1.65705_1.65705_1.65705_1.65705_1.65705_1.65705_1.65705_1.65705	1	1	0	0
469	Jr2S	Chr3	575	488	1201	1300	7.1e-41	15	1.65705	1.883382	1	1	1	1	1	575_572_564_547_546_544_536_535_509_507_501_495_493_491_488	1201_1206_1217_1241_1242_1244_1248_1249_1260_1266_1280_1288_1289_1293_1300	1.65705_1.65705_1.65705_1.65705_1.65705_1.65705_1.65705_1.65705_1.65705_1.65705_1.65705_1.65705_1.65705_1.65705_1.65705	1	1	0	0
470	Chr3	Jr2S	1436	1469	35	13	2.6e-08	6	2.55729	2.80924666666667	1	1	1	1	1	1436_1442_1445_1456_1467_1469	35_31_30_21_15_13	2.55729_2.55729_2.55729_2.55729_2.55729_2.55729	1	1	0	0
470	Jr2S	Chr3	35	13	1436	1469	2.6e-08	6	2.55729	2.80924666666667	1	1	1	1	1	35_31_30_21_15_13	1436_1442_1445_1456_1467_1469	2.55729_2.55729_2.55729_2.55729_2.55729_2.55729	1	1	0	0
471	Chr3	Jr2S	265	300	938	912	2.7e-09	6	2.137245	2.307433	1	1	1	1	1	265_274_281_282_283_300	938_934_923_921_920_912	2.137245_2.137245_2.137245_2.137245_2.137245_2.137245	1	1	0	0
471	Jr2S	Chr3	938	912	265	300	2.7e-09	6	2.137245	2.307433	1	1	1	1	1	938_934_923_921_920_912	265_274_281_282_283_300	2.137245_2.137245_2.137245_2.137245_2.137245_2.137245	1	1	0	0
472	Chr3	Jr3D	661	956	1402	1777	0	151	0.228871	0.354175137748345	1	1	1	1	1	661_686_687_696_697_700_702_703_705_706_708_709_710_713_714_718_723_724_725_726_727_728_729_732_733_734_735_736_738_739_740_742_743_744_745_750_751_752_753_755_757_759_762_765_766_772_773_774_776_777_778_780_781_782_783_784_786_787_789_791_792_793_794_795_796_801_802_805_806_807_808_809_810_811_812_813_814_816_819_820_821_822_823_826_829_833_834_835_836_837_838_839_841_842_843_849_851_853_855_856…	1402_1408_1409_1411_1413_1430_1439_1440_1442_1445_1446_1450_1456_1457_1459_1467_1470_1474_1476_1489_1492_1498_1501_1505_1508_1509_1511_1512_1515_1516_1519_1520_1521_1522_1523_1524_1525_1528_1529_1532_1533_1535_1540_1550_1551_1570_1575_1576_1577_1578_1580_1581_1582_1583_1584_1585_1588_1589_1593_1596_1597_1598_1599_1600_1601_1604_1606_1608_1614_1615_1616_1617_1618_1619_1620_1622_1623_1624_1625_1626…	0.228871_0.228871_0.228871_0.228871_0.228871_0.228871_0.228871_0.228871_0.228871_0.228871_0.228871_0.228871_0.228871_0.228871_0.228871_0.228871_0.228871_0.228871_0.228871_0.228871_0.228871_0.228871_0.228871_0.228871_0.228871_0.228871_0.228871_0.228871_0.228871_0.228871_0.228871_0.228871_0.228871_0.228871_0.228871_0.228871_0.228871_0.228871_0.228871_0.228871_0.228871_0.228871_0.228871_0.228871_0.2…	1	1	0	0
472	Jr3D	Chr3	1402	1777	661	956	0	151	0.228871	0.354175137748345	1	1	1	1	1	1402_1408_1409_1411_1413_1430_1439_1440_1442_1445_1446_1450_1456_1457_1459_1467_1470_1474_1476_1489_1492_1498_1501_1505_1508_1509_1511_1512_1515_1516_1519_1520_1521_1522_1523_1524_1525_1528_1529_1532_1533_1535_1540_1550_1551_1570_1575_1576_1577_1578_1580_1581_1582_1583_1584_1585_1588_1589_1593_1596_1597_1598_1599_1600_1601_1604_1606_1608_1614_1615_1616_1617_1618_1619_1620_1622_1623_1624_1625_1626…	661_686_687_696_697_700_702_703_705_706_708_709_710_713_714_718_723_724_725_726_727_728_729_732_733_734_735_736_738_739_740_742_743_744_745_750_751_752_753_755_757_759_762_765_766_772_773_774_776_777_778_780_781_782_783_784_786_787_789_791_792_793_794_795_796_801_802_805_806_807_808_809_810_811_812_813_814_816_819_820_821_822_823_826_829_833_834_835_836_837_838_839_841_842_843_849_851_853_855_856…	0.228871_0.228871_0.228871_0.228871_0.228871_0.228871_0.228871_0.228871_0.228871_0.228871_0.228871_0.228871_0.228871_0.228871_0.228871_0.228871_0.228871_0.228871_0.228871_0.228871_0.228871_0.228871_0.228871_0.228871_0.228871_0.228871_0.228871_0.228871_0.228871_0.228871_0.228871_0.228871_0.228871_0.228871_0.228871_0.228871_0.228871_0.228871_0.228871_0.228871_0.228871_0.228871_0.228871_0.228871_0.2…	1	1	0	0
473	Chr3	Jr3D	659	683	1779	1795	5.6e-19	9	0.212162	0.341144777777778	1	1	1	1	1	659_664_665_666_672_675_679_681_683	1779_1781_1782_1783_1786_1787_1790_1793_1795	0.212162_0.212162_0.212162_0.212162_0.212162_0.212162_0.212162_0.212162_0.212162	1	1	0	0
473	Jr3D	Chr3	1779	1795	659	683	5.6e-19	9	0.212162	0.341144777777778	1	1	1	1	1	1779_1781_1782_1783_1786_1787_1790_1793_1795	659_664_665_666_672_675_679_681_683	0.212162_0.212162_0.212162_0.212162_0.212162_0.212162_0.212162_0.212162_0.212162	1	1	0	0
474	Chr3	Jr3D	959	2395	1393	2	0	978	0.213364	0.338160799591002	1	1	1	1	1	959_962_963_964_966_967_969_972_973_974_975_976_978_981_982_983_986_987_989_990_991_992_993_994_995_997_998_1001_1003_1005_1006_1011_1012_1013_1014_1015_1016_1017_1018_1021_1023_1024_1027_1029_1033_1034_1036_1038_1039_1041_1042_1043_1044_1046_1048_1049_1050_1052_1053_1057_1059_1062_1063_1064_1066_1067_1068_1069_1070_1071_1072_1074_1075_1077_1078_1083_1084_1087_1089_1090_1091_1092_1094_1097_1099_1…	1393_1391_1390_1384_1381_1379_1376_1374_1373_1371_1368_1367_1366_1365_1363_1362_1361_1360_1359_1358_1357_1356_1355_1354_1352_1351_1350_1349_1341_1340_1339_1335_1334_1333_1331_1329_1327_1326_1325_1324_1321_1319_1315_1313_1310_1309_1308_1306_1305_1304_1303_1302_1301_1300_1299_1298_1297_1296_1289_1288_1287_1286_1282_1281_1280_1279_1278_1275_1274_1273_1271_1270_1269_1267_1265_1260_1259_1258_1257_1256…	0.213364_0.213364_0.213364_0.213364_0.213364_0.213364_0.213364_0.213364_0.213364_0.213364_0.213364_0.213364_0.213364_0.213364_0.213364_0.213364_0.213364_0.213364_0.213364_0.213364_0.213364_0.213364_0.213364_0.213364_0.213364_0.213364_0.213364_0.213364_0.213364_0.213364_0.213364_0.213364_0.213364_0.213364_0.213364_0.213364_0.213364_0.213364_0.213364_0.213364_0.213364_0.213364_0.213364_0.213364_0.2…	1	1	0	0
[truncated: 789 more rows]
