# Supplementary material for: Genome structure-based Juglandaceae phylogenies contradict alignment-based phylogenies and substitution rates vary with DNA repair genes
Source: Nat Commun. 2023 Feb 4;14:617. doi: 10.1038/s41467-023-36247-z (PMC9899254; doi:10.1038/s41467-023-36247-z)
Supplement: Supplementary file 14 — Source Data [file 41467_2023_36247_MOESM14_ESM.zip › Fig3b.txt]

Fig. 3b The information of phylogenetic trees of three types of gene families and the different topologies they support were provided in Supplementary Data 1.
