# Supplementary material for: Genome structure-based Juglandaceae phylogenies contradict alignment-based phylogenies and substitution rates vary with DNA repair genes
Source: Nat Commun. 2023 Feb 4;14:617. doi: 10.1038/s41467-023-36247-z (PMC9899254; doi:10.1038/s41467-023-36247-z)
Supplement: Supplementary file 14 — Source Data [file 41467_2023_36247_MOESM14_ESM.zip › Fig3d.compare.Rch.Jre.ks.txt]

OG0000208-1.reroot	0.1920155	Jre
OG0000208-1.reroot	0.1594675	Jre
OG0000208-1.reroot	0.0931195	Rch
OG0000208-1.reroot	0.0720155	Rch
OG0000316-1.reroot	0.14796035	Jre
OG0000316-1.reroot	0.14750585	Jre
OG0000316-1.reroot	0.03085665	Rch
OG0000316-1.reroot	0.02011615	Rch
OG0000325-1.reroot	0.278382	Jre
OG0000325-1.reroot	0.2527875	Jre
OG0000325-1.reroot	0.097289	Rch
OG0000325-1.reroot	0.0541045	Rch
OG0000340-1.reroot	0.200985	Jre
OG0000340-1.reroot	0.1810395	Jre
OG0000340-1.reroot	0.123027	Rch
OG0000340-1.reroot	0.0993165	Rch
OG0000350-1.reroot	0.219342	Jre
OG0000350-1.reroot	0.1350105	Jre
OG0000350-1.reroot	0.06407	Rch
OG0000350-1.reroot	0.0736135	Rch
OG0000373-1.reroot	0.09759375	Jre
OG0000373-1.reroot	0.15910275	Jre
OG0000373-1.reroot	0.02372425	Rch
OG0000373-1.reroot	0.05355925	Rch
OG0000386-1.reroot	0.21225175	Jre
OG0000386-1.reroot	0.29615275	Jre
OG0000386-1.reroot	0.06092825	Rch
OG0000386-1.reroot	0.09800325	Rch
OG0000397-1.reroot	0.199826	Jre
OG0000397-1.reroot	0.218331	Jre
OG0000397-1.reroot	0.066583	Rch
OG0000397-1.reroot	0.062604	Rch
OG0000415-1.reroot	0.08956175	Jre
OG0000415-1.reroot	0.11184825	Jre
OG0000415-1.reroot	0.04935025	Rch
OG0000415-1.reroot	0.02179775	Rch
OG0000454-1.reroot	0.103704	Jre
OG0000454-1.reroot	0.149722	Jre
OG0000454-1.reroot	0.007726	Rch
OG0000454-1.reroot	0.001045	Rch
OG0000473-1.reroot	0.159524	Jre
OG0000473-1.reroot	0.178527	Jre
OG0000473-1.reroot	0.020241	Rch
OG0000473-1.reroot	0.082297	Rch
OG0000496-1.reroot	0.161052	Jre
OG0000496-1.reroot	0.1274295	Jre
OG0000496-1.reroot	0.068179	Rch
OG0000496-1.reroot	0.0514725	Rch
OG0000500-1.reroot	0.14649025	Jre
OG0000500-1.reroot	0.15231175	Jre
OG0000500-1.reroot	0.04683975	Rch
OG0000500-1.reroot	0.04514625	Rch
OG0000508-1.reroot	0.10507975	Jre
OG0000508-1.reroot	0.16475575	Jre
OG0000508-1.reroot	0.08199925	Rch
OG0000508-1.reroot	0.05369025	Rch
OG0000513-1.reroot	0.13129575	Jre
OG0000513-1.reroot	0.16784075	Jre
OG0000513-1.reroot	0.06113225	Rch
OG0000513-1.reroot	0.03822225	Rch
OG0000535-2.reroot	0.16053975	Jre
OG0000535-2.reroot	0.10946075	Jre
OG0000535-2.reroot	0.04884825	Rch
OG0000535-2.reroot	0.02174925	Rch
OG0000549-2.reroot	0.14045475	Jre
OG0000549-2.reroot	0.12914375	Jre
OG0000549-2.reroot	0.05422325	Rch
OG0000549-2.reroot	0.04767125	Rch
OG0000554-1.reroot	0.14111475	Jre
OG0000554-1.reroot	0.16228925	Jre
OG0000554-1.reroot	0.02703325	Rch
OG0000554-1.reroot	0.03152975	Rch
OG0000577-1.reroot	0.28943475	Jre
OG0000577-1.reroot	0.15741025	Jre
OG0000577-1.reroot	0.04923425	Rch
OG0000577-1.reroot	0.04770575	Rch
OG0000612-1.reroot	0.15443425	Jre
OG0000612-1.reroot	0.07685925	Jre
OG0000612-1.reroot	0.06032475	Rch
OG0000612-1.reroot	0.05057675	Rch
OG0000616-1.reroot	0.1581655	Jre
OG0000616-1.reroot	0.090086	Jre
OG0000616-1.reroot	0.00955250000000001	Rch
OG0000616-1.reroot	0.066055	Rch
OG0000645-1.reroot	0.083744	Jre
OG0000645-1.reroot	0.0728405	Jre
OG0000645-1.reroot	0.04576	Rch
OG0000645-1.reroot	0.0415945	Rch
OG0000686-1.reroot	0.111215	Jre
OG0000686-1.reroot	0.2013855	Jre
OG0000686-1.reroot	0.031769	Rch
OG0000686-1.reroot	0.0394565	Rch
OG0000697-1.reroot	0.2099025	Jre
OG0000697-1.reroot	0.1627615	Jre
OG0000697-1.reroot	0.0361525	Rch
OG0000697-1.reroot	0.0629325	Rch
OG0000705-1.reroot	0.203374	Jre
OG0000705-1.reroot	0.154911	Jre
OG0000705-1.reroot	0.05327	Rch
OG0000705-1.reroot	0.053946	Rch
OG0000726-1.reroot	0.18357275	Jre
OG0000726-1.reroot	0.10175175	Jre
OG0000726-1.reroot	0.06910525	Rch
OG0000726-1.reroot	0.09338825	Rch
OG0000754-2.reroot	0.12008675	Jre
OG0000754-2.reroot	0.11792475	Jre
OG0000754-2.reroot	0.04223325	Rch
OG0000754-2.reroot	0.05637825	Rch
OG0000756-1.reroot	0.112459	Jre
OG0000756-1.reroot	0.1675775	Jre
OG0000756-1.reroot	0.089965	Rch
OG0000756-1.reroot	0.0431355	Rch
OG0000777-1.reroot	0.23494175	Jre
OG0000777-1.reroot	0.13265075	Jre
OG0000777-1.reroot	0.01869825	Rch
OG0000777-1.reroot	0.18435225	Rch
OG0000815-1.reroot	0.1412885	Jre
OG0000815-1.reroot	0.197718	Jre
OG0000815-1.reroot	0.0311535	Rch
OG0000815-1.reroot	0.066406	Rch
OG0000823-1.reroot	0.156657	Jre
OG0000823-1.reroot	0.2200845	Jre
OG0000823-1.reroot	0.089808	Rch
OG0000823-1.reroot	0.0932825	Rch
OG0000825-1.reroot	0.1281625	Jre
OG0000825-1.reroot	0.0837135	Jre
OG0000825-1.reroot	0.0444325	Rch
OG0000825-1.reroot	0.0718235	Rch
OG0000836-1.reroot	0.222005	Jre
OG0000836-1.reroot	0.369443	Jre
OG0000836-1.reroot	0.014712	Rch
OG0000836-1.reroot	0.049673	Rch
OG0000861-1.reroot	0.104153	Jre
OG0000861-1.reroot	0.253076	Jre
OG0000861-1.reroot	0.053995	Rch
OG0000861-1.reroot	0.060301	Rch
OG0000876-1.reroot	0.17503475	Jre
OG0000876-1.reroot	0.24969125	Jre
OG0000876-1.reroot	0.06478825	Rch
OG0000876-1.reroot	0.02113775	Rch
OG0000877-1.reroot	0.298317	Jre
OG0000877-1.reroot	0.2509425	Jre
OG0000877-1.reroot	0.049149	Rch
OG0000877-1.reroot	0.0838345	Rch
OG0000882-1.reroot	0.0678814999999999	Jre
OG0000882-1.reroot	0.1213245	Jre
OG0000882-1.reroot	0.1210115	Rch
OG0000882-1.reroot	0.1480645	Rch
OG0000897-1.reroot	0.180393	Jre
OG0000897-1.reroot	0.1371945	Jre
OG0000897-1.reroot	0.041053	Rch
OG0000897-1.reroot	0.1282665	Rch
OG0000939-1.reroot	0.17840275	Jre
OG0000939-1.reroot	0.15619075	Jre
OG0000939-1.reroot	0.04651925	Rch
OG0000939-1.reroot	0.05983525	Rch
OG0000956-1.reroot	0.18418025	Jre
OG0000956-1.reroot	0.27354125	Jre
OG0000956-1.reroot	0.07036275	Rch
OG0000956-1.reroot	0.05271675	Rch
OG0000974-1.reroot	0.1090426	Jre
OG0000974-1.reroot	0.1362571	Jre
OG0000974-1.reroot	0.0138004	Rch
OG0000974-1.reroot	0.0274639	Rch
OG0001006-1.reroot	0.161136	Jre
OG0001006-1.reroot	0.1207905	Jre
OG0001006-1.reroot	0.085066	Rch
OG0001006-1.reroot	0.0685765	Rch
OG0001008-1.reroot	0.0697215	Jre
OG0001008-1.reroot	0.309692	Jre
OG0001008-1.reroot	0.0727925	Rch
OG0001008-1.reroot	0.01288	Rch
OG0001011-1.reroot	0.2583255	Jre
OG0001011-1.reroot	0.149897	Jre
OG0001011-1.reroot	0.0501765	Rch
OG0001011-1.reroot	0.075935	Rch
OG0001030-1.reroot	0.16663875	Jre
OG0001030-1.reroot	0.15384125	Jre
OG0001030-1.reroot	0.03238525	Rch
OG0001030-1.reroot	0.05041275	Rch
OG0001056-1.reroot	0.23060975	Jre
OG0001056-1.reroot	0.22437425	Jre
OG0001056-1.reroot	0.08973625	Rch
OG0001056-1.reroot	0.08531275	Rch
OG0001072-1.reroot	0.2661485	Jre
OG0001072-1.reroot	0.1476075	Jre
OG0001072-1.reroot	0.0320435	Rch
OG0001072-1.reroot	0.2091925	Rch
OG0001107-1.reroot	0.22937075	Jre
OG0001107-1.reroot	0.24906375	Jre
OG0001107-1.reroot	0.09641725	Rch
OG0001107-1.reroot	0.06650225	Rch
OG0001132-1.reroot	0.13262	Jre
OG0001132-1.reroot	0.313388	Jre
OG0001132-1.reroot	0.052552	Rch
OG0001132-1.reroot	0.038279	Rch
OG0001149-1.reroot	0.1595005	Jre
OG0001149-1.reroot	0.278141	Jre
OG0001149-1.reroot	0.1354925	Rch
OG0001149-1.reroot	0.161417	Rch
OG0001170-1.reroot	0.124193	Jre
OG0001170-1.reroot	0.126614	Jre
OG0001170-1.reroot	0.050494	Rch
OG0001170-1.reroot	0.037393	Rch
OG0001180-1.reroot	0.14676975	Jre
OG0001180-1.reroot	0.36354725	Jre
OG0001180-1.reroot	0.01376925	Rch
OG0001180-1.reroot	0.04637275	Rch
OG0001187-1.reroot	0.7893035	Jre
OG0001187-1.reroot	0.3478865	Jre
OG0001187-1.reroot	0.3047565	Rch
OG0001187-1.reroot	0.0348145	Rch
OG0001366-1.reroot	0.16481175	Jre
OG0001366-1.reroot	0.08799675	Jre
OG0001366-1.reroot	0.04389225	Rch
OG0001366-1.reroot	0.03299525	Rch
OG0001412-1.reroot	0.203045	Jre
OG0001412-1.reroot	0.429971	Jre
OG0001412-1.reroot	0.041613	Rch
OG0001412-1.reroot	0.076982	Rch
OG0001425-1.reroot	0.128437	Jre
OG0001425-1.reroot	0.174684	Jre
OG0001425-1.reroot	0.064911	Rch
OG0001425-1.reroot	0.08932	Rch
OG0001434-1.reroot	0.17704975	Jre
OG0001434-1.reroot	0.18753125	Jre
OG0001434-1.reroot	0.07717525	Rch
OG0001434-1.reroot	0.07395475	Rch
OG0001442-1.reroot	0.18789875	Jre
OG0001442-1.reroot	0.25079325	Jre
OG0001442-1.reroot	0.13428125	Rch
OG0001442-1.reroot	0.05992075	Rch
OG0001466-1.reroot	0.1487445	Jre
OG0001466-1.reroot	0.168895	Jre
OG0001466-1.reroot	0.0531525	Rch
OG0001466-1.reroot	0.039793	Rch
OG0001473-1.reroot	0.36970775	Jre
OG0001473-1.reroot	0.22056675	Jre
OG0001473-1.reroot	0.0405452499999999	Rch
OG0001473-1.reroot	0.09706125	Rch
OG0001485-1.reroot	0.135542675	Jre
OG0001485-1.reroot	0.116004175	Jre
OG0001485-1.reroot	0.031187325	Rch
OG0001485-1.reroot	0.043285825	Rch
OG0001491-1.reroot	0.12090225	Jre
OG0001491-1.reroot	0.13709125	Jre
OG0001491-1.reroot	0.04059475	Rch
OG0001491-1.reroot	0.05478575	Rch
OG0001498-1.reroot	0.15687925	Jre
OG0001498-1.reroot	0.14965375	Jre
OG0001498-1.reroot	0.08791375	Rch
OG0001498-1.reroot	0.03680125	Rch
OG0001524-1.reroot	0.178679	Jre
OG0001524-1.reroot	0.1927055	Jre
OG0001524-1.reroot	0.062387	Rch
OG0001524-1.reroot	0.0586585	Rch
OG0001526-1.reroot	0.1576425	Jre
OG0001526-1.reroot	0.214669	Jre
OG0001526-1.reroot	0.0703875	Rch
OG0001526-1.reroot	0.079955	Rch
OG0001538-1.reroot	0.19495825	Jre
OG0001538-1.reroot	0.13633475	Jre
OG0001538-1.reroot	0.02684375	Rch
OG0001538-1.reroot	0.05919425	Rch
OG0001563-1.reroot	0.1143535	Jre
OG0001563-1.reroot	0.109201	Jre
OG0001563-1.reroot	0.0560075	Rch
OG0001563-1.reroot	0.037906	Rch
OG0001568-1.reroot	0.09587125	Jre
OG0001568-1.reroot	0.16282675	Jre
OG0001568-1.reroot	0.04199275	Rch
OG0001568-1.reroot	0.04130525	Rch
OG0001601-1.reroot	0.223595	Jre
OG0001601-1.reroot	0.160791	Jre
OG0001601-1.reroot	0.0601	Rch
OG0001601-1.reroot	0.061648	Rch
OG0001630-1.reroot	0.19969025	Jre
OG0001630-1.reroot	0.14706425	Jre
OG0001630-1.reroot	0.03500275	Rch
OG0001630-1.reroot	0.04601175	Rch
OG0001652-1.reroot	0.17051275	Jre
OG0001652-1.reroot	0.14867275	Jre
OG0001652-1.reroot	0.01677125	Rch
OG0001652-1.reroot	0.04734025	Rch
OG0001681-1.reroot	0.10985425	Jre
OG0001681-1.reroot	0.13359025	Jre
OG0001681-1.reroot	0.03859675	Rch
OG0001681-1.reroot	0.04943475	Rch
OG0001684-1.reroot	0.13934275	Jre
OG0001684-1.reroot	0.18762475	Jre
OG0001684-1.reroot	0.05215125	Rch
OG0001684-1.reroot	0.04945525	Rch
OG0001686-1.reroot	0.152538	Jre
OG0001686-1.reroot	0.255365	Jre
OG0001686-1.reroot	0.073218	Rch
OG0001686-1.reroot	0.085247	Rch
OG0001688-1.reroot	0.15431475	Jre
OG0001688-1.reroot	0.14460225	Jre
OG0001688-1.reroot	0.06001225	Rch
OG0001688-1.reroot	0.03503375	Rch
OG0001711-1.reroot	0.15050475	Jre
OG0001711-1.reroot	0.11112075	Jre
OG0001711-1.reroot	0.08110025	Rch
OG0001711-1.reroot	0.05738125	Rch
OG0001719-1.reroot	0.115633	Jre
OG0001719-1.reroot	0.2178715	Jre
OG0001719-1.reroot	0.081904	Rch
OG0001719-1.reroot	0.0225325	Rch
OG0001720-1.reroot	0.11033875	Jre
OG0001720-1.reroot	0.13911375	Jre
OG0001720-1.reroot	0.03252025	Rch
OG0001720-1.reroot	0.05114725	Rch
OG0001722-1.reroot	0.1097135	Jre
OG0001722-1.reroot	0.1551685	Jre
OG0001722-1.reroot	0.0524365	Rch
OG0001722-1.reroot	0.0429735	Rch
OG0001727-1.reroot	0.1095435	Jre
OG0001727-1.reroot	0.1177695	Jre
OG0001727-1.reroot	0.0602945	Rch
OG0001727-1.reroot	0.0542375	Rch
OG0001729-1.reroot	0.1279225	Jre
OG0001729-1.reroot	0.1426835	Jre
OG0001729-1.reroot	0.0588595	Rch
OG0001729-1.reroot	0.0499245	Rch
OG0001735-1.reroot	0.18872325	Jre
OG0001735-1.reroot	0.13191675	Jre
OG0001735-1.reroot	0.03188375	Rch
OG0001735-1.reroot	0.04766225	Rch
OG0001747-1.reroot	0.10154225	Jre
OG0001747-1.reroot	0.12502675	Jre
OG0001747-1.reroot	0.04535575	Rch
OG0001747-1.reroot	0.08669625	Rch
OG0001748-1.reroot	0.26153925	Jre
OG0001748-1.reroot	0.17038625	Jre
OG0001748-1.reroot	0.09089375	Rch
OG0001748-1.reroot	0.01264175	Rch
OG0001754-1.reroot	0.092607	Jre
OG0001754-1.reroot	0.1077365	Jre
OG0001754-1.reroot	0.058915	Rch
OG0001754-1.reroot	0.0613845	Rch
OG0001762-1.reroot	0.18193475	Jre
OG0001762-1.reroot	0.21400175	Jre
OG0001762-1.reroot	0.05915125	Rch
OG0001762-1.reroot	0.06790325	Rch
OG0001768-1.reroot	0.275933	Jre
OG0001768-1.reroot	0.1822885	Jre
OG0001768-1.reroot	0.048695	Rch
OG0001768-1.reroot	0.0775905	Rch
OG0001778-1.reroot	0.11702475	Jre
OG0001778-1.reroot	0.15913275	Jre
OG0001778-1.reroot	0.04680925	Rch
OG0001778-1.reroot	0.07665025	Rch
OG0001786-1.reroot	0.1724445	Jre
OG0001786-1.reroot	0.121552	Jre
OG0001786-1.reroot	0.0442325	Rch
OG0001786-1.reroot	0.060689	Rch
OG0001812-1.reroot	0.19400475	Jre
OG0001812-1.reroot	0.20942075	Jre
OG0001812-1.reroot	0.03691525	Rch
OG0001812-1.reroot	0.09234225	Rch
OG0001817-1.reroot	0.1741985	Jre
OG0001817-1.reroot	0.1792765	Jre
OG0001817-1.reroot	0.0682565	Rch
OG0001817-1.reroot	0.0669045	Rch
OG0001826-1.reroot	0.12845825	Jre
OG0001826-1.reroot	0.12566075	Jre
OG0001826-1.reroot	0.05304975	Rch
OG0001826-1.reroot	0.05100125	Rch
OG0001831-1.reroot	0.08553925	Jre
OG0001831-1.reroot	0.13607875	Jre
OG0001831-1.reroot	0.03441275	Rch
OG0001831-1.reroot	0.04625225	Rch
OG0001859-1.reroot	0.124184	Jre
OG0001859-1.reroot	0.1824915	Jre
OG0001859-1.reroot	0.09496	Rch
OG0001859-1.reroot	0.0279055	Rch
OG0001864-1.reroot	0.124134	Jre
OG0001864-1.reroot	0.1187565	Jre
OG0001864-1.reroot	0.047952	Rch
OG0001864-1.reroot	0.0685605	Rch
OG0001867-1.reroot	0.120829	Jre
OG0001867-1.reroot	0.135433	Jre
OG0001867-1.reroot	0.045804	Rch
OG0001867-1.reroot	0.041046	Rch
OG0001919-1.reroot	0.173757	Jre
OG0001919-1.reroot	0.2021245	Jre
OG0001919-1.reroot	0.071962	Rch
OG0001919-1.reroot	0.0915175	Rch
OG0001929-1.reroot	0.14222475	Jre
OG0001929-1.reroot	0.10654725	Jre
OG0001929-1.reroot	0.09778125	Rch
OG0001929-1.reroot	0.04105075	Rch
OG0001930-1.reroot	0.12331575	Jre
OG0001930-1.reroot	0.20426125	Jre
OG0001930-1.reroot	0.07143025	Rch
OG0001930-1.reroot	0.06594475	Rch
OG0001951-1.reroot	0.200115	Jre
OG0001951-1.reroot	0.1631525	Jre
OG0001951-1.reroot	0.036322	Rch
OG0001951-1.reroot	0.0344015	Rch
OG0001952-1.reroot	0.15645	Jre
OG0001952-1.reroot	0.136384	Jre
OG0001952-1.reroot	0.047344	Rch
OG0001952-1.reroot	0.032108	Rch
OG0001978-1.reroot	0.2684635	Jre
OG0001978-1.reroot	0.1608865	Jre
OG0001978-1.reroot	0.0168955	Rch
OG0001978-1.reroot	0.0633785	Rch
OG0001982-1.reroot	0.136236	Jre
OG0001982-1.reroot	0.1286495	Jre
OG0001982-1.reroot	0.060672	Rch
OG0001982-1.reroot	0.0499375	Rch
OG0001987-1.reroot	0.3628135	Jre
OG0001987-1.reroot	0.072815	Jre
OG0001987-1.reroot	0.0124585	Rch
OG0001987-1.reroot	0.03123	Rch
OG0002005-1.reroot	0.154214675	Jre
OG0002005-1.reroot	0.157127175	Jre
OG0002005-1.reroot	0.020933325	Rch
OG0002005-1.reroot	0.011983825	Rch
OG0002024-1.reroot	0.207614	Jre
OG0002024-1.reroot	0.1353145	Jre
OG0002024-1.reroot	0.035893	Rch
OG0002024-1.reroot	0.0395915	Rch
OG0002028-1.reroot	0.15418225	Jre
OG0002028-1.reroot	0.19666675	Jre
OG0002028-1.reroot	0.03856175	Rch
OG0002028-1.reroot	0.08325725	Rch
OG0002030-1.reroot	0.13359575	Jre
OG0002030-1.reroot	0.11522025	Jre
OG0002030-1.reroot	0.05240725	Rch
OG0002030-1.reroot	0.05248275	Rch
OG0002033-1.reroot	0.092456	Jre
OG0002033-1.reroot	0.137982	Jre
OG0002033-1.reroot	0.014767	Rch
OG0002033-1.reroot	0.016233	Rch
OG0002037-1.reroot	0.147306	Jre
OG0002037-1.reroot	0.1373915	Jre
OG0002037-1.reroot	0.061017	Rch
OG0002037-1.reroot	0.0689145	Rch
OG0002040-1.reroot	0.12129625	Jre
OG0002040-1.reroot	0.13249825	Jre
OG0002040-1.reroot	0.02356975	Rch
OG0002040-1.reroot	0.02919475	Rch
OG0002044-1.reroot	0.122391	Jre
OG0002044-1.reroot	0.14144	Jre
OG0002044-1.reroot	0.057575	Rch
OG0002044-1.reroot	0.056473	Rch
OG0002046-1.reroot	0.128136	Jre
OG0002046-1.reroot	0.1160965	Jre
OG0002046-1.reroot	0.049942	Rch
OG0002046-1.reroot	0.1071005	Rch
OG0002049-1.reroot	0.12631325	Jre
OG0002049-1.reroot	0.10964525	Jre
OG0002049-1.reroot	0.05423675	Rch
OG0002049-1.reroot	0.06196275	Rch
OG0002051-1.reroot	0.1724015	Jre
OG0002051-1.reroot	0.155907	Jre
OG0002051-1.reroot	0.0349085	Rch
OG0002051-1.reroot	0.037883	Rch
OG0002058-1.reroot	0.145696	Jre
OG0002058-1.reroot	0.159251	Jre
OG0002058-1.reroot	0.034871	Rch
OG0002058-1.reroot	0.040055	Rch
OG0002060-1.reroot	0.1481375	Jre
OG0002060-1.reroot	0.1275995	Jre
OG0002060-1.reroot	0.0533895	Rch
OG0002060-1.reroot	0.0548595	Rch
OG0002069-1.reroot	0.1512545	Jre
OG0002069-1.reroot	0.203268	Jre
OG0002069-1.reroot	0.0836455	Rch
OG0002069-1.reroot	0.075116	Rch
OG0002085-1.reroot	0.11291425	Jre
OG0002085-1.reroot	0.11152375	Jre
OG0002085-1.reroot	0.06933075	Rch
OG0002085-1.reroot	0.05862225	Rch
OG0002094-1.reroot	0.12708925	Jre
OG0002094-1.reroot	0.20306225	Jre
OG0002094-1.reroot	0.03937675	Rch
OG0002094-1.reroot	0.02398575	Rch
OG0002096-1.reroot	0.08607725	Jre
OG0002096-1.reroot	0.24020775	Jre
OG0002096-1.reroot	0.09718375	Rch
OG0002096-1.reroot	0.01061625	Rch
OG0002100-1.reroot	0.17735225	Jre
OG0002100-1.reroot	0.14970625	Jre
OG0002100-1.reroot	0.06499875	Rch
OG0002100-1.reroot	0.02912175	Rch
OG0002102-1.reroot	0.158591	Jre
OG0002102-1.reroot	0.1404145	Jre
OG0002102-1.reroot	0.061487	Rch
OG0002102-1.reroot	0.0702035	Rch
OG0002104-1.reroot	0.1460785	Jre
OG0002104-1.reroot	0.139648	Jre
OG0002104-1.reroot	0.0660255	Rch
OG0002104-1.reroot	0.040282	Rch
OG0002109-1.reroot	0.15735275	Jre
OG0002109-1.reroot	0.10247175	Jre
OG0002109-1.reroot	0.05531325	Rch
OG0002109-1.reroot	0.04821625	Rch
OG0002115-1.reroot	0.1281725	Jre
OG0002115-1.reroot	0.140538	Jre
OG0002115-1.reroot	0.0217375	Rch
OG0002115-1.reroot	0.050249	Rch
OG0002128-1.reroot	0.16935775	Jre
OG0002128-1.reroot	0.12198675	Jre
OG0002128-1.reroot	0.07134125	Rch
OG0002128-1.reroot	0.06829625	Rch
OG0002161-1.reroot	0.11355825	Jre
OG0002161-1.reroot	0.12417975	Jre
OG0002161-1.reroot	0.03661175	Rch
OG0002161-1.reroot	0.06400825	Rch
OG0002163-1.reroot	0.09255625	Jre
OG0002163-1.reroot	0.19668025	Jre
OG0002163-1.reroot	0.04782775	Rch
OG0002163-1.reroot	0.04099075	Rch
OG0002165-1.reroot	0.1244365	Jre
OG0002165-1.reroot	0.134235	Jre
OG0002165-1.reroot	0.0689925	Rch
OG0002165-1.reroot	0.081594	Rch
OG0002178-1.reroot	0.1858855	Jre
OG0002178-1.reroot	0.20742	Jre
OG0002178-1.reroot	0.0202565	Rch
OG0002178-1.reroot	0.02676	Rch
OG0002190-1.reroot	0.165861	Jre
OG0002190-1.reroot	0.1387375	Jre
OG0002190-1.reroot	0.072488	Rch
OG0002190-1.reroot	0.0534605	Rch
OG0002196-1.reroot	0.14777625	Jre
OG0002196-1.reroot	0.11981875	Jre
OG0002196-1.reroot	0.04208475	Rch
OG0002196-1.reroot	0.02608525	Rch
OG0002197-1.reroot	0.1693665	Jre
OG0002197-1.reroot	0.147325	Jre
OG0002197-1.reroot	0.0478045	Rch
OG0002197-1.reroot	0.020845	Rch
OG0002201-1.reroot	0.0985575	Jre
OG0002201-1.reroot	0.196465	Jre
OG0002201-1.reroot	0.0589045	Rch
OG0002201-1.reroot	0.037725	Rch
OG0002202-1.reroot	0.22273375	Jre
OG0002202-1.reroot	0.19676325	Jre
OG0002202-1.reroot	0.06278625	Rch
OG0002202-1.reroot	0.06979775	Rch
OG0002209-1.reroot	0.122839175	Jre
OG0002209-1.reroot	0.130398675	Jre
OG0002209-1.reroot	0.035599825	Rch
OG0002209-1.reroot	0.021499325	Rch
OG0002212-1.reroot	0.1757455	Jre
OG0002212-1.reroot	0.147316	Jre
OG0002212-1.reroot	0.0780855	Rch
OG0002212-1.reroot	0.056175	Rch
OG0002218-1.reroot	0.2924875	Jre
OG0002218-1.reroot	0.2791755	Jre
OG0002218-1.reroot	0.0347105	Rch
OG0002218-1.reroot	0.0718775	Rch
OG0002219-1.reroot	0.312343	Jre
OG0002219-1.reroot	0.075851	Jre
OG0002219-1.reroot	0.278483	Rch
OG0002219-1.reroot	0.063174	Rch
OG0002231-1.reroot	0.11140375	Jre
OG0002231-1.reroot	0.07401025	Jre
OG0002231-1.reroot	0.05101425	Rch
OG0002231-1.reroot	0.05243575	Rch
OG0002233-1.reroot	0.19760075	Jre
OG0002233-1.reroot	0.20068225	Jre
OG0002233-1.reroot	0.03237725	Rch
OG0002233-1.reroot	0.04362875	Rch
OG0002234-1.reroot	0.21445025	Jre
OG0002234-1.reroot	0.18505175	Jre
OG0002234-1.reroot	0.03717275	Rch
OG0002234-1.reroot	0.03335825	Rch
OG0002240-1.reroot	0.12905025	Jre
OG0002240-1.reroot	0.13383675	Jre
OG0002240-1.reroot	0.10484975	Rch
OG0002240-1.reroot	0.04253925	Rch
OG0002244-1.reroot	0.11486975	Jre
OG0002244-1.reroot	0.13132175	Jre
OG0002244-1.reroot	0.03556725	Rch
OG0002244-1.reroot	0.04325525	Rch
OG0002245-1.reroot	0.1713185	Jre
OG0002245-1.reroot	0.1162475	Jre
OG0002245-1.reroot	0.0320715	Rch
OG0002245-1.reroot	0.0524235	Rch
OG0002251-1.reroot	0.14785675	Jre
OG0002251-1.reroot	0.15012475	Jre
OG0002251-1.reroot	0.02984625	Rch
OG0002251-1.reroot	0.05373325	Rch
OG0002262-1.reroot	0.187213	Jre
OG0002262-1.reroot	0.202332	Jre
OG0002262-1.reroot	0.089746	Rch
OG0002262-1.reroot	0.063978	Rch
OG0002273-1.reroot	0.15605425	Jre
OG0002273-1.reroot	0.17804375	Jre
OG0002273-1.reroot	0.05074675	Rch
OG0002273-1.reroot	0.04416225	Rch
OG0002278-1.reroot	0.12452725	Jre
OG0002278-1.reroot	0.12235275	Jre
OG0002278-1.reroot	0.02966475	Rch
OG0002278-1.reroot	0.04369025	Rch
OG0002283-1.reroot	0.1109885	Jre
OG0002283-1.reroot	0.1472695	Jre
OG0002283-1.reroot	0.0461815	Rch
OG0002283-1.reroot	0.0638165	Rch
OG0002288-1.reroot	0.16344025	Jre
OG0002288-1.reroot	0.13227875	Jre
OG0002288-1.reroot	0.05770475	Rch
OG0002288-1.reroot	0.04668525	Rch
OG0002297-1.reroot	0.188717	Jre
OG0002297-1.reroot	0.1192595	Jre
OG0002297-1.reroot	0.00596499999999998	Rch
OG0002297-1.reroot	0.0467055	Rch
OG0002298-1.reroot	0.2025975	Jre
OG0002298-1.reroot	0.1229985	Jre
OG0002298-1.reroot	0.0661235	Rch
OG0002298-1.reroot	0.0494785	Rch
OG0002299-1.reroot	0.24728925	Jre
OG0002299-1.reroot	0.18269575	Jre
OG0002299-1.reroot	0.06431675	Rch
OG0002299-1.reroot	0.06617725	Rch
OG0002354-1.reroot	0.12147125	Jre
OG0002354-1.reroot	0.11744025	Jre
OG0002354-1.reroot	0.03124375	Rch
OG0002354-1.reroot	0.03736675	Rch
OG0002357-1.reroot	0.1344415	Jre
OG0002357-1.reroot	0.131367	Jre
OG0002357-1.reroot	0.0336495	Rch
OG0002357-1.reroot	0.019116	Rch
OG0002360-1.reroot	0.1639085	Jre
OG0002360-1.reroot	0.199493	Jre
OG0002360-1.reroot	0.0520675	Rch
OG0002360-1.reroot	0.07587	Rch
OG0002365-1.reroot	0.114403	Jre
OG0002365-1.reroot	0.11841	Jre
OG0002365-1.reroot	0.074093	Rch
OG0002365-1.reroot	0.020536	Rch
OG0002379-1.reroot	0.12305925	Jre
OG0002379-1.reroot	0.13730025	Jre
OG0002379-1.reroot	0.05374375	Rch
OG0002379-1.reroot	0.05755675	Rch
OG0002383-1.reroot	0.0766395	Jre
OG0002383-1.reroot	0.217481	Jre
OG0002383-1.reroot	0.1009855	Rch
OG0002383-1.reroot	0.029359	Rch
OG0002386-1.reroot	0.10635025	Jre
OG0002386-1.reroot	0.09652575	Jre
OG0002386-1.reroot	0.05164575	Rch
OG0002386-1.reroot	0.04930125	Rch
OG0002387-1.reroot	0.06276575	Jre
OG0002387-1.reroot	0.11082025	Jre
OG0002387-1.reroot	0.04636925	Rch
OG0002387-1.reroot	0.06040875	Rch
OG0002394-1.reroot	0.17240375	Jre
OG0002394-1.reroot	0.22542875	Jre
OG0002394-1.reroot	0.02670825	Rch
OG0002394-1.reroot	0.04485525	Rch
OG0002415-1.reroot	0.10132175	Jre
OG0002415-1.reroot	0.15036875	Jre
OG0002415-1.reroot	0.04716325	Rch
OG0002415-1.reroot	0.01275525	Rch
OG0002418-1.reroot	0.109684	Jre
OG0002418-1.reroot	0.149112	Jre
OG0002418-1.reroot	0.091337	Rch
OG0002418-1.reroot	0.072109	Rch
OG0002425-1.reroot	0.18063375	Jre
OG0002425-1.reroot	0.13571375	Jre
OG0002425-1.reroot	0.06411725	Rch
OG0002425-1.reroot	0.01027325	Rch
OG0002430-1.reroot	0.12239925	Jre
OG0002430-1.reroot	0.11739425	Jre
OG0002430-1.reroot	0.05255375	Rch
OG0002430-1.reroot	0.04535575	Rch
OG0002431-1.reroot	0.2183755	Jre
OG0002431-1.reroot	0.198611	Jre
OG0002431-1.reroot	0.0773715	Rch
OG0002431-1.reroot	0.110886	Rch
OG0002437-1.reroot	0.137356	Jre
OG0002437-1.reroot	0.137084	Jre
OG0002437-1.reroot	0.040514	Rch
OG0002437-1.reroot	0.053229	Rch
OG0002442-1.reroot	0.09182425	Jre
OG0002442-1.reroot	0.11446575	Jre
OG0002442-1.reroot	0.05375975	Rch
OG0002442-1.reroot	0.05098225	Rch
OG0002454-1.reroot	0.21909925	Jre
OG0002454-1.reroot	0.13137825	Jre
OG0002454-1.reroot	0.08296575	Rch
OG0002454-1.reroot	0.04199375	Rch
OG0002459-1.reroot	0.1244305	Jre
OG0002459-1.reroot	0.1767865	Jre
OG0002459-1.reroot	0.0507695	Rch
OG0002459-1.reroot	0.0298415	Rch
OG0002462-1.reroot	0.1556125	Jre
OG0002462-1.reroot	0.1821405	Jre
OG0002462-1.reroot	0.0456985	Rch
OG0002462-1.reroot	0.0620395	Rch
OG0002465-1.reroot	0.10865825	Jre
OG0002465-1.reroot	0.14794425	Jre
OG0002465-1.reroot	0.02422575	Rch
OG0002465-1.reroot	0.05646175	Rch
OG0002466-1.reroot	0.21558275	Jre
OG0002466-1.reroot	0.31808175	Jre
OG0002466-1.reroot	0.06097725	Rch
OG0002466-1.reroot	0.04157625	Rch
OG0002471-1.reroot	0.16881325	Jre
OG0002471-1.reroot	0.13022625	Jre
OG0002471-1.reroot	0.04471075	Rch
OG0002471-1.reroot	0.03195475	Rch
OG0002483-1.reroot	0.202602	Jre
OG0002483-1.reroot	0.175071	Jre
OG0002483-1.reroot	0.06343	Rch
OG0002483-1.reroot	0.04519	Rch
OG0002485-1.reroot	0.1483375	Jre
OG0002485-1.reroot	0.129802	Jre
OG0002485-1.reroot	0.0567355	Rch
OG0002485-1.reroot	0.044902	Rch
OG0002486-1.reroot	0.15752025	Jre
OG0002486-1.reroot	0.18643125	Jre
OG0002486-1.reroot	0.06793975	Rch
OG0002486-1.reroot	0.06648275	Rch
OG0002489-1.reroot	0.192193	Jre
OG0002489-1.reroot	0.171439	Jre
OG0002489-1.reroot	0.075201	Rch
OG0002489-1.reroot	0.031802	Rch
OG0002492-1.reroot	0.097191	Jre
OG0002492-1.reroot	0.116715	Jre
OG0002492-1.reroot	0.046753	Rch
OG0002492-1.reroot	0.096119	Rch
OG0002493-1.reroot	0.26320875	Jre
OG0002493-1.reroot	0.24218025	Jre
OG0002493-1.reroot	0.04749625	Rch
OG0002493-1.reroot	0.00642174999999996	Rch
OG0002498-1.reroot	0.232506	Jre
OG0002498-1.reroot	0.1528635	Jre
OG0002498-1.reroot	0.056463	Rch
OG0002498-1.reroot	0.0494945	Rch
OG0002502-1.reroot	0.1608705	Jre
OG0002502-1.reroot	0.1275025	Jre
OG0002502-1.reroot	0.1156475	Rch
OG0002502-1.reroot	0.0849405	Rch
OG0002503-1.reroot	0.120944825	Jre
OG0002503-1.reroot	0.106883825	Jre
OG0002503-1.reroot	0.014483175	Rch
OG0002503-1.reroot	0.015480175	Rch
OG0002506-1.reroot	0.1904595	Jre
OG0002506-1.reroot	0.176929	Jre
OG0002506-1.reroot	0.0174165	Rch
OG0002506-1.reroot	0.034917	Rch
OG0002513-1.reroot	0.2069335	Jre
OG0002513-1.reroot	0.178934	Jre
OG0002513-1.reroot	0.0732885	Rch
OG0002513-1.reroot	0.038369	Rch
OG0002514-1.reroot	0.178941	Jre
OG0002514-1.reroot	0.1728095	Jre
OG0002514-1.reroot	0.051213	Rch
OG0002514-1.reroot	0.1535815	Rch
OG0002520-1.reroot	0.1257055	Jre
OG0002520-1.reroot	0.1056785	Jre
OG0002520-1.reroot	0.0447965	Rch
OG0002520-1.reroot	0.0469345	Rch
OG0002523-1.reroot	0.12100225	Jre
OG0002523-1.reroot	0.10186225	Jre
OG0002523-1.reroot	0.03990175	Rch
OG0002523-1.reroot	0.04682475	Rch
OG0002528-1.reroot	0.15460775	Jre
OG0002528-1.reroot	0.19070925	Jre
OG0002528-1.reroot	0.03889025	Rch
OG0002528-1.reroot	0.10568975	Rch
OG0002535-1.reroot	0.15143525	Jre
OG0002535-1.reroot	0.14084225	Jre
OG0002535-1.reroot	0.03568275	Rch
OG0002535-1.reroot	0.04586375	Rch
OG0002538-1.reroot	0.13921825	Jre
OG0002538-1.reroot	0.15528925	Jre
OG0002538-1.reroot	0.03795175	Rch
OG0002538-1.reroot	0.06007875	Rch
OG0002553-1.reroot	0.34005	Jre
OG0002553-1.reroot	0.1456835	Jre
OG0002553-1.reroot	0.033407	Rch
OG0002553-1.reroot	0.0915945	Rch
OG0002559-1.reroot	0.2912105	Jre
OG0002559-1.reroot	0.185615	Jre
OG0002559-1.reroot	0.0516385	Rch
OG0002559-1.reroot	0.041434	Rch
OG0002571-1.reroot	0.134132	Jre
OG0002571-1.reroot	0.1187245	Jre
OG0002571-1.reroot	0.052159	Rch
OG0002571-1.reroot	0.00919649999999999	Rch
OG0002577-1.reroot	0.2097535	Jre
OG0002577-1.reroot	0.1948235	Jre
OG0002577-1.reroot	0.0995295	Rch
OG0002577-1.reroot	0.0850115	Rch
OG0002581-1.reroot	0.12974025	Jre
OG0002581-1.reroot	0.11557575	Jre
OG0002581-1.reroot	0.04097075	Rch
OG0002581-1.reroot	0.04576225	Rch
OG0002582-1.reroot	0.14256825	Jre
OG0002582-1.reroot	0.12721225	Jre
OG0002582-1.reroot	0.04305275	Rch
OG0002582-1.reroot	0.02292475	Rch
OG0002584-1.reroot	0.175219	Jre
OG0002584-1.reroot	0.3137995	Jre
OG0002584-1.reroot	0.151675	Rch
OG0002584-1.reroot	0.0600805	Rch
OG0002585-1.reroot	0.1272145	Jre
OG0002585-1.reroot	0.093535	Jre
OG0002585-1.reroot	0.0702875	Rch
OG0002585-1.reroot	0.066582	Rch
OG0002594-1.reroot	0.14366375	Jre
OG0002594-1.reroot	0.14101075	Jre
OG0002594-1.reroot	0.05421525	Rch
OG0002594-1.reroot	0.06013225	Rch
OG0002595-1.reroot	0.116457	Jre
OG0002595-1.reroot	0.0988145	Jre
OG0002595-1.reroot	0.080205	Rch
OG0002595-1.reroot	0.0550385	Rch
OG0002600-1.reroot	0.121289	Jre
OG0002600-1.reroot	0.1406275	Jre
OG0002600-1.reroot	0.077514	Rch
OG0002600-1.reroot	0.0517935	Rch
OG0002601-1.reroot	0.0921278	Jre
OG0002601-1.reroot	0.1010848	Jre
OG0002601-1.reroot	0.0356092	Rch
OG0002601-1.reroot	0.0286832	Rch
OG0002604-1.reroot	0.12953275	Jre
OG0002604-1.reroot	0.07491075	Jre
OG0002604-1.reroot	0.01332425	Rch
OG0002604-1.reroot	0.05685025	Rch
OG0002606-1.reroot	0.180888	Jre
OG0002606-1.reroot	0.1578875	Jre
OG0002606-1.reroot	0.043675	Rch
OG0002606-1.reroot	0.0402505	Rch
OG0002608-1.reroot	0.09882675	Jre
OG0002608-1.reroot	0.15325125	Jre
OG0002608-1.reroot	0.04914225	Rch
OG0002608-1.reroot	0.05556075	Rch
OG0002614-1.reroot	0.18654225	Jre
OG0002614-1.reroot	0.15276125	Jre
OG0002614-1.reroot	0.02698175	Rch
OG0002614-1.reroot	0.03684275	Rch
OG0002615-1.reroot	0.11147575	Jre
OG0002615-1.reroot	0.14996325	Jre
OG0002615-1.reroot	0.05839225	Rch
OG0002615-1.reroot	0.04431375	Rch
OG0002618-1.reroot	0.15963375	Jre
OG0002618-1.reroot	0.10248825	Jre
OG0002618-1.reroot	0.04079925	Rch
OG0002618-1.reroot	0.03565075	Rch
OG0002622-1.reroot	0.20801725	Jre
OG0002622-1.reroot	0.25309725	Jre
OG0002622-1.reroot	0.04415975	Rch
OG0002622-1.reroot	0.05146875	Rch
OG0002623-1.reroot	0.1958545	Jre
OG0002623-1.reroot	0.2068275	Jre
OG0002623-1.reroot	0.0908205	Rch
OG0002623-1.reroot	0.0917475	Rch
OG0002625-1.reroot	0.1614315	Jre
OG0002625-1.reroot	0.1553845	Jre
OG0002625-1.reroot	0.0528375	Rch
OG0002625-1.reroot	0.0294155	Rch
OG0002629-1.reroot	0.19639675	Jre
OG0002629-1.reroot	0.18923425	Jre
OG0002629-1.reroot	0.07378625	Rch
OG0002629-1.reroot	0.02795675	Rch
OG0002632-1.reroot	0.254179	Jre
OG0002632-1.reroot	0.12126	Jre
OG0002632-1.reroot	0.020716	Rch
OG0002632-1.reroot	0.057009	Rch
OG0002637-1.reroot	0.134692	Jre
OG0002637-1.reroot	0.121863	Jre
OG0002637-1.reroot	0.058631	Rch
OG0002637-1.reroot	0.052604	Rch
OG0002639-1.reroot	0.12279575	Jre
OG0002639-1.reroot	0.11261225	Jre
OG0002639-1.reroot	0.06898025	Rch
OG0002639-1.reroot	0.05268375	Rch
OG0002644-1.reroot	0.248641	Jre
OG0002644-1.reroot	0.226822	Jre
OG0002644-1.reroot	0.033725	Rch
OG0002644-1.reroot	0.038008	Rch
OG0002648-1.reroot	0.11948925	Jre
OG0002648-1.reroot	0.11862325	Jre
OG0002648-1.reroot	0.03814375	Rch
OG0002648-1.reroot	0.06695275	Rch
OG0002649-1.reroot	0.11318	Jre
OG0002649-1.reroot	0.118046	Jre
OG0002649-1.reroot	0.058091	Rch
OG0002649-1.reroot	0.052668	Rch
OG0002659-1.reroot	0.156524	Jre
OG0002659-1.reroot	0.1484665	Jre
OG0002659-1.reroot	0.079049	Rch
OG0002659-1.reroot	0.0565945	Rch
OG0002667-1.reroot	0.14187625	Jre
OG0002667-1.reroot	0.11809125	Jre
OG0002667-1.reroot	0.03683275	Rch
OG0002667-1.reroot	0.03019475	Rch
OG0002672-1.reroot	0.17065225	Jre
OG0002672-1.reroot	0.15175925	Jre
OG0002672-1.reroot	0.06368075	Rch
OG0002672-1.reroot	0.06113975	Rch
OG0002673-1.reroot	0.11165525	Jre
OG0002673-1.reroot	0.11054225	Jre
OG0002673-1.reroot	0.03468875	Rch
OG0002673-1.reroot	0.04395375	Rch
OG0002674-1.reroot	0.16287375	Jre
OG0002674-1.reroot	0.12581375	Jre
OG0002674-1.reroot	0.08501225	Rch
OG0002674-1.reroot	0.04213125	Rch
OG0002678-1.reroot	0.204235	Jre
OG0002678-1.reroot	0.172979	Jre
OG0002678-1.reroot	0.039101	Rch
OG0002678-1.reroot	0.036353	Rch
OG0002679-1.reroot	0.1622115	Jre
OG0002679-1.reroot	0.191053	Jre
OG0002679-1.reroot	0.0639305	Rch
OG0002679-1.reroot	0.070068	Rch
OG0002688-1.reroot	0.1734775	Jre
OG0002688-1.reroot	0.214388	Jre
OG0002688-1.reroot	0.0732345	Rch
OG0002688-1.reroot	0.073348	Rch
OG0002689-1.reroot	0.15781125	Jre
OG0002689-1.reroot	0.09800325	Jre
OG0002689-1.reroot	0.03463475	Rch
OG0002689-1.reroot	0.05811175	Rch
OG0002702-1.reroot	0.225148	Jre
OG0002702-1.reroot	0.117782	Jre
OG0002702-1.reroot	0.047727	Rch
OG0002702-1.reroot	0.060212	Rch
OG0002704-1.reroot	0.30794925	Jre
OG0002704-1.reroot	0.15823775	Jre
OG0002704-1.reroot	0.05962075	Rch
OG0002704-1.reroot	0.04756825	Rch
OG0002708-1.reroot	0.18675325	Jre
OG0002708-1.reroot	0.18820425	Jre
OG0002708-1.reroot	0.08053975	Rch
OG0002708-1.reroot	0.07120375	Rch
OG0002709-1.reroot	0.20733925	Jre
OG0002709-1.reroot	0.26220375	Jre
OG0002709-1.reroot	0.09264775	Rch
OG0002709-1.reroot	0.03053125	Rch
OG0002714-1.reroot	0.19154175	Jre
OG0002714-1.reroot	0.28864475	Jre
OG0002714-1.reroot	0.11239325	Rch
OG0002714-1.reroot	0.06161925	Rch
OG0002721-1.reroot	0.11901475	Jre
OG0002721-1.reroot	0.13079175	Jre
OG0002721-1.reroot	0.04873525	Rch
OG0002721-1.reroot	0.04235725	Rch
OG0002723-1.reroot	0.1422125	Jre
OG0002723-1.reroot	0.1109855	Jre
OG0002723-1.reroot	0.0846265	Rch
OG0002723-1.reroot	0.0353095	Rch
OG0002726-1.reroot	0.149684	Jre
OG0002726-1.reroot	0.1404175	Jre
OG0002726-1.reroot	0.060982	Rch
OG0002726-1.reroot	0.0673305	Rch
OG0002732-1.reroot	0.12864725	Jre
OG0002732-1.reroot	0.14626475	Jre
OG0002732-1.reroot	0.04253375	Rch
OG0002732-1.reroot	0.04253325	Rch
OG0002733-1.reroot	0.2134425	Jre
OG0002733-1.reroot	0.203678	Jre
OG0002733-1.reroot	0.0677615	Rch
OG0002733-1.reroot	0.069161	Rch
OG0002735-1.reroot	0.204052	Jre
OG0002735-1.reroot	0.188729	Jre
OG0002735-1.reroot	0.045008	Rch
OG0002735-1.reroot	0.037929	Rch
OG0002738-1.reroot	0.09759925	Jre
OG0002738-1.reroot	0.09034675	Jre
OG0002738-1.reroot	0.06689375	Rch
OG0002738-1.reroot	0.04433825	Rch
OG0002741-1.reroot	0.1664765	Jre
OG0002741-1.reroot	0.105965	Jre
OG0002741-1.reroot	0.0377555	Rch
OG0002741-1.reroot	0.07056	Rch
OG0002745-1.reroot	0.1284695	Jre
OG0002745-1.reroot	0.141302	Jre
OG0002745-1.reroot	0.0429355	Rch
OG0002745-1.reroot	0.04097	Rch
OG0002748-1.reroot	0.12013025	Jre
OG0002748-1.reroot	0.14463125	Jre
OG0002748-1.reroot	0.05150875	Rch
OG0002748-1.reroot	0.04510075	Rch
OG0002749-1.reroot	0.235196	Jre
OG0002749-1.reroot	0.1408105	Jre
OG0002749-1.reroot	0.055746	Rch
OG0002749-1.reroot	0.0398595	Rch
OG0002750-1.reroot	0.20679475	Jre
OG0002750-1.reroot	0.19640825	Jre
OG0002750-1.reroot	0.01634725	Rch
OG0002750-1.reroot	0.06587775	Rch
OG0002752-1.reroot	0.09838175	Jre
OG0002752-1.reroot	0.07339075	Jre
OG0002752-1.reroot	0.02006025	Rch
OG0002752-1.reroot	0.03257725	Rch
OG0002760-1.reroot	0.207174	Jre
OG0002760-1.reroot	0.1723435	Jre
OG0002760-1.reroot	0.085251	Rch
OG0002760-1.reroot	0.1237965	Rch
OG0002761-1.reroot	0.117137225	Jre
OG0002761-1.reroot	0.099482725	Jre
OG0002761-1.reroot	0.039728775	Rch
OG0002761-1.reroot	0.039820275	Rch
OG0002762-1.reroot	0.140588	Jre
OG0002762-1.reroot	0.279165	Jre
OG0002762-1.reroot	0.063969	Rch
OG0002762-1.reroot	0.161567	Rch
OG0002764-1.reroot	0.10713375	Jre
OG0002764-1.reroot	0.15004725	Jre
OG0002764-1.reroot	0.03760925	Rch
OG0002764-1.reroot	0.03893675	Rch
OG0002765-1.reroot	0.13193325	Jre
OG0002765-1.reroot	0.20208925	Jre
OG0002765-1.reroot	0.04828075	Rch
OG0002765-1.reroot	0.03478775	Rch
OG0002766-1.reroot	0.19746225	Jre
OG0002766-1.reroot	0.16958175	Jre
OG0002766-1.reroot	0.02641275	Rch
OG0002766-1.reroot	0.04051325	Rch
OG0002775-1.reroot	0.20250525	Jre
OG0002775-1.reroot	0.18098625	Jre
OG0002775-1.reroot	0.09050075	Rch
OG0002775-1.reroot	0.06354875	Rch
OG0002779-1.reroot	0.141933	Jre
OG0002779-1.reroot	0.106912	Jre
OG0002779-1.reroot	0.04978	Rch
OG0002779-1.reroot	0.047972	Rch
OG0002784-1.reroot	0.23793075	Jre
OG0002784-1.reroot	0.15606575	Jre
OG0002784-1.reroot	0.04957125	Rch
OG0002784-1.reroot	0.00547524999999999	Rch
OG0002786-1.reroot	0.11605475	Jre
OG0002786-1.reroot	0.16419725	Jre
OG0002786-1.reroot	0.03376025	Rch
OG0002786-1.reroot	0.03715675	Rch
OG0002787-1.reroot	0.1512535	Jre
OG0002787-1.reroot	0.1245415	Jre
OG0002787-1.reroot	0.0557265	Rch
OG0002787-1.reroot	0.0407015	Rch
OG0002806-1.reroot	0.13389675	Jre
OG0002806-1.reroot	0.15048725	Jre
OG0002806-1.reroot	0.07117125	Rch
OG0002806-1.reroot	0.06764475	Rch
OG0002807-1.reroot	0.297746	Jre
OG0002807-1.reroot	0.1614735	Jre
OG0002807-1.reroot	0.036544	Rch
OG0002807-1.reroot	0.0805655	Rch
OG0002809-1.reroot	0.13430975	Jre
OG0002809-1.reroot	0.09836625	Jre
OG0002809-1.reroot	0.04782525	Rch
OG0002809-1.reroot	0.05205575	Rch
OG0002810-1.reroot	0.22091125	Jre
OG0002810-1.reroot	0.16784975	Jre
OG0002810-1.reroot	0.06174075	Rch
OG0002810-1.reroot	0.05811825	Rch
OG0002813-1.reroot	0.10870975	Jre
OG0002813-1.reroot	0.12592825	Jre
OG0002813-1.reroot	0.11174125	Rch
OG0002813-1.reroot	0.09544675	Rch
OG0002818-1.reroot	0.139924	Jre
OG0002818-1.reroot	0.1605005	Jre
OG0002818-1.reroot	0.048139	Rch
OG0002818-1.reroot	0.0347845	Rch
OG0002837-1.reroot	0.18144175	Jre
OG0002837-1.reroot	0.11145025	Jre
OG0002837-1.reroot	0.11648825	Rch
OG0002837-1.reroot	0.04369275	Rch
OG0002842-1.reroot	0.11078425	Jre
OG0002842-1.reroot	0.20220825	Jre
OG0002842-1.reroot	0.05169575	Rch
OG0002842-1.reroot	0.00164375	Rch
OG0002845-1.reroot	0.12120125	Jre
OG0002845-1.reroot	0.13022175	Jre
OG0002845-1.reroot	0.05677375	Rch
OG0002845-1.reroot	0.04634325	Rch
OG0002854-1.reroot	0.1027245	Jre
OG0002854-1.reroot	0.2784485	Jre
OG0002854-1.reroot	0.0569905	Rch
OG0002854-1.reroot	0.0598075	Rch
OG0002864-1.reroot	0.17452625	Jre
OG0002864-1.reroot	0.16829325	Jre
OG0002864-1.reroot	0.07216475	Rch
OG0002864-1.reroot	0.08777975	Rch
OG0002866-1.reroot	0.16464375	Jre
OG0002866-1.reroot	0.15845175	Jre
OG0002866-1.reroot	0.05940325	Rch
OG0002866-1.reroot	0.05091425	Rch
OG0002871-1.reroot	0.2255965	Jre
OG0002871-1.reroot	0.1513865	Jre
OG0002871-1.reroot	0.0066485	Rch
OG0002871-1.reroot	0.0084045	Rch
OG0002889-1.reroot	0.114451	Jre
OG0002889-1.reroot	0.1005865	Jre
OG0002889-1.reroot	0.047235	Rch
OG0002889-1.reroot	0.0635515	Rch
OG0002890-1.reroot	0.25979725	Jre
OG0002890-1.reroot	0.27392825	Jre
OG0002890-1.reroot	0.03877475	Rch
OG0002890-1.reroot	0.07296775	Rch
OG0002896-1.reroot	0.1103675	Jre
OG0002896-1.reroot	0.1706985	Jre
OG0002896-1.reroot	0.0145065	Rch
OG0002896-1.reroot	0.0158485	Rch
OG0002898-1.reroot	0.104918575	Jre
OG0002898-1.reroot	0.140031075	Jre
OG0002898-1.reroot	0.015762425	Rch
OG0002898-1.reroot	0.019832925	Rch
OG0002914-1.reroot	0.12058375	Jre
OG0002914-1.reroot	0.10063575	Jre
OG0002914-1.reroot	0.02935025	Rch
OG0002914-1.reroot	0.06427625	Rch
OG0002916-1.reroot	0.3248305	Jre
OG0002916-1.reroot	0.0345168	Jre
OG0002916-1.reroot	0.0434885	Rch
OG0002916-1.reroot	0.0505998	Rch
OG0002923-1.reroot	0.1141075	Jre
OG0002923-1.reroot	0.143331	Jre
OG0002923-1.reroot	0.0538835	Rch
OG0002923-1.reroot	0.056531	Rch
OG0002925-1.reroot	0.1371615	Jre
OG0002925-1.reroot	0.1548105	Jre
OG0002925-1.reroot	0.0296475	Rch
OG0002925-1.reroot	0.0391205	Rch
OG0002928-1.reroot	0.13002065	Jre
OG0002928-1.reroot	0.11904015	Jre
OG0002928-1.reroot	0.03649935	Rch
OG0002928-1.reroot	0.04756685	Rch
OG0002935-1.reroot	0.13351975	Jre
OG0002935-1.reroot	0.16158775	Jre
OG0002935-1.reroot	0.02710725	Rch
OG0002935-1.reroot	0.01987025	Rch
OG0002951-1.reroot	0.14647175	Jre
OG0002951-1.reroot	0.12790125	Jre
OG0002951-1.reroot	0.02968825	Rch
OG0002951-1.reroot	0.03173775	Rch
OG0002955-1.reroot	0.110933	Jre
OG0002955-1.reroot	0.113346	Jre
OG0002955-1.reroot	0.04359	Rch
OG0002955-1.reroot	0.044609	Rch
OG0002958-1.reroot	0.14376725	Jre
OG0002958-1.reroot	0.18164275	Jre
OG0002958-1.reroot	0.04260275	Rch
OG0002958-1.reroot	0.02855925	Rch
OG0002968-1.reroot	0.1710895	Jre
OG0002968-1.reroot	0.2004695	Jre
OG0002968-1.reroot	0.0715825	Rch
OG0002968-1.reroot	0.0382765	Rch
OG0002981-1.reroot	0.12041125	Jre
OG0002981-1.reroot	0.06576325	Jre
OG0002981-1.reroot	0.05806175	Rch
OG0002981-1.reroot	0.04764975	Rch
OG0002983-1.reroot	0.1554995	Jre
OG0002983-1.reroot	0.1450415	Jre
OG0002983-1.reroot	0.0469765	Rch
OG0002983-1.reroot	0.0571775	Rch
OG0002986-1.reroot	0.19909125	Jre
OG0002986-1.reroot	0.19748525	Jre
OG0002986-1.reroot	0.04632875	Rch
OG0002986-1.reroot	0.00433174999999998	Rch
OG0002990-1.reroot	0.18568975	Jre
OG0002990-1.reroot	0.13953275	Jre
OG0002990-1.reroot	0.06247825	Rch
OG0002990-1.reroot	0.02589525	Rch
OG0002991-1.reroot	0.092303	Jre
OG0002991-1.reroot	0.0862465	Jre
OG0002991-1.reroot	0.043401	Rch
OG0002991-1.reroot	0.0440965	Rch
OG0002992-1.reroot	0.156328	Jre
OG0002992-1.reroot	0.12639	Jre
OG0002992-1.reroot	0.025135	Rch
OG0002992-1.reroot	0.043052	Rch
OG0002996-1.reroot	0.1358105	Jre
OG0002996-1.reroot	0.1506715	Jre
OG0002996-1.reroot	0.0450965	Rch
OG0002996-1.reroot	0.0564075	Rch
OG0002999-1.reroot	0.2932525	Jre
OG0002999-1.reroot	0.23905	Jre
OG0002999-1.reroot	0.1649065	Rch
OG0002999-1.reroot	0.028662	Rch
OG0003005-1.reroot	0.14281975	Jre
OG0003005-1.reroot	0.13281175	Jre
OG0003005-1.reroot	0.02446825	Rch
OG0003005-1.reroot	0.06717125	Rch
OG0003014-1.reroot	0.1484835	Jre
OG0003014-1.reroot	0.140821	Jre
OG0003014-1.reroot	0.0496295	Rch
OG0003014-1.reroot	0.051505	Rch
OG0003016-1.reroot	0.11952475	Jre
OG0003016-1.reroot	0.12205025	Jre
OG0003016-1.reroot	0.04049925	Rch
OG0003016-1.reroot	0.04710575	Rch
OG0003017-1.reroot	0.1916995	Jre
OG0003017-1.reroot	0.211291	Jre
OG0003017-1.reroot	0.1049225	Rch
OG0003017-1.reroot	0.046098	Rch
OG0003029-1.reroot	0.085759	Jre
OG0003029-1.reroot	0.1385015	Jre
OG0003029-1.reroot	0.05493	Rch
OG0003029-1.reroot	0.0923465	Rch
OG0003034-1.reroot	0.178396	Jre
OG0003034-1.reroot	0.126583	Jre
OG0003034-1.reroot	0.04645	Rch
OG0003034-1.reroot	0.046913	Rch
OG0003049-1.reroot	0.07770325	Jre
OG0003049-1.reroot	0.13662475	Jre
OG0003049-1.reroot	0.03347175	Rch
OG0003049-1.reroot	0.05391025	Rch
OG0003051-1.reroot	0.16837375	Jre
OG0003051-1.reroot	0.20520675	Jre
OG0003051-1.reroot	0.04163925	Rch
OG0003051-1.reroot	0.03773625	Rch
OG0003055-1.reroot	0.14844825	Jre
OG0003055-1.reroot	0.11977775	Jre
OG0003055-1.reroot	0.05561575	Rch
OG0003055-1.reroot	0.03610225	Rch
OG0003063-1.reroot	0.17130225	Jre
OG0003063-1.reroot	0.15118225	Jre
OG0003063-1.reroot	0.02961675	Rch
OG0003063-1.reroot	0.02399275	Rch
OG0003072-1.reroot	0.1248695	Jre
OG0003072-1.reroot	0.136993	Jre
OG0003072-1.reroot	0.0596285	Rch
OG0003072-1.reroot	0.076132	Rch
OG0003085-1.reroot	0.167618	Jre
OG0003085-1.reroot	0.132417	Jre
OG0003085-1.reroot	0.070669	Rch
OG0003085-1.reroot	0.015269	Rch
OG0003087-1.reroot	0.1010185	Jre
OG0003087-1.reroot	0.174064	Jre
OG0003087-1.reroot	0.0500085	Rch
OG0003087-1.reroot	0.023595	Rch
OG0003095-1.reroot	0.1768055	Jre
OG0003095-1.reroot	0.178721	Jre
OG0003095-1.reroot	0.0892105	Rch
OG0003095-1.reroot	0.087963	Rch
OG0003096-1.reroot	0.115074	Jre
OG0003096-1.reroot	0.1499405	Jre
OG0003096-1.reroot	0.038888	Rch
OG0003096-1.reroot	0.0496735	Rch
OG0003097-1.reroot	0.128802	Jre
OG0003097-1.reroot	0.1363185	Jre
OG0003097-1.reroot	0.063313	Rch
OG0003097-1.reroot	0.0367645	Rch
OG0003099-1.reroot	0.0971135	Jre
OG0003099-1.reroot	0.1316055	Jre
OG0003099-1.reroot	0.0393755	Rch
OG0003099-1.reroot	0.0522355	Rch
OG0003101-1.reroot	0.1393115	Jre
OG0003101-1.reroot	0.151307	Jre
OG0003101-1.reroot	0.0275345	Rch
OG0003101-1.reroot	0.048502	Rch
OG0003113-1.reroot	0.125998	Jre
OG0003113-1.reroot	0.1215925	Jre
OG0003113-1.reroot	0.024621	Rch
OG0003113-1.reroot	0.0780535	Rch
OG0003124-1.reroot	0.12996025	Jre
OG0003124-1.reroot	0.17601325	Jre
OG0003124-1.reroot	0.04597575	Rch
OG0003124-1.reroot	0.03206675	Rch
OG0003136-1.reroot	0.25922225	Jre
OG0003136-1.reroot	0.18462775	Jre
OG0003136-1.reroot	0.05265875	Rch
OG0003136-1.reroot	0.04582825	Rch
OG0003147-1.reroot	0.095773	Jre
OG0003147-1.reroot	0.1679595	Jre
OG0003147-1.reroot	0.082821	Rch
OG0003147-1.reroot	0.0367185	Rch
OG0003148-1.reroot	0.14661925	Jre
OG0003148-1.reroot	0.10450625	Jre
OG0003148-1.reroot	0.06005475	Rch
OG0003148-1.reroot	0.05642975	Rch
OG0003152-1.reroot	0.215369	Jre
OG0003152-1.reroot	0.164097	Jre
OG0003152-1.reroot	0.048583	Rch
OG0003152-1.reroot	0.021553	Rch
OG0003158-1.reroot	0.16689175	Jre
OG0003158-1.reroot	0.14697325	Jre
OG0003158-1.reroot	0.05503725	Rch
OG0003158-1.reroot	0.08375775	Rch
OG0003161-1.reroot	0.10364225	Jre
OG0003161-1.reroot	0.13868175	Jre
OG0003161-1.reroot	0.06787575	Rch
OG0003161-1.reroot	0.04741525	Rch
OG0003172-1.reroot	0.6236105	Jre
OG0003172-1.reroot	0.280879	Jre
OG0003172-1.reroot	0.1518805	Rch
OG0003172-1.reroot	0.038157	Rch
OG0003174-1.reroot	0.11292825	Jre
OG0003174-1.reroot	0.09547625	Jre
OG0003174-1.reroot	0.06305875	Rch
OG0003174-1.reroot	0.02978475	Rch
OG0003179-1.reroot	0.112176	Jre
OG0003179-1.reroot	0.156443	Jre
OG0003179-1.reroot	0.045588	Rch
OG0003179-1.reroot	0.025247	Rch
OG0003180-1.reroot	0.19459775	Jre
OG0003180-1.reroot	0.15044425	Jre
OG0003180-1.reroot	0.02229125	Rch
OG0003180-1.reroot	0.06255275	Rch
OG0003181-1.reroot	0.08738	Jre
OG0003181-1.reroot	0.167935	Jre
OG0003181-1.reroot	0.056691	Rch
OG0003181-1.reroot	0.022177	Rch
OG0003185-1.reroot	0.180483	Jre
OG0003185-1.reroot	0.138393	Jre
OG0003185-1.reroot	0.063323	Rch
OG0003185-1.reroot	0.051143	Rch
OG0003188-1.reroot	0.14818675	Jre
OG0003188-1.reroot	0.14235825	Jre
OG0003188-1.reroot	0.03280525	Rch
OG0003188-1.reroot	0.08388175	Rch
OG0003193-1.reroot	0.2012965	Jre
OG0003193-1.reroot	0.160164	Jre
OG0003193-1.reroot	0.0517125	Rch
OG0003193-1.reroot	0.07601	Rch
OG0003197-1.reroot	0.11709075	Jre
OG0003197-1.reroot	0.23115975	Jre
OG0003197-1.reroot	0.08238925	Rch
OG0003197-1.reroot	0.15778325	Rch
OG0003203-1.reroot	0.20978225	Jre
OG0003203-1.reroot	0.13226975	Jre
OG0003203-1.reroot	0.03927675	Rch
OG0003203-1.reroot	0.07071625	Rch
OG0003207-1.reroot	0.17247775	Jre
OG0003207-1.reroot	0.16841025	Jre
OG0003207-1.reroot	0.05358925	Rch
OG0003207-1.reroot	0.03914775	Rch
OG0003209-1.reroot	0.13824	Jre
OG0003209-1.reroot	0.139151	Jre
OG0003209-1.reroot	0.037737	Rch
OG0003209-1.reroot	0.039648	Rch
OG0003213-1.reroot	0.144766	Jre
OG0003213-1.reroot	0.2221895	Jre
OG0003213-1.reroot	0.043062	Rch
OG0003213-1.reroot	0.0335425	Rch
OG0003221-1.reroot	0.16632225	Jre
OG0003221-1.reroot	0.15452625	Jre
OG0003221-1.reroot	0.08530575	Rch
OG0003221-1.reroot	0.02915775	Rch
OG0003255-1.reroot	0.1559835	Jre
OG0003255-1.reroot	0.138363	Jre
OG0003255-1.reroot	0.0459205	Rch
OG0003255-1.reroot	0.035917	Rch
OG0003257-1.reroot	0.1622865	Jre
OG0003257-1.reroot	0.1106665	Jre
OG0003257-1.reroot	0.0598975	Rch
OG0003257-1.reroot	0.0400465	Rch
OG0003261-1.reroot	0.09387775	Jre
OG0003261-1.reroot	0.08264975	Jre
OG0003261-1.reroot	0.10923225	Rch
OG0003261-1.reroot	0.08633025	Rch
OG0003265-1.reroot	0.17735325	Jre
OG0003265-1.reroot	0.09209175	Jre
OG0003265-1.reroot	0.13360875	Rch
OG0003265-1.reroot	0.06878325	Rch
OG0003274-1.reroot	0.09257475	Jre
OG0003274-1.reroot	0.18031025	Jre
OG0003274-1.reroot	0.08815125	Rch
OG0003274-1.reroot	0.08064075	Rch
OG0003281-1.reroot	0.130086	Jre
OG0003281-1.reroot	0.1376515	Jre
OG0003281-1.reroot	0.062686	Rch
OG0003281-1.reroot	0.0510255	Rch
OG0003286-1.reroot	0.18668175	Jre
OG0003286-1.reroot	0.19804175	Jre
OG0003286-1.reroot	0.05738825	Rch
OG0003286-1.reroot	0.04204225	Rch
OG0003292-1.reroot	0.1300755	Jre
OG0003292-1.reroot	0.116039	Jre
OG0003292-1.reroot	0.0437725	Rch
OG0003292-1.reroot	0.05115	Rch
OG0003294-1.reroot	0.17156025	Jre
OG0003294-1.reroot	0.16163175	Jre
OG0003294-1.reroot	0.10133775	Rch
OG0003294-1.reroot	0.07225025	Rch
OG0003295-1.reroot	0.14099575	Jre
OG0003295-1.reroot	0.10611925	Jre
OG0003295-1.reroot	0.05652325	Rch
OG0003295-1.reroot	0.04476475	Rch
OG0003301-1.reroot	0.29688	Jre
OG0003301-1.reroot	0.21729	Jre
OG0003301-1.reroot	0.044453	Rch
OG0003301-1.reroot	0.054618	Rch
OG0003304-1.reroot	0.260218	Jre
OG0003304-1.reroot	0.190415	Jre
OG0003304-1.reroot	0.076127	Rch
OG0003304-1.reroot	0.099343	Rch
OG0003311-1.reroot	0.15932325	Jre
OG0003311-1.reroot	0.14234175	Jre
OG0003311-1.reroot	0.08885775	Rch
OG0003311-1.reroot	0.06971825	Rch
OG0003312-1.reroot	0.148182	Jre
OG0003312-1.reroot	0.1227565	Jre
OG0003312-1.reroot	0.07324	Rch
OG0003312-1.reroot	0.0514675	Rch
OG0003320-1.reroot	0.1342775	Jre
OG0003320-1.reroot	0.1473835	Jre
OG0003320-1.reroot	0.0634255	Rch
OG0003320-1.reroot	0.0347915	Rch
OG0003328-1.reroot	0.11421975	Jre
OG0003328-1.reroot	0.11263375	Jre
OG0003328-1.reroot	0.05398725	Rch
OG0003328-1.reroot	0.04267425	Rch
OG0003337-1.reroot	0.1256065	Jre
OG0003337-1.reroot	0.131017	Jre
OG0003337-1.reroot	0.0476495	Rch
OG0003337-1.reroot	0.054206	Rch
OG0003344-1.reroot	0.070427	Jre
OG0003344-1.reroot	0.277024	Jre
OG0003344-1.reroot	0.062133	Rch
OG0003344-1.reroot	0.053272	Rch
OG0003347-1.reroot	0.10347	Jre
OG0003347-1.reroot	0.2409175	Jre
OG0003347-1.reroot	0.068665	Rch
OG0003347-1.reroot	0.0432845	Rch
OG0003351-1.reroot	0.13688375	Jre
OG0003351-1.reroot	0.09055125	Jre
OG0003351-1.reroot	0.04237025	Rch
OG0003351-1.reroot	0.06686175	Rch
OG0003354-1.reroot	0.170205	Jre
OG0003354-1.reroot	0.180103	Jre
OG0003354-1.reroot	0.094938	Rch
OG0003354-1.reroot	0.013342	Rch
OG0003358-1.reroot	0.20765175	Jre
OG0003358-1.reroot	0.13411425	Jre
OG0003358-1.reroot	0.11507125	Rch
OG0003358-1.reroot	0.06678375	Rch
OG0003361-1.reroot	0.2199875	Jre
OG0003361-1.reroot	0.1621185	Jre
OG0003361-1.reroot	0.0480275	Rch
OG0003361-1.reroot	0.0681835	Rch
OG0003363-1.reroot	0.13308225	Jre
OG0003363-1.reroot	0.13397125	Jre
OG0003363-1.reroot	0.04555475	Rch
OG0003363-1.reroot	0.05748775	Rch
OG0003364-1.reroot	0.192133	Jre
OG0003364-1.reroot	0.186429	Jre
OG0003364-1.reroot	0.082363	Rch
OG0003364-1.reroot	0.030241	Rch
OG0003366-1.reroot	0.142027	Jre
OG0003366-1.reroot	0.129946	Jre
OG0003366-1.reroot	0.050815	Rch
OG0003366-1.reroot	0.058466	Rch
OG0003367-1.reroot	0.1245975	Jre
OG0003367-1.reroot	0.148936	Jre
OG0003367-1.reroot	0.0599705	Rch
OG0003367-1.reroot	0.0746	Rch
OG0003368-1.reroot	0.1394605	Jre
OG0003368-1.reroot	0.1442955	Jre
OG0003368-1.reroot	0.0586215	Rch
OG0003368-1.reroot	0.0400915	Rch
OG0003369-1.reroot	0.114403	Jre
OG0003369-1.reroot	0.1728765	Jre
OG0003369-1.reroot	0.039543	Rch
OG0003369-1.reroot	0.1033545	Rch
OG0003373-1.reroot	0.1140266	Jre
OG0003373-1.reroot	0.1643491	Jre
OG0003373-1.reroot	0.0431904	Rch
OG0003373-1.reroot	0.0334379	Rch
OG0003374-1.reroot	0.1895115	Jre
OG0003374-1.reroot	0.1314995	Jre
OG0003374-1.reroot	0.0294255	Rch
OG0003374-1.reroot	0.0620985	Rch
OG0003377-1.reroot	0.19202875	Jre
OG0003377-1.reroot	0.10324125	Jre
OG0003377-1.reroot	0.04951425	Rch
OG0003377-1.reroot	0.02148875	Rch
OG0003387-1.reroot	0.121842	Jre
OG0003387-1.reroot	0.180204	Jre
OG0003387-1.reroot	0.050661	Rch
OG0003387-1.reroot	0.039974	Rch
OG0003391-1.reroot	0.17131175	Jre
OG0003391-1.reroot	0.14902425	Jre
OG0003391-1.reroot	0.08153525	Rch
OG0003391-1.reroot	0.05837875	Rch
OG0003392-1.reroot	0.12554975	Jre
OG0003392-1.reroot	0.12315825	Jre
OG0003392-1.reroot	0.05144325	Rch
OG0003392-1.reroot	0.03860775	Rch
OG0003393-1.reroot	0.12509825	Jre
OG0003393-1.reroot	0.17469575	Jre
OG0003393-1.reroot	0.03901075	Rch
OG0003393-1.reroot	0.06677425	Rch
OG0003394-1.reroot	0.117506	Jre
OG0003394-1.reroot	0.1155185	Jre
OG0003394-1.reroot	0.06829	Rch
OG0003394-1.reroot	0.0384735	Rch
OG0003395-1.reroot	0.1686605	Jre
OG0003395-1.reroot	0.1768445	Jre
OG0003395-1.reroot	0.0288295	Rch
OG0003395-1.reroot	0.0547565	Rch
OG0003401-1.reroot	0.210104	Jre
OG0003401-1.reroot	0.1526645	Jre
OG0003401-1.reroot	0.075668	Rch
OG0003401-1.reroot	0.0429785	Rch
OG0003403-1.reroot	0.1179155	Jre
OG0003403-1.reroot	0.1423345	Jre
OG0003403-1.reroot	0.0401935	Rch
OG0003403-1.reroot	0.0370895	Rch
OG0003409-1.reroot	0.14540175	Jre
OG0003409-1.reroot	0.13018325	Jre
OG0003409-1.reroot	0.06227925	Rch
OG0003409-1.reroot	0.04784675	Rch
OG0003410-1.reroot	0.12363875	Jre
OG0003410-1.reroot	0.20093825	Jre
OG0003410-1.reroot	0.03799725	Rch
OG0003410-1.reroot	0.06711475	Rch
OG0003425-1.reroot	0.1224785	Jre
OG0003425-1.reroot	0.159921	Jre
OG0003425-1.reroot	0.0673955	Rch
OG0003425-1.reroot	0.011389	Rch
OG0003436-1.reroot	0.14005925	Jre
OG0003436-1.reroot	0.15609825	Jre
OG0003436-1.reroot	0.02902175	Rch
OG0003436-1.reroot	0.05986975	Rch
OG0003437-1.reroot	0.24332325	Jre
OG0003437-1.reroot	0.13657125	Jre
OG0003437-1.reroot	0.03735875	Rch
OG0003437-1.reroot	0.09141875	Rch
OG0003440-1.reroot	0.12498275	Jre
OG0003440-1.reroot	0.09917375	Jre
OG0003440-1.reroot	0.04201625	Rch
OG0003440-1.reroot	0.04196525	Rch
OG0003456-1.reroot	0.101605	Jre
OG0003456-1.reroot	0.129929	Jre
OG0003456-1.reroot	0.148941	Rch
OG0003456-1.reroot	0.039876	Rch
OG0003463-1.reroot	0.103922	Jre
OG0003463-1.reroot	0.14529	Jre
OG0003463-1.reroot	0.049428	Rch
OG0003463-1.reroot	0.055701	Rch
OG0003468-1.reroot	0.139216	Jre
OG0003468-1.reroot	0.112393	Jre
OG0003468-1.reroot	0.034457	Rch
OG0003468-1.reroot	0.06566	Rch
OG0003481-1.reroot	0.164959	Jre
OG0003481-1.reroot	0.1359685	Jre
OG0003481-1.reroot	0.038043	Rch
OG0003481-1.reroot	0.0425035	Rch
OG0003482-1.reroot	0.1080325	Jre
OG0003482-1.reroot	0.118478	Jre
OG0003482-1.reroot	0.0423395	Rch
OG0003482-1.reroot	0.036797	Rch
OG0003505-1.reroot	0.17299025	Jre
OG0003505-1.reroot	0.09860075	Jre
OG0003505-1.reroot	0.08218675	Rch
OG0003505-1.reroot	0.01315225	Rch
OG0003510-1.reroot	0.14440375	Jre
OG0003510-1.reroot	0.10442325	Jre
OG0003510-1.reroot	0.07959425	Rch
OG0003510-1.reroot	0.06485175	Rch
OG0003513-1.reroot	0.14721475	Jre
OG0003513-1.reroot	0.12587275	Jre
OG0003513-1.reroot	0.06411525	Rch
OG0003513-1.reroot	0.02026325	Rch
OG0003514-1.reroot	0.1533795	Jre
OG0003514-1.reroot	0.240989	Jre
OG0003514-1.reroot	0.0620675	Rch
OG0003514-1.reroot	0.050228	Rch
OG0003516-1.reroot	0.167607	Jre
OG0003516-1.reroot	0.1389725	Jre
OG0003516-1.reroot	0.05161	Rch
OG0003516-1.reroot	0.0187445	Rch
OG0003536-1.reroot	0.1583015	Jre
OG0003536-1.reroot	0.1746935	Jre
OG0003536-1.reroot	0.0617495	Rch
OG0003536-1.reroot	0.0677115	Rch
OG0003537-1.reroot	0.12717875	Jre
OG0003537-1.reroot	0.15535475	Jre
OG0003537-1.reroot	0.06615025	Rch
OG0003537-1.reroot	0.06710625	Rch
OG0003540-1.reroot	0.15642225	Jre
OG0003540-1.reroot	0.16877125	Jre
OG0003540-1.reroot	0.06178175	Rch
OG0003540-1.reroot	0.05160175	Rch
OG0003541-1.reroot	0.2132655	Jre
OG0003541-1.reroot	0.112316	Jre
OG0003541-1.reroot	0.0413325	Rch
OG0003541-1.reroot	0.021976	Rch
OG0003548-1.reroot	0.122801	Jre
OG0003548-1.reroot	0.1412565	Jre
OG0003548-1.reroot	0.057187	Rch
OG0003548-1.reroot	0.0481215	Rch
OG0003551-1.reroot	0.098108	Jre
OG0003551-1.reroot	0.131793	Jre
OG0003551-1.reroot	0.050566	Rch
OG0003551-1.reroot	0.069196	Rch
OG0003554-1.reroot	0.1423925	Jre
OG0003554-1.reroot	0.14844	Jre
OG0003554-1.reroot	0.0503905	Rch
OG0003554-1.reroot	0.04049	Rch
OG0003558-1.reroot	0.16543425	Jre
OG0003558-1.reroot	0.16424475	Jre
OG0003558-1.reroot	0.05204175	Rch
OG0003558-1.reroot	0.07077725	Rch
OG0003561-1.reroot	0.13955975	Jre
OG0003561-1.reroot	0.17306325	Jre
OG0003561-1.reroot	0.04833725	Rch
OG0003561-1.reroot	0.02881675	Rch
OG0003565-1.reroot	0.13290825	Jre
OG0003565-1.reroot	0.11944075	Jre
OG0003565-1.reroot	0.05439675	Rch
OG0003565-1.reroot	0.03400625	Rch
OG0003572-1.reroot	0.1893465	Jre
OG0003572-1.reroot	0.294833	Jre
OG0003572-1.reroot	0.0366305	Rch
OG0003572-1.reroot	0.103991	Rch
OG0003575-1.reroot	0.09912825	Jre
OG0003575-1.reroot	0.12218225	Jre
OG0003575-1.reroot	0.03127175	Rch
OG0003575-1.reroot	0.06621775	Rch
OG0003578-1.reroot	0.169121	Jre
OG0003578-1.reroot	0.1712625	Jre
OG0003578-1.reroot	0.067204	Rch
OG0003578-1.reroot	0.0599155	Rch
OG0003580-1.reroot	0.2491625	Jre
OG0003580-1.reroot	0.17869	Jre
OG0003580-1.reroot	0.0368185	Rch
OG0003580-1.reroot	0.018764	Rch
OG0003581-1.reroot	0.12347625	Jre
OG0003581-1.reroot	0.12732325	Jre
OG0003581-1.reroot	0.04568175	Rch
OG0003581-1.reroot	0.04732775	Rch
OG0003585-1.reroot	0.14933525	Jre
OG0003585-1.reroot	0.09532175	Jre
OG0003585-1.reroot	0.04267975	Rch
OG0003585-1.reroot	0.08913625	Rch
OG0003597-1.reroot	0.12676425	Jre
OG0003597-1.reroot	0.16049975	Jre
OG0003597-1.reroot	0.02687975	Rch
OG0003597-1.reroot	0.07532025	Rch
OG0003602-1.reroot	0.137516	Jre
OG0003602-1.reroot	0.144693	Jre
OG0003602-1.reroot	0.056149	Rch
OG0003602-1.reroot	0.049753	Rch
OG0003605-1.reroot	0.15651825	Jre
OG0003605-1.reroot	0.12419375	Jre
OG0003605-1.reroot	0.07106075	Rch
OG0003605-1.reroot	0.05648025	Rch
OG0003606-1.reroot	0.15019825	Jre
OG0003606-1.reroot	0.11812825	Jre
OG0003606-1.reroot	0.04579875	Rch
OG0003606-1.reroot	0.05798375	Rch
OG0003615-1.reroot	0.242977	Jre
OG0003615-1.reroot	0.155456	Jre
OG0003615-1.reroot	0.040446	Rch
OG0003615-1.reroot	0.024056	Rch
OG0003618-1.reroot	0.14860575	Jre
OG0003618-1.reroot	0.12951475	Jre
OG0003618-1.reroot	0.05477825	Rch
OG0003618-1.reroot	0.02180225	Rch
OG0003626-1.reroot	0.186668	Jre
OG0003626-1.reroot	0.1650185	Jre
OG0003626-1.reroot	0.059199	Rch
OG0003626-1.reroot	0.0464245	Rch
OG0003629-1.reroot	0.1361385	Jre
OG0003629-1.reroot	0.1041885	Jre
OG0003629-1.reroot	0.0339835	Rch
OG0003629-1.reroot	0.0435895	Rch
OG0003633-1.reroot	0.1652775	Jre
OG0003633-1.reroot	0.191428	Jre
OG0003633-1.reroot	0.0528425	Rch
OG0003633-1.reroot	0.053888	Rch
OG0003634-1.reroot	0.14525875	Jre
OG0003634-1.reroot	0.12541425	Jre
OG0003634-1.reroot	0.01819125	Rch
OG0003634-1.reroot	0.05910475	Rch
OG0003635-1.reroot	0.25145125	Jre
OG0003635-1.reroot	0.15916175	Jre
OG0003635-1.reroot	0.03235775	Rch
OG0003635-1.reroot	0.02943125	Rch
OG0003640-1.reroot	0.19813925	Jre
OG0003640-1.reroot	0.10315325	Jre
OG0003640-1.reroot	0.12817075	Rch
OG0003640-1.reroot	0.11505575	Rch
OG0003641-1.reroot	0.1479095	Jre
OG0003641-1.reroot	0.160032	Jre
OG0003641-1.reroot	0.0480645	Rch
OG0003641-1.reroot	0.079888	Rch
OG0003643-1.reroot	0.13314525	Jre
OG0003643-1.reroot	0.15594025	Jre
OG0003643-1.reroot	0.06220175	Rch
OG0003643-1.reroot	0.05517375	Rch
OG0003647-1.reroot	0.09717375	Jre
OG0003647-1.reroot	0.07113575	Jre
OG0003647-1.reroot	0.06174025	Rch
OG0003647-1.reroot	0.08266225	Rch
OG0003653-1.reroot	0.1055105	Jre
OG0003653-1.reroot	0.136084	Jre
OG0003653-1.reroot	0.0521365	Rch
OG0003653-1.reroot	0.048956	Rch
OG0003654-1.reroot	0.12617725	Jre
OG0003654-1.reroot	0.08538175	Jre
OG0003654-1.reroot	0.08672075	Rch
OG0003654-1.reroot	0.06862725	Rch
OG0003655-1.reroot	0.18824475	Jre
OG0003655-1.reroot	0.16954975	Jre
OG0003655-1.reroot	0.06572425	Rch
OG0003655-1.reroot	0.05858825	Rch
OG0003661-1.reroot	0.09354025	Jre
OG0003661-1.reroot	0.13507975	Jre
OG0003661-1.reroot	0.06673675	Rch
OG0003661-1.reroot	0.05403825	Rch
OG0003669-1.reroot	0.1524015	Jre
OG0003669-1.reroot	0.122878	Jre
OG0003669-1.reroot	0.0295565	Rch
OG0003669-1.reroot	0.065752	Rch
OG0003675-1.reroot	0.14146275	Jre
OG0003675-1.reroot	0.24614275	Jre
OG0003675-1.reroot	0.04526925	Rch
OG0003675-1.reroot	0.06314025	Rch
OG0003677-1.reroot	0.195871	Jre
OG0003677-1.reroot	0.160954	Jre
OG0003677-1.reroot	0.083883	Rch
OG0003677-1.reroot	0.071096	Rch
OG0003684-1.reroot	0.18131825	Jre
OG0003684-1.reroot	0.22489425	Jre
OG0003684-1.reroot	0.03908275	Rch
OG0003684-1.reroot	0.05024075	Rch
OG0003687-1.reroot	0.198586	Jre
OG0003687-1.reroot	0.1731305	Jre
OG0003687-1.reroot	0.103163	Rch
OG0003687-1.reroot	0.0697335	Rch
OG0003688-1.reroot	0.12975275	Jre
OG0003688-1.reroot	0.15890125	Jre
OG0003688-1.reroot	0.04107925	Rch
OG0003688-1.reroot	0.03732975	Rch
OG0003693-1.reroot	0.146021	Jre
OG0003693-1.reroot	0.15524	Jre
OG0003693-1.reroot	0.019844	Rch
OG0003693-1.reroot	0.057815	Rch
OG0003695-1.reroot	0.12599625	Jre
OG0003695-1.reroot	0.08879525	Jre
OG0003695-1.reroot	0.05064675	Rch
OG0003695-1.reroot	0.06797675	Rch
OG0003699-1.reroot	0.0992015	Jre
OG0003699-1.reroot	0.100111	Jre
OG0003699-1.reroot	0.0406425	Rch
OG0003699-1.reroot	0.058281	Rch
OG0003700-1.reroot	0.148098	Jre
OG0003700-1.reroot	0.13815	Jre
OG0003700-1.reroot	0.055488	Rch
OG0003700-1.reroot	0.055463	Rch
OG0003703-1.reroot	0.11803175	Jre
OG0003703-1.reroot	0.15037425	Jre
OG0003703-1.reroot	0.05630525	Rch
OG0003703-1.reroot	0.03720275	Rch
OG0003707-1.reroot	0.1031265	Jre
OG0003707-1.reroot	0.1522165	Jre
OG0003707-1.reroot	0.0347375	Rch
OG0003707-1.reroot	0.0567555	Rch
OG0003708-1.reroot	0.1414385	Jre
OG0003708-1.reroot	0.2517325	Jre
OG0003708-1.reroot	0.0406575	Rch
OG0003708-1.reroot	0.0289015	Rch
OG0003709-1.reroot	0.1673675	Jre
OG0003709-1.reroot	0.128578	Jre
OG0003709-1.reroot	0.0475985	Rch
OG0003709-1.reroot	0.045406	Rch
OG0003711-1.reroot	0.23607575	Jre
OG0003711-1.reroot	0.14781475	Jre
OG0003711-1.reroot	0.02133125	Rch
OG0003711-1.reroot	0.03175125	Rch
OG0003712-1.reroot	0.09183925	Jre
OG0003712-1.reroot	0.12583475	Jre
OG0003712-1.reroot	0.04306175	Rch
OG0003712-1.reroot	0.02707725	Rch
OG0003715-1.reroot	0.1361725	Jre
OG0003715-1.reroot	0.1594095	Jre
OG0003715-1.reroot	0.0498105	Rch
OG0003715-1.reroot	0.0289165	Rch
OG0003719-1.reroot	0.213477	Jre
OG0003719-1.reroot	0.2301535	Jre
OG0003719-1.reroot	0.074163	Rch
OG0003719-1.reroot	0.0681355	Rch
OG0003728-1.reroot	0.1633585	Jre
OG0003728-1.reroot	0.1144925	Jre
OG0003728-1.reroot	0.0483315	Rch
OG0003728-1.reroot	0.0614115	Rch
OG0003730-1.reroot	0.158186	Jre
OG0003730-1.reroot	0.171321	Jre
OG0003730-1.reroot	0.048988	Rch
OG0003730-1.reroot	0.030478	Rch
OG0003731-1.reroot	0.13671275	Jre
OG0003731-1.reroot	0.12602125	Jre
OG0003731-1.reroot	0.05282125	Rch
OG0003731-1.reroot	0.04107275	Rch
OG0003737-1.reroot	0.16024375	Jre
OG0003737-1.reroot	0.17009975	Jre
OG0003737-1.reroot	0.09047325	Rch
OG0003737-1.reroot	0.12827925	Rch
OG0003738-1.reroot	0.18648675	Jre
OG0003738-1.reroot	0.15743175	Jre
OG0003738-1.reroot	0.03458025	Rch
OG0003738-1.reroot	0.03272925	Rch
OG0003739-1.reroot	0.11211725	Jre
OG0003739-1.reroot	0.11449275	Jre
OG0003739-1.reroot	0.03474975	Rch
OG0003739-1.reroot	0.06255925	Rch
OG0003740-1.reroot	0.14646595	Jre
OG0003740-1.reroot	0.09623695	Jre
OG0003740-1.reroot	0.03328605	Rch
OG0003740-1.reroot	0.05135205	Rch
OG0003746-1.reroot	0.122756	Jre
OG0003746-1.reroot	0.1263415	Jre
OG0003746-1.reroot	0.029111	Rch
OG0003746-1.reroot	0.0461595	Rch
OG0003749-1.reroot	0.07214775	Jre
OG0003749-1.reroot	0.09638325	Jre
OG0003749-1.reroot	0.03180525	Rch
OG0003749-1.reroot	0.16141575	Rch
OG0003750-1.reroot	0.13944275	Jre
OG0003750-1.reroot	0.09981675	Jre
OG0003750-1.reroot	0.03778925	Rch
OG0003750-1.reroot	0.04419725	Rch
OG0003752-1.reroot	0.13561275	Jre
OG0003752-1.reroot	0.19289175	Jre
OG0003752-1.reroot	0.08084625	Rch
OG0003752-1.reroot	0.00892825	Rch
OG0003757-1.reroot	0.2916045	Jre
OG0003757-1.reroot	0.1786455	Jre
OG0003757-1.reroot	0.0732055	Rch
OG0003757-1.reroot	0.0682525	Rch
OG0003758-1.reroot	0.16531975	Jre
OG0003758-1.reroot	0.13010025	Jre
OG0003758-1.reroot	0.06560925	Rch
OG0003758-1.reroot	0.06009275	Rch
OG0003765-1.reroot	0.086077	Jre
OG0003765-1.reroot	0.1880585	Jre
OG0003765-1.reroot	0.138329	Rch
OG0003765-1.reroot	0.0363605	Rch
OG0003766-1.reroot	0.213944	Jre
OG0003766-1.reroot	0.1723925	Jre
OG0003766-1.reroot	0.088798	Rch
OG0003766-1.reroot	0.0640815	Rch
OG0003767-1.reroot	0.13874675	Jre
OG0003767-1.reroot	0.13518925	Jre
OG0003767-1.reroot	0.05680325	Rch
OG0003767-1.reroot	0.04559675	Rch
OG0003769-1.reroot	0.16134625	Jre
OG0003769-1.reroot	0.10694525	Jre
OG0003769-1.reroot	0.06907775	Rch
OG0003769-1.reroot	0.05313575	Rch
OG0003778-1.reroot	0.17177025	Jre
OG0003778-1.reroot	0.13949625	Jre
OG0003778-1.reroot	0.03191975	Rch
OG0003778-1.reroot	0.02611875	Rch
OG0003787-1.reroot	0.0990965	Jre
OG0003787-1.reroot	0.131591	Jre
OG0003787-1.reroot	0.0590485	Rch
OG0003787-1.reroot	0.041237	Rch
OG0003792-1.reroot	0.10823635	Jre
OG0003792-1.reroot	0.11696635	Jre
OG0003792-1.reroot	0.04250365	Rch
OG0003792-1.reroot	0.02826965	Rch
OG0003796-1.reroot	0.10245775	Jre
OG0003796-1.reroot	0.11431275	Jre
OG0003796-1.reroot	0.05674825	Rch
OG0003796-1.reroot	0.05349725	Rch
OG0003797-1.reroot	0.15724025	Jre
OG0003797-1.reroot	0.14779375	Jre
OG0003797-1.reroot	0.03813175	Rch
OG0003797-1.reroot	0.06909325	Rch
OG0003798-1.reroot	0.11107075	Jre
OG0003798-1.reroot	0.11572925	Jre
OG0003798-1.reroot	0.04677825	Rch
OG0003798-1.reroot	0.05361875	Rch
OG0003803-1.reroot	0.198532	Jre
OG0003803-1.reroot	0.1981295	Jre
OG0003803-1.reroot	0.073768	Rch
OG0003803-1.reroot	0.0568025	Rch
OG0003805-1.reroot	0.1181245	Jre
OG0003805-1.reroot	0.103864	Jre
OG0003805-1.reroot	0.0334735	Rch
OG0003805-1.reroot	0.030702	Rch
OG0003808-1.reroot	0.10793	Jre
OG0003808-1.reroot	0.120168	Jre
OG0003808-1.reroot	0.07478	Rch
OG0003808-1.reroot	0.050048	Rch
OG0003809-1.reroot	0.10012355	Jre
OG0003809-1.reroot	0.13191705	Jre
OG0003809-1.reroot	0.05360245	Rch
OG0003809-1.reroot	0.03521795	Rch
OG0003815-1.reroot	0.139872	Jre
OG0003815-1.reroot	0.1348845	Jre
OG0003815-1.reroot	0.054505	Rch
OG0003815-1.reroot	0.0583995	Rch
OG0003824-1.reroot	0.12088375	Jre
OG0003824-1.reroot	0.17660125	Jre
OG0003824-1.reroot	0.04047625	Rch
OG0003824-1.reroot	0.03049375	Rch
OG0003825-1.reroot	0.1586045	Jre
OG0003825-1.reroot	0.1862945	Jre
OG0003825-1.reroot	0.0439455	Rch
OG0003825-1.reroot	0.0420775	Rch
OG0003837-1.reroot	0.10251175	Jre
OG0003837-1.reroot	0.17680725	Jre
OG0003837-1.reroot	0.03777725	Rch
OG0003837-1.reroot	0.06382675	Rch
OG0003841-1.reroot	0.15425325	Jre
OG0003841-1.reroot	0.14003625	Jre
OG0003841-1.reroot	0.07346075	Rch
OG0003841-1.reroot	0.02915075	Rch
OG0003842-1.reroot	0.10803725	Jre
OG0003842-1.reroot	0.14883475	Jre
OG0003842-1.reroot	0.04873675	Rch
OG0003842-1.reroot	0.05836025	Rch
OG0003844-1.reroot	0.15967575	Jre
OG0003844-1.reroot	0.12113225	Jre
OG0003844-1.reroot	0.04430025	Rch
OG0003844-1.reroot	0.04424175	Rch
OG0003845-1.reroot	0.17069875	Jre
OG0003845-1.reroot	0.21410325	Jre
OG0003845-1.reroot	0.01706025	Rch
OG0003845-1.reroot	0.02008375	Rch
OG0003846-1.reroot	0.13232925	Jre
OG0003846-1.reroot	0.20609025	Jre
OG0003846-1.reroot	0.06200375	Rch
OG0003846-1.reroot	0.02781775	Rch
OG0003858-1.reroot	0.2525315	Jre
OG0003858-1.reroot	0.1096715	Jre
OG0003858-1.reroot	0.1184825	Rch
OG0003858-1.reroot	0.0869395	Rch
OG0003859-1.reroot	0.14659775	Jre
OG0003859-1.reroot	0.15486325	Jre
OG0003859-1.reroot	0.04697025	Rch
OG0003859-1.reroot	0.02520375	Rch
OG0003866-1.reroot	0.133069	Jre
OG0003866-1.reroot	0.124091	Jre
OG0003866-1.reroot	0.047474	Rch
OG0003866-1.reroot	0.044963	Rch
OG0003870-1.reroot	0.25312725	Jre
OG0003870-1.reroot	0.14276575	Jre
OG0003870-1.reroot	0.06473575	Rch
OG0003870-1.reroot	0.05162225	Rch
OG0003875-1.reroot	0.29283175	Jre
OG0003875-1.reroot	0.11602825	Jre
OG0003875-1.reroot	0.07010125	Rch
OG0003875-1.reroot	0.11345075	Rch
OG0003877-1.reroot	0.162654	Jre
OG0003877-1.reroot	0.1494935	Jre
OG0003877-1.reroot	0.058845	Rch
OG0003877-1.reroot	0.0315155	Rch
OG0003885-1.reroot	0.05801375	Jre
OG0003885-1.reroot	0.12659775	Jre
OG0003885-1.reroot	0.05169325	Rch
OG0003885-1.reroot	0.04507625	Rch
OG0003892-1.reroot	0.12770875	Jre
OG0003892-1.reroot	0.15359525	Jre
OG0003892-1.reroot	0.02645625	Rch
OG0003892-1.reroot	0.03419575	Rch
OG0003894-1.reroot	0.12510025	Jre
OG0003894-1.reroot	0.13595125	Jre
OG0003894-1.reroot	0.05183275	Rch
OG0003894-1.reroot	0.09461475	Rch
OG0003898-1.reroot	0.13670575	Jre
OG0003898-1.reroot	0.10549025	Jre
OG0003898-1.reroot	0.05766625	Rch
OG0003898-1.reroot	0.03223975	Rch
OG0003900-1.reroot	0.157063	Jre
OG0003900-1.reroot	0.113713	Jre
OG0003900-1.reroot	0.040463	Rch
OG0003900-1.reroot	0.042092	Rch
OG0003908-1.reroot	0.11713325	Jre
OG0003908-1.reroot	0.15277475	Jre
OG0003908-1.reroot	0.04663875	Rch
OG0003908-1.reroot	0.02353525	Rch
OG0003916-1.reroot	0.1824	Jre
OG0003916-1.reroot	0.2099715	Jre
OG0003916-1.reroot	0.018201	Rch
OG0003916-1.reroot	0.0140335	Rch
OG0003924-1.reroot	0.15331075	Jre
OG0003924-1.reroot	0.11753875	Jre
OG0003924-1.reroot	0.02464225	Rch
OG0003924-1.reroot	0.05531425	Rch
OG0003925-1.reroot	0.14179125	Jre
OG0003925-1.reroot	0.25371375	Jre
OG0003925-1.reroot	0.02397675	Rch
OG0003925-1.reroot	0.06700825	Rch
OG0003926-1.reroot	0.1841545	Jre
OG0003926-1.reroot	0.1202805	Jre
OG0003926-1.reroot	0.0706385	Rch
OG0003926-1.reroot	0.0480345	Rch
OG0003932-1.reroot	0.1831795	Jre
OG0003932-1.reroot	0.2206875	Jre
OG0003932-1.reroot	0.0836105	Rch
OG0003932-1.reroot	0.0281835	Rch
OG0003933-1.reroot	0.2241475	Jre
OG0003933-1.reroot	0.156448	Jre
OG0003933-1.reroot	0.0567185	Rch
OG0003933-1.reroot	0.072611	Rch
OG0003936-1.reroot	0.10683475	Jre
OG0003936-1.reroot	0.21031975	Jre
OG0003936-1.reroot	0.01584625	Rch
OG0003936-1.reroot	0.01506425	Rch
OG0003946-1.reroot	0.12249775	Jre
OG0003946-1.reroot	0.11210075	Jre
OG0003946-1.reroot	0.03491825	Rch
OG0003946-1.reroot	0.04847925	Rch
[truncated: 4,546 more rows]
