# Supplementary material for: Genome structure-based Juglandaceae phylogenies contradict alignment-based phylogenies and substitution rates vary with DNA repair genes
Source: Nat Commun. 2023 Feb 4;14:617. doi: 10.1038/s41467-023-36247-z (PMC9899254; doi:10.1038/s41467-023-36247-z)
Supplement: Supplementary file 14 — Source Data [file 41467_2023_36247_MOESM14_ESM.zip › Fig4b.compare.Rch.Jre.kaks.txt]

OG0000496-1.reroot	0.2249985	Jre
OG0000496-1.reroot	0.0266435	Jre
OG0000496-1.reroot	0.1694305	Rch
OG0000496-1.reroot	0.1020135	Rch
OG0000500-1.reroot	0.0688805	Jre
OG0000500-1.reroot	0.075576	Jre
OG0000500-1.reroot	0.1286855	Rch
OG0000500-1.reroot	0.113264	Rch
OG0000508-1.reroot	0.0494844	Jre
OG0000508-1.reroot	0.02984905	Jre
OG0000508-1.reroot	0.0988176	Rch
OG0000508-1.reroot	0.06488725	Rch
OG0000549-2.reroot	0.0860015	Jre
OG0000549-2.reroot	0.0936005	Jre
OG0000549-2.reroot	0.0848555	Rch
OG0000549-2.reroot	0.1075885	Rch
OG0000612-1.reroot	0.019484725	Jre
OG0000612-1.reroot	0.017284775	Jre
OG0000612-1.reroot	0.059434575	Rch
OG0000612-1.reroot	0.094020225	Rch
OG0000825-1.reroot	0.3226581	Jre
OG0000825-1.reroot	0.060795	Jre
OG0000825-1.reroot	0.0895709	Rch
OG0000825-1.reroot	0.0332279	Rch
OG0000882-1.reroot	0.37611725	Jre
OG0000882-1.reroot	0.16449875	Jre
OG0000882-1.reroot	0.30191475	Rch
OG0000882-1.reroot	0.20896325	Rch
OG0001006-1.reroot	0.0155123	Jre
OG0001006-1.reroot	0.0677495	Jre
OG0001006-1.reroot	0.0518109	Rch
OG0001006-1.reroot	0.0723155	Rch
OG0001101-1.reroot	0.00944249999999999	Jre
OG0001101-1.reroot	0.2200745	Rch
OG0001711-1.reroot	0.1959615	Jre
OG0001711-1.reroot	0.0668335	Jre
OG0001711-1.reroot	0.2158605	Rch
OG0001711-1.reroot	0.1422995	Rch
OG0001727-1.reroot	0.04746775	Jre
OG0001727-1.reroot	0.06205625	Jre
OG0001727-1.reroot	0.06370225	Rch
OG0001727-1.reroot	0.06400875	Rch
OG0001729-1.reroot	0.257842	Jre
OG0001729-1.reroot	0.331321	Jre
OG0001729-1.reroot	0.168823	Rch
OG0001729-1.reroot	0.244343	Rch
OG0001747-1.reroot	0.10668375	Jre
OG0001747-1.reroot	0.15368275	Jre
OG0001747-1.reroot	0.13149225	Rch
OG0001747-1.reroot	0.09815425	Rch
OG0001754-1.reroot	0.0762645	Jre
OG0001754-1.reroot	0.076811	Jre
OG0001754-1.reroot	0.0910075	Rch
OG0001754-1.reroot	0.132965	Rch
OG0001769-1.reroot	0.03377	Jre
OG0001769-1.reroot	0.069869	Rch
OG0001778-1.reroot	0.0570073	Jre
OG0001778-1.reroot	0.0439559	Jre
OG0001778-1.reroot	0.0669627	Rch
OG0001778-1.reroot	0.0554188	Rch
OG0001788-1.reroot	0.097995	Jre
OG0001788-1.reroot	0.070802	Rch
OG0001826-1.reroot	0.2042025	Jre
OG0001826-1.reroot	0.044571	Jre
OG0001826-1.reroot	0.1219945	Rch
OG0001826-1.reroot	0.107356	Rch
OG0001864-1.reroot	0.11006825	Jre
OG0001864-1.reroot	0.11194775	Jre
OG0001864-1.reroot	0.12776775	Rch
OG0001864-1.reroot	0.12033425	Rch
OG0001982-1.reroot	0.1343335	Jre
OG0001982-1.reroot	0.093826	Jre
OG0001982-1.reroot	0.1335985	Rch
OG0001982-1.reroot	0.097626	Rch
OG0002030-1.reroot	0.20691525	Jre
OG0002030-1.reroot	0.11035575	Jre
OG0002030-1.reroot	0.16641175	Rch
OG0002030-1.reroot	0.12762425	Rch
OG0002037-1.reroot	0.026694525	Jre
OG0002037-1.reroot	0.017903925	Jre
OG0002037-1.reroot	0.038648975	Rch
OG0002037-1.reroot	0.032973575	Rch
OG0002044-1.reroot	0.10787825	Jre
OG0002044-1.reroot	0.17684075	Jre
OG0002044-1.reroot	0.22853375	Rch
OG0002044-1.reroot	0.21494925	Rch
OG0002046-1.reroot	0.2696225	Jre
OG0002046-1.reroot	0.3262475	Jre
OG0002046-1.reroot	0.2725345	Rch
OG0002046-1.reroot	0.3370025	Rch
OG0002049-1.reroot	0.0244631	Jre
OG0002049-1.reroot	0.0533538	Jre
OG0002049-1.reroot	0.0512478	Rch
OG0002049-1.reroot	0.0348084	Rch
OG0002060-1.reroot	0.2951405	Jre
OG0002060-1.reroot	0.20976	Jre
OG0002060-1.reroot	0.2466575	Rch
OG0002060-1.reroot	0.276511	Rch
OG0002085-1.reroot	0.18561425	Jre
OG0002085-1.reroot	0.15259025	Jre
OG0002085-1.reroot	0.12918475	Rch
OG0002085-1.reroot	0.14645975	Rch
OG0002102-1.reroot	0.281207	Jre
OG0002102-1.reroot	0.321163	Jre
OG0002102-1.reroot	0.24512	Rch
OG0002102-1.reroot	0.222384	Rch
OG0002109-1.reroot	0.18038225	Jre
OG0002109-1.reroot	0.14802075	Jre
OG0002109-1.reroot	0.19569375	Rch
OG0002109-1.reroot	0.18990025	Rch
OG0002165-1.reroot	0.1185145	Jre
OG0002165-1.reroot	0.165965	Jre
OG0002165-1.reroot	0.0877425	Rch
OG0002165-1.reroot	0.102492	Rch
OG0002190-1.reroot	0.138363	Jre
OG0002190-1.reroot	0.18137	Jre
OG0002190-1.reroot	0.19252	Rch
OG0002190-1.reroot	0.260417	Rch
OG0002213-1.reroot	0.2239035	Jre
OG0002213-1.reroot	0.3688475	Rch
OG0002231-1.reroot	0.04356475	Jre
OG0002231-1.reroot	0.06996925	Jre
OG0002231-1.reroot	0.10809025	Rch
OG0002231-1.reroot	0.17163075	Rch
OG0002283-1.reroot	0.12586825	Jre
OG0002283-1.reroot	0.15029575	Jre
OG0002283-1.reroot	0.15946775	Rch
OG0002283-1.reroot	0.15283025	Rch
OG0002288-1.reroot	0.06873075	Jre
OG0002288-1.reroot	0.12528325	Jre
OG0002288-1.reroot	0.09655925	Rch
OG0002288-1.reroot	0.14918575	Rch
OG0002379-1.reroot	0.158957	Jre
OG0002379-1.reroot	0.133743	Jre
OG0002379-1.reroot	0.173708	Rch
OG0002379-1.reroot	0.149695	Rch
OG0002386-1.reroot	0.16009725	Jre
OG0002386-1.reroot	0.29989475	Jre
OG0002386-1.reroot	0.20158875	Rch
OG0002386-1.reroot	0.28302125	Rch
OG0002387-1.reroot	0.125346	Jre
OG0002387-1.reroot	0.0880965	Jre
OG0002387-1.reroot	0.125841	Rch
OG0002387-1.reroot	0.0841385	Rch
OG0002418-1.reroot	0.10398225	Jre
OG0002418-1.reroot	0.06293325	Jre
OG0002418-1.reroot	0.07705675	Rch
OG0002418-1.reroot	0.10445575	Rch
OG0002430-1.reroot	0.15082675	Jre
OG0002430-1.reroot	0.15968925	Jre
OG0002430-1.reroot	0.15537725	Rch
OG0002430-1.reroot	0.21619075	Rch
OG0002442-1.reroot	0.14743	Jre
OG0002442-1.reroot	0.128196	Jre
OG0002442-1.reroot	0.15293	Rch
OG0002442-1.reroot	0.205455	Rch
OG0002485-1.reroot	0.09701675	Jre
OG0002485-1.reroot	0.05471875	Jre
OG0002485-1.reroot	0.09165825	Rch
OG0002485-1.reroot	0.08784325	Rch
OG0002492-1.reroot	0.4276345	Jre
OG0002492-1.reroot	0.458253	Jre
OG0002492-1.reroot	0.2731745	Rch
OG0002492-1.reroot	0.254254	Rch
OG0002502-1.reroot	0.228405	Jre
OG0002502-1.reroot	0.2915865	Jre
OG0002502-1.reroot	0.131245	Rch
OG0002502-1.reroot	0.1346755	Rch
OG0002520-1.reroot	0.0624675	Jre
OG0002520-1.reroot	0.146323	Jre
OG0002520-1.reroot	0.1108275	Rch
OG0002520-1.reroot	0.082051	Rch
OG0002585-1.reroot	0.03947575	Jre
OG0002585-1.reroot	0.33447725	Jre
OG0002585-1.reroot	0.10623225	Rch
OG0002585-1.reroot	0.19932375	Rch
OG0002594-1.reroot	0.092052	Jre
OG0002594-1.reroot	0.1150285	Jre
OG0002594-1.reroot	0.131374	Rch
OG0002594-1.reroot	0.1100975	Rch
OG0002595-1.reroot	0.23267925	Jre
OG0002595-1.reroot	0.34185025	Jre
OG0002595-1.reroot	0.22715175	Rch
OG0002595-1.reroot	0.29074175	Rch
OG0002600-1.reroot	0.1896025	Jre
OG0002600-1.reroot	0.1391555	Jre
OG0002600-1.reroot	0.1222615	Rch
OG0002600-1.reroot	0.1295155	Rch
OG0002608-1.reroot	0.056852	Jre
OG0002608-1.reroot	0.132179	Jre
OG0002608-1.reroot	0.173417	Rch
OG0002608-1.reroot	0.222852	Rch
OG0002615-1.reroot	0.10721675	Jre
OG0002615-1.reroot	0.09765875	Jre
OG0002615-1.reroot	0.10989525	Rch
OG0002615-1.reroot	0.11015925	Rch
OG0002637-1.reroot	0.1968525	Jre
OG0002637-1.reroot	0.1711725	Jre
OG0002637-1.reroot	0.2136395	Rch
OG0002637-1.reroot	0.2082905	Rch
OG0002639-1.reroot	0.06365775	Jre
OG0002639-1.reroot	0.05348875	Jre
OG0002639-1.reroot	0.06201725	Rch
OG0002639-1.reroot	0.08862025	Rch
OG0002649-1.reroot	0.180838	Jre
OG0002649-1.reroot	0.4275055	Jre
OG0002649-1.reroot	0.218826	Rch
OG0002649-1.reroot	0.2783585	Rch
OG0002659-1.reroot	0.128251	Jre
OG0002659-1.reroot	0.1200585	Jre
OG0002659-1.reroot	0.153029	Rch
OG0002659-1.reroot	0.1548345	Rch
OG0002664-1.reroot	0.0379985	Jre
OG0002664-1.reroot	0.0826595	Rch
OG0002726-1.reroot	0.0865455	Jre
OG0002726-1.reroot	0.104987	Jre
OG0002726-1.reroot	0.0913095	Rch
OG0002726-1.reroot	0.103494	Rch
OG0002738-1.reroot	0.20419925	Jre
OG0002738-1.reroot	0.19104225	Jre
OG0002738-1.reroot	0.10375675	Rch
OG0002738-1.reroot	0.14440875	Rch
OG0002748-1.reroot	0.08265425	Jre
OG0002748-1.reroot	0.07931975	Jre
OG0002748-1.reroot	0.07959375	Rch
OG0002748-1.reroot	0.09469125	Rch
OG0002779-1.reroot	0.07584175	Jre
OG0002779-1.reroot	0.13651225	Jre
OG0002779-1.reroot	0.17429325	Rch
OG0002779-1.reroot	0.16543875	Rch
OG0002783-1.reroot	0.2589125	Jre
OG0002783-1.reroot	0.1642835	Rch
OG0002806-1.reroot	0.2291385	Jre
OG0002806-1.reroot	0.170116	Jre
OG0002806-1.reroot	0.2106655	Rch
OG0002806-1.reroot	0.187832	Rch
OG0002809-1.reroot	0.24636425	Jre
OG0002809-1.reroot	0.38176825	Jre
OG0002809-1.reroot	0.25289075	Rch
OG0002809-1.reroot	0.26070875	Rch
OG0002813-1.reroot	0.1631825	Jre
OG0002813-1.reroot	0.1069645	Jre
OG0002813-1.reroot	0.0993395	Rch
OG0002813-1.reroot	0.0888355	Rch
OG0002845-1.reroot	0.296123	Jre
OG0002845-1.reroot	0.199439	Jre
OG0002845-1.reroot	0.217094	Rch
OG0002845-1.reroot	0.214627	Rch
OG0002866-1.reroot	0.08371525	Jre
OG0002866-1.reroot	0.12269075	Jre
OG0002866-1.reroot	0.08600675	Rch
OG0002866-1.reroot	0.09725225	Rch
OG0002874-1.reroot	0.084601	Jre
OG0002874-1.reroot	0.076603	Rch
OG0002889-1.reroot	0.15566525	Jre
OG0002889-1.reroot	0.13037975	Jre
OG0002889-1.reroot	0.17780575	Rch
OG0002889-1.reroot	0.16086825	Rch
OG0002923-1.reroot	0.08293325	Jre
OG0002923-1.reroot	0.07488225	Jre
OG0002923-1.reroot	0.07828875	Rch
OG0002923-1.reroot	0.04832575	Rch
OG0002981-1.reroot	0.20157275	Jre
OG0002981-1.reroot	0.47541875	Jre
OG0002981-1.reroot	0.17883925	Rch
OG0002981-1.reroot	0.29099525	Rch
OG0002983-1.reroot	0.15256375	Jre
OG0002983-1.reroot	0.13303875	Jre
OG0002983-1.reroot	0.12954125	Rch
OG0002983-1.reroot	0.12673825	Rch
OG0002996-1.reroot	0.069524	Jre
OG0002996-1.reroot	0.060813	Jre
OG0002996-1.reroot	0.124145	Rch
OG0002996-1.reroot	0.157872	Rch
OG0003014-1.reroot	0.07745875	Jre
OG0003014-1.reroot	0.12209775	Jre
OG0003014-1.reroot	0.10195025	Rch
OG0003014-1.reroot	0.16339425	Rch
OG0003015-1.reroot	0.089545	Jre
OG0003015-1.reroot	0.127631	Rch
OG0003029-1.reroot	0.1979995	Jre
OG0003029-1.reroot	0.1878475	Jre
OG0003029-1.reroot	0.2928045	Rch
OG0003029-1.reroot	0.2012245	Rch
OG0003072-1.reroot	0.2053175	Jre
OG0003072-1.reroot	0.191342	Jre
OG0003072-1.reroot	0.2554485	Rch
OG0003072-1.reroot	0.185354	Rch
OG0003148-1.reroot	0.13610875	Jre
OG0003148-1.reroot	0.23496475	Jre
OG0003148-1.reroot	0.19015225	Rch
OG0003148-1.reroot	0.20248025	Rch
OG0003153-1.reroot	0.0614164	Jre
OG0003153-1.reroot	0.0532936	Rch
OG0003161-1.reroot	0.06158025	Jre
OG0003161-1.reroot	0.12157375	Jre
OG0003161-1.reroot	0.07091675	Rch
OG0003161-1.reroot	0.11127725	Rch
OG0003175-1.reroot	0.1993185	Jre
OG0003175-1.reroot	0.1951475	Rch
OG0003261-1.reroot	0.055602	Jre
OG0003261-1.reroot	0.156694	Jre
OG0003261-1.reroot	0.04586	Rch
OG0003261-1.reroot	0.163221	Rch
OG0003281-1.reroot	0.21639025	Jre
OG0003281-1.reroot	0.04620625	Jre
OG0003281-1.reroot	0.13908675	Rch
OG0003281-1.reroot	0.16302875	Rch
OG0003295-1.reroot	0.08294575	Jre
OG0003295-1.reroot	0.16229725	Jre
OG0003295-1.reroot	0.12669325	Rch
OG0003295-1.reroot	0.16299775	Rch
OG0003311-1.reroot	0.05892675	Jre
OG0003311-1.reroot	0.05805475	Jre
OG0003311-1.reroot	0.06384025	Rch
OG0003311-1.reroot	0.09823425	Rch
OG0003312-1.reroot	0.13336825	Jre
OG0003312-1.reroot	0.17407775	Jre
OG0003312-1.reroot	0.11024675	Rch
OG0003312-1.reroot	0.17447325	Rch
OG0003337-1.reroot	0.030638825	Jre
OG0003337-1.reroot	0.045425275	Jre
OG0003337-1.reroot	0.063200075	Rch
OG0003337-1.reroot	0.055410725	Rch
OG0003363-1.reroot	0.0227755	Jre
OG0003363-1.reroot	0.118085	Jre
OG0003363-1.reroot	0.1328595	Rch
OG0003363-1.reroot	0.191616	Rch
OG0003366-1.reroot	0.2898195	Jre
OG0003366-1.reroot	0.2501765	Jre
OG0003366-1.reroot	0.2095115	Rch
OG0003366-1.reroot	0.2580195	Rch
OG0003367-1.reroot	0.17554475	Jre
OG0003367-1.reroot	0.14717825	Jre
OG0003367-1.reroot	0.17244425	Rch
OG0003367-1.reroot	0.18805475	Rch
OG0003409-1.reroot	0.13848425	Jre
OG0003409-1.reroot	0.13956825	Jre
OG0003409-1.reroot	0.19014375	Rch
OG0003409-1.reroot	0.20056575	Rch
OG0003463-1.reroot	0.04663625	Jre
OG0003463-1.reroot	0.07097525	Jre
OG0003463-1.reroot	0.06520675	Rch
OG0003463-1.reroot	0.07914175	Rch
OG0003504-1.reroot	0.1794435	Jre
OG0003504-1.reroot	0.1207185	Rch
OG0003510-1.reroot	0.10565525	Jre
OG0003510-1.reroot	0.10358575	Jre
OG0003510-1.reroot	0.10903875	Rch
OG0003510-1.reroot	0.13279625	Rch
OG0003537-1.reroot	0.131167	Jre
OG0003537-1.reroot	0.1491925	Jre
OG0003537-1.reroot	0.119318	Rch
OG0003537-1.reroot	0.1420045	Rch
OG0003548-1.reroot	0.20492	Jre
OG0003548-1.reroot	0.0835455	Jre
OG0003548-1.reroot	0.165041	Rch
OG0003548-1.reroot	0.1673785	Rch
OG0003551-1.reroot	0.2800315	Jre
OG0003551-1.reroot	0.195261	Jre
OG0003551-1.reroot	0.2528865	Rch
OG0003551-1.reroot	0.237793	Rch
OG0003558-1.reroot	0.1321135	Jre
OG0003558-1.reroot	0.135323	Jre
OG0003558-1.reroot	0.1862255	Rch
OG0003558-1.reroot	0.169484	Rch
OG0003581-1.reroot	0.19638925	Jre
OG0003581-1.reroot	0.11953825	Jre
OG0003581-1.reroot	0.23516175	Rch
OG0003581-1.reroot	0.22825175	Rch
OG0003602-1.reroot	0.084685	Jre
OG0003602-1.reroot	0.119168	Jre
OG0003602-1.reroot	0.089236	Rch
OG0003602-1.reroot	0.106596	Rch
OG0003605-1.reroot	0.1350305	Jre
OG0003605-1.reroot	0.159317	Jre
OG0003605-1.reroot	0.1657835	Rch
OG0003605-1.reroot	0.213685	Rch
OG0003606-1.reroot	0.073774	Jre
OG0003606-1.reroot	0.12218	Jre
OG0003606-1.reroot	0.149284	Rch
OG0003606-1.reroot	0.142767	Rch
OG0003641-1.reroot	0.0869275	Jre
OG0003641-1.reroot	0.258292	Jre
OG0003641-1.reroot	0.1525285	Rch
OG0003641-1.reroot	0.142587	Rch
OG0003642-1.reroot	0.0732065	Jre
OG0003642-1.reroot	0.1212995	Rch
OG0003643-1.reroot	0.2289805	Jre
OG0003643-1.reroot	0.107467	Jre
OG0003643-1.reroot	0.1588025	Rch
OG0003643-1.reroot	0.097873	Rch
OG0003647-1.reroot	0.0842635	Jre
OG0003647-1.reroot	0.1463235	Jre
OG0003647-1.reroot	0.0793045	Rch
OG0003647-1.reroot	0.0783325	Rch
OG0003653-1.reroot	0.32176225	Jre
OG0003653-1.reroot	0.20503275	Jre
OG0003653-1.reroot	0.26163875	Rch
OG0003653-1.reroot	0.26997825	Rch
OG0003654-1.reroot	0.13504475	Jre
OG0003654-1.reroot	0.13686575	Jre
OG0003654-1.reroot	0.18254925	Rch
OG0003654-1.reroot	0.13097325	Rch
OG0003661-1.reroot	0.38779025	Jre
OG0003661-1.reroot	0.14090925	Jre
OG0003661-1.reroot	0.26480275	Rch
OG0003661-1.reroot	0.23608175	Rch
OG0003668-1.reroot	0.167889	Jre
OG0003668-1.reroot	0.197125	Rch
OG0003692-1.reroot	0.186239	Jre
OG0003692-1.reroot	0.157835	Rch
OG0003695-1.reroot	0.10640475	Jre
OG0003695-1.reroot	0.27277225	Jre
OG0003695-1.reroot	0.15033525	Rch
OG0003695-1.reroot	0.19466175	Rch
OG0003700-1.reroot	0.04209255	Jre
OG0003700-1.reroot	0.0702615	Jre
OG0003700-1.reroot	0.04735855	Rch
OG0003700-1.reroot	0.0645475	Rch
OG0003713-1.reroot	0.133638	Jre
OG0003713-1.reroot	0.170746	Rch
OG0003728-1.reroot	0.04041675	Jre
OG0003728-1.reroot	0.16941875	Jre
OG0003728-1.reroot	0.13687725	Rch
OG0003728-1.reroot	0.11918125	Rch
OG0003735-1.reroot	0.0786265	Jre
OG0003735-1.reroot	0.1238065	Rch
OG0003758-1.reroot	0.113578	Jre
OG0003758-1.reroot	0.136864	Jre
OG0003758-1.reroot	0.082643	Rch
OG0003758-1.reroot	0.160813	Rch
OG0003767-1.reroot	0.11443625	Jre
OG0003767-1.reroot	0.14801375	Jre
OG0003767-1.reroot	0.16290375	Rch
OG0003767-1.reroot	0.17461425	Rch
OG0003769-1.reroot	0.05326875	Jre
OG0003769-1.reroot	0.15566775	Jre
OG0003769-1.reroot	0.10734525	Rch
OG0003769-1.reroot	0.14100625	Rch
OG0003796-1.reroot	0.09346925	Jre
OG0003796-1.reroot	0.05122175	Jre
OG0003796-1.reroot	0.10507775	Rch
OG0003796-1.reroot	0.07846525	Rch
OG0003798-1.reroot	0.21994225	Jre
OG0003798-1.reroot	0.22802975	Jre
OG0003798-1.reroot	0.23153575	Rch
OG0003798-1.reroot	0.22752025	Rch
OG0003808-1.reroot	0.26073525	Jre
OG0003808-1.reroot	0.13479325	Jre
OG0003808-1.reroot	0.16642875	Rch
OG0003808-1.reroot	0.19359475	Rch
OG0003815-1.reroot	0.20680675	Jre
OG0003815-1.reroot	0.27226325	Jre
OG0003815-1.reroot	0.20774225	Rch
OG0003815-1.reroot	0.26099575	Rch
OG0003842-1.reroot	0.389742	Jre
OG0003842-1.reroot	0.243681	Jre
OG0003842-1.reroot	0.282719	Rch
OG0003842-1.reroot	0.280687	Rch
OG0003844-1.reroot	0.2811095	Jre
OG0003844-1.reroot	0.0751	Jre
OG0003844-1.reroot	0.1406015	Rch
OG0003844-1.reroot	0.127005	Rch
OG0003866-1.reroot	0.1370715	Jre
OG0003866-1.reroot	0.1765845	Jre
OG0003866-1.reroot	0.1537225	Rch
OG0003866-1.reroot	0.1630225	Rch
OG0003885-1.reroot	0.434291	Jre
OG0003885-1.reroot	0.152672	Jre
OG0003885-1.reroot	0.248028	Rch
OG0003885-1.reroot	0.184217	Rch
OG0003894-1.reroot	0.11525575	Jre
OG0003894-1.reroot	0.11573875	Jre
OG0003894-1.reroot	0.11150825	Rch
OG0003894-1.reroot	0.06563125	Rch
OG0003917-1.reroot	0.2116855	Jre
OG0003917-1.reroot	0.1643615	Rch
OG0003964-1.reroot	0.19141425	Jre
OG0003964-1.reroot	0.34022175	Jre
OG0003964-1.reroot	0.18774075	Rch
OG0003964-1.reroot	0.34399525	Rch
OG0003992-1.reroot	0.125702	Jre
OG0003992-1.reroot	0.253677	Jre
OG0003992-1.reroot	0.122649	Rch
OG0003992-1.reroot	0.249503	Rch
OG0004033-1.reroot	0.17149825	Jre
OG0004033-1.reroot	0.22024575	Jre
OG0004033-1.reroot	0.20365675	Rch
OG0004033-1.reroot	0.24485325	Rch
OG0004038-1.reroot	0.18189725	Jre
OG0004038-1.reroot	0.34174025	Jre
OG0004038-1.reroot	0.26366975	Rch
OG0004038-1.reroot	0.22701875	Rch
OG0004124-1.reroot	0.2041345	Jre
OG0004124-1.reroot	0.210829	Jre
OG0004124-1.reroot	0.2399185	Rch
OG0004124-1.reroot	0.213612	Rch
OG0004159-1.reroot	0.18473675	Jre
OG0004159-1.reroot	0.22727325	Jre
OG0004159-1.reroot	0.25850325	Rch
OG0004159-1.reroot	0.31197475	Rch
OG0004163-1.reroot	0.137692	Jre
OG0004163-1.reroot	0.156983	Jre
OG0004163-1.reroot	0.136279	Rch
OG0004163-1.reroot	0.121249	Rch
OG0004199-1.reroot	0.25185325	Jre
OG0004199-1.reroot	0.23071125	Jre
OG0004199-1.reroot	0.08058475	Rch
OG0004199-1.reroot	0.10152875	Rch
OG0004209-1.reroot	0.13927975	Jre
OG0004209-1.reroot	0.23219275	Jre
OG0004209-1.reroot	0.18958825	Rch
OG0004209-1.reroot	0.19702425	Rch
OG0004217-1.reroot	0.2425135	Jre
OG0004217-1.reroot	0.3780125	Jre
OG0004217-1.reroot	0.1751165	Rch
OG0004217-1.reroot	0.1830815	Rch
OG0004235-1.reroot	0.176928	Jre
OG0004235-1.reroot	0.186246	Jre
OG0004235-1.reroot	0.175026	Rch
OG0004235-1.reroot	0.201376	Rch
OG0004269-1.reroot	0.198618	Jre
OG0004269-1.reroot	0.384995	Jre
OG0004269-1.reroot	0.201769	Rch
OG0004269-1.reroot	0.291197	Rch
OG0004272-1.reroot	0.2453815	Jre
OG0004272-1.reroot	0.24606	Jre
OG0004272-1.reroot	0.2347865	Rch
OG0004272-1.reroot	0.29391	Rch
OG0004274-1.reroot	0.1465845	Jre
OG0004274-1.reroot	0.1834415	Rch
OG0004287-1.reroot	0.05901625	Jre
OG0004287-1.reroot	0.11687275	Jre
OG0004287-1.reroot	0.10543375	Rch
OG0004287-1.reroot	0.16461925	Rch
OG0004295-1.reroot	0.1975915	Jre
OG0004295-1.reroot	0.2064995	Rch
OG0004308-1.reroot	0.082372	Jre
OG0004308-1.reroot	0.113645	Jre
OG0004308-1.reroot	0.16771	Rch
OG0004308-1.reroot	0.089585	Rch
OG0004330-1.reroot	0.25893675	Jre
OG0004330-1.reroot	0.31128725	Jre
OG0004330-1.reroot	0.20732525	Rch
OG0004330-1.reroot	0.26547875	Rch
OG0004341-1.reroot	0.04774275	Jre
OG0004341-1.reroot	0.09451175	Jre
OG0004341-1.reroot	0.08099825	Rch
OG0004341-1.reroot	0.09772025	Rch
OG0004349-1.reroot	0.04597	Jre
OG0004349-1.reroot	0.1342805	Jre
OG0004349-1.reroot	0.118032	Rch
OG0004349-1.reroot	0.1305615	Rch
OG0004350-1.reroot	0.2390545	Jre
OG0004350-1.reroot	0.2058055	Rch
OG0004375-1.reroot	0.4033075	Jre
OG0004375-1.reroot	0.2906485	Rch
OG0004389-1.reroot	0.1565735	Jre
OG0004389-1.reroot	0.122938	Jre
OG0004389-1.reroot	0.1170585	Rch
OG0004389-1.reroot	0.11869	Rch
OG0004412-1.reroot	0.14798875	Jre
OG0004412-1.reroot	0.10055425	Jre
OG0004412-1.reroot	0.10155425	Rch
OG0004412-1.reroot	0.14780375	Rch
OG0004438-1.reroot	0.14656675	Jre
OG0004438-1.reroot	0.14974125	Jre
OG0004438-1.reroot	0.20287925	Rch
OG0004438-1.reroot	0.16484875	Rch
OG0004445-1.reroot	0.319693	Jre
OG0004445-1.reroot	0.1733675	Jre
OG0004445-1.reroot	0.289655	Rch
OG0004445-1.reroot	0.2613335	Rch
OG0004454-1.reroot	0.0911755	Jre
OG0004454-1.reroot	0.1187805	Rch
OG0004515-1.reroot	0.0247224	Jre
OG0004515-1.reroot	0.12547425	Jre
OG0004515-1.reroot	0.0556409	Rch
OG0004515-1.reroot	0.08454575	Rch
OG0004521-1.reroot	0.303089	Jre
OG0004521-1.reroot	0.153893	Rch
OG0004526-1.reroot	0.1074775	Jre
OG0004526-1.reroot	0.1078365	Jre
OG0004526-1.reroot	0.1066985	Rch
OG0004526-1.reroot	0.0937825	Rch
OG0004547-1.reroot	0.059023	Jre
OG0004547-1.reroot	0.2580675	Jre
OG0004547-1.reroot	0.257769	Rch
OG0004547-1.reroot	0.1975435	Rch
OG0004558-1.reroot	0.21546025	Jre
OG0004558-1.reroot	0.19728275	Jre
OG0004558-1.reroot	0.16156275	Rch
OG0004558-1.reroot	0.20121425	Rch
OG0004579-1.reroot	0.17260575	Jre
OG0004579-1.reroot	0.18886125	Jre
OG0004579-1.reroot	0.22592725	Rch
OG0004579-1.reroot	0.30459875	Rch
OG0004592-1.reroot	0.132062	Jre
OG0004592-1.reroot	0.155847	Rch
OG0004595-1.reroot	0.15895775	Jre
OG0004595-1.reroot	0.10883875	Jre
OG0004595-1.reroot	0.17199125	Rch
OG0004595-1.reroot	0.12051325	Rch
OG0004613-1.reroot	0.11210025	Jre
OG0004613-1.reroot	0.05255425	Jre
OG0004613-1.reroot	0.08563775	Rch
OG0004613-1.reroot	0.06848775	Rch
OG0004614-1.reroot	0.110831	Jre
OG0004614-1.reroot	0.130893	Rch
OG0004625-1.reroot	0.21209625	Jre
OG0004625-1.reroot	0.10630775	Jre
OG0004625-1.reroot	0.13391275	Rch
OG0004625-1.reroot	0.16997525	Rch
OG0004647-1.reroot	0.060695	Jre
OG0004647-1.reroot	0.209746	Jre
OG0004647-1.reroot	0.169267	Rch
OG0004647-1.reroot	0.179991	Rch
OG0004674-1.reroot	0.2023275	Jre
OG0004674-1.reroot	0.1628825	Rch
OG0004679-1.reroot	0.2376995	Jre
OG0004679-1.reroot	0.300755	Jre
OG0004679-1.reroot	0.2954085	Rch
OG0004679-1.reroot	0.219195	Rch
OG0004684-1.reroot	0.13122925	Jre
OG0004684-1.reroot	0.10096275	Jre
OG0004684-1.reroot	0.10559375	Rch
OG0004684-1.reroot	0.16124225	Rch
OG0004687-1.reroot	0.2167625	Jre
OG0004687-1.reroot	0.1663765	Jre
OG0004687-1.reroot	0.2996385	Rch
OG0004687-1.reroot	0.1567095	Rch
OG0004697-1.reroot	0.104439	Jre
OG0004697-1.reroot	0.0509445	Jre
OG0004697-1.reroot	0.117406	Rch
OG0004697-1.reroot	0.0535245	Rch
OG0004698-1.reroot	0.113331	Jre
OG0004698-1.reroot	0.1501065	Jre
OG0004698-1.reroot	0.16581	Rch
OG0004698-1.reroot	0.1814785	Rch
OG0004708-1.reroot	0.08553975	Jre
OG0004708-1.reroot	0.13463225	Jre
OG0004708-1.reroot	0.10882925	Rch
OG0004708-1.reroot	0.09699575	Rch
OG0004713-1.reroot	0.06146425	Jre
OG0004713-1.reroot	0.12078725	Jre
OG0004713-1.reroot	0.16770675	Rch
OG0004713-1.reroot	0.15350875	Rch
OG0004769-1.reroot	0.11517725	Jre
OG0004769-1.reroot	0.21923475	Jre
OG0004769-1.reroot	0.16878175	Rch
OG0004769-1.reroot	0.27904325	Rch
OG0004780-1.reroot	0.2938285	Jre
OG0004780-1.reroot	0.1555875	Jre
OG0004780-1.reroot	0.1778005	Rch
OG0004780-1.reroot	0.1612175	Rch
OG0004843-1.reroot	0.07788625	Jre
OG0004843-1.reroot	0.12277825	Jre
OG0004843-1.reroot	0.11187575	Rch
OG0004843-1.reroot	0.18679875	Rch
OG0004853-1.reroot	0.073494	Jre
OG0004853-1.reroot	0.080544	Rch
OG0004855-1.reroot	0.11321775	Jre
OG0004855-1.reroot	0.28408175	Jre
OG0004855-1.reroot	0.18411425	Rch
OG0004855-1.reroot	0.22814425	Rch
OG0004875-1.reroot	0.32003	Jre
OG0004875-1.reroot	0.140703	Rch
OG0004877-1.reroot	0.111382	Jre
OG0004877-1.reroot	0.069114	Rch
OG0004890-1.reroot	0.14454175	Jre
OG0004890-1.reroot	0.27476575	Jre
OG0004890-1.reroot	0.18410325	Rch
OG0004890-1.reroot	0.21075025	Rch
OG0004903-1.reroot	0.2819315	Jre
OG0004903-1.reroot	0.2913075	Rch
OG0004919-1.reroot	0.19098625	Jre
OG0004919-1.reroot	0.20293775	Jre
OG0004919-1.reroot	0.09912975	Rch
OG0004919-1.reroot	0.14801525	Rch
OG0004933-1.reroot	0.0458485	Jre
OG0004933-1.reroot	0.1177285	Rch
OG0004955-1.reroot	0.154541	Jre
OG0004955-1.reroot	0.206917	Jre
OG0004955-1.reroot	0.191499	Rch
OG0004955-1.reroot	0.176079	Rch
OG0004960-1.reroot	0.164998	Jre
OG0004960-1.reroot	0.266723	Rch
OG0004984-1.reroot	0.2091645	Jre
OG0004984-1.reroot	0.1299095	Rch
OG0005006-1.reroot	0.09956525	Jre
OG0005006-1.reroot	0.14017025	Jre
OG0005006-1.reroot	0.11370675	Rch
OG0005006-1.reroot	0.07687075	Rch
OG0005007-1.reroot	0.1058525	Jre
OG0005007-1.reroot	0.100717	Jre
OG0005007-1.reroot	0.0955385	Rch
OG0005007-1.reroot	0.191721	Rch
OG0005022-1.reroot	0.1189275	Jre
OG0005022-1.reroot	0.331145	Jre
OG0005022-1.reroot	0.1518685	Rch
OG0005022-1.reroot	0.244784	Rch
OG0005039-1.reroot	0.22190725	Jre
OG0005039-1.reroot	0.44903025	Jre
OG0005039-1.reroot	0.23067375	Rch
OG0005039-1.reroot	0.30997975	Rch
OG0005086-1.reroot	0.2483415	Jre
OG0005086-1.reroot	0.1634805	Rch
OG0005087-1.reroot	0.0276815	Jre
OG0005087-1.reroot	0.1163305	Rch
OG0005097-1.reroot	0.1355585	Jre
OG0005097-1.reroot	0.17189	Jre
OG0005097-1.reroot	0.1544155	Rch
OG0005097-1.reroot	0.224277	Rch
OG0005100-1.reroot	0.3543675	Jre
OG0005100-1.reroot	0.3057325	Rch
OG0005103-1.reroot	0.095389	Jre
OG0005103-1.reroot	0.093874	Rch
OG0005108-1.reroot	0.075742	Jre
OG0005108-1.reroot	0.115219	Rch
OG0005113-1.reroot	0.1985535	Jre
OG0005113-1.reroot	0.1588795	Jre
OG0005113-1.reroot	0.2011965	Rch
OG0005113-1.reroot	0.1885755	Rch
OG0005117-1.reroot	0.1277615	Jre
OG0005117-1.reroot	0.0683615	Jre
OG0005117-1.reroot	0.1484405	Rch
OG0005117-1.reroot	0.0879455	Rch
OG0005121-1.reroot	0.05927	Jre
OG0005121-1.reroot	0.086789	Rch
OG0005137-1.reroot	0.1369435	Jre
OG0005137-1.reroot	0.0934205	Rch
OG0005141-1.reroot	0.1374655	Jre
OG0005141-1.reroot	0.1083615	Rch
OG0005152-1.reroot	0.2007385	Jre
OG0005152-1.reroot	0.1469885	Rch
OG0005174-1.reroot	0.1207655	Jre
OG0005174-1.reroot	0.1440105	Rch
OG0005209-1.reroot	0.194417	Jre
OG0005209-1.reroot	0.179203	Rch
OG0005225-1.reroot	0.02755625	Jre
OG0005225-1.reroot	0.33748375	Jre
OG0005225-1.reroot	0.20265175	Rch
OG0005225-1.reroot	0.25111025	Rch
OG0005230-1.reroot	0.1803735	Jre
OG0005230-1.reroot	0.210689	Jre
OG0005230-1.reroot	0.1674475	Rch
OG0005230-1.reroot	0.174055	Rch
OG0005241-1.reroot	0.211659	Jre
OG0005241-1.reroot	0.1694175	Jre
OG0005241-1.reroot	0.225425	Rch
OG0005241-1.reroot	0.1645275	Rch
OG0005251-1.reroot	0.194145	Jre
OG0005251-1.reroot	0.205841	Jre
OG0005251-1.reroot	0.149803	Rch
OG0005251-1.reroot	0.200154	Rch
OG0005266-1.reroot	0.202051	Jre
OG0005266-1.reroot	0.191457	Rch
OG0005286-1.reroot	0.169848	Jre
OG0005286-1.reroot	0.055237	Rch
OG0005289-1.reroot	0.14225175	Jre
OG0005289-1.reroot	0.23333925	Jre
OG0005289-1.reroot	0.19617825	Rch
OG0005289-1.reroot	0.19015575	Rch
OG0005330-1.reroot	0.245241	Jre
OG0005330-1.reroot	0.2464015	Jre
OG0005330-1.reroot	0.245112	Rch
OG0005330-1.reroot	0.2075385	Rch
OG0005349-1.reroot	0.3510585	Jre
OG0005349-1.reroot	0.2070755	Rch
OG0005364-1.reroot	0.21152	Jre
OG0005364-1.reroot	0.138213	Rch
OG0005365-1.reroot	0.09607375	Jre
OG0005365-1.reroot	0.15714125	Jre
OG0005365-1.reroot	0.16815725	Rch
OG0005365-1.reroot	0.17056275	Rch
OG0005373-1.reroot	0.09797875	Jre
OG0005373-1.reroot	0.18864175	Jre
OG0005373-1.reroot	0.10858325	Rch
OG0005373-1.reroot	0.14522925	Rch
OG0005387-1.reroot	0.1344185	Jre
OG0005387-1.reroot	0.1715945	Rch
OG0005392-1.reroot	0.1006165	Jre
OG0005392-1.reroot	0.1749085	Jre
OG0005392-1.reroot	0.0769305	Rch
OG0005392-1.reroot	0.1492025	Rch
OG0005411-1.reroot	0.0535685	Jre
OG0005411-1.reroot	0.1907185	Rch
OG0005426-1.reroot	0.1635085	Jre
OG0005426-1.reroot	0.2058455	Jre
OG0005426-1.reroot	0.1852605	Rch
OG0005426-1.reroot	0.1189595	Rch
OG0005430-1.reroot	0.0778535	Jre
OG0005430-1.reroot	0.2410575	Rch
OG0005436-1.reroot	0.157435	Jre
OG0005436-1.reroot	0.284585	Jre
OG0005436-1.reroot	0.119369	Rch
OG0005436-1.reroot	0.245701	Rch
OG0005446-1.reroot	0.06416975	Jre
OG0005446-1.reroot	0.22049775	Jre
OG0005446-1.reroot	0.15386025	Rch
OG0005446-1.reroot	0.20269325	Rch
OG0005459-1.reroot	0.196548	Jre
OG0005459-1.reroot	0.190957	Rch
OG0005472-1.reroot	0.21500925	Jre
OG0005472-1.reroot	0.24610775	Jre
OG0005472-1.reroot	0.24349875	Rch
OG0005472-1.reroot	0.22539825	Rch
OG0005481-1.reroot	0.04171975	Jre
OG0005481-1.reroot	0.07932725	Jre
OG0005481-1.reroot	0.08778725	Rch
OG0005481-1.reroot	0.09618175	Rch
OG0005498-1.reroot	0.2357745	Jre
OG0005498-1.reroot	0.2449985	Rch
OG0005500-1.reroot	0.161627	Jre
OG0005500-1.reroot	0.122058	Rch
OG0005515-1.reroot	0.10721925	Jre
OG0005515-1.reroot	0.09425425	Jre
OG0005515-1.reroot	0.32769075	Rch
OG0005515-1.reroot	0.26607775	Rch
OG0005521-1.reroot	0.448306	Jre
OG0005521-1.reroot	0.301116	Rch
OG0005540-1.reroot	0.227209	Jre
OG0005540-1.reroot	0.081469	Rch
OG0005552-1.reroot	0.22582075	Jre
OG0005552-1.reroot	0.32623825	Jre
OG0005552-1.reroot	0.31655025	Rch
OG0005552-1.reroot	0.30443775	Rch
OG0005558-1.reroot	0.3131885	Jre
OG0005558-1.reroot	0.1607035	Rch
OG0005567-1.reroot	0.05391825	Jre
OG0005567-1.reroot	0.13446975	Jre
OG0005567-1.reroot	0.05267775	Rch
OG0005567-1.reroot	0.10016625	Rch
OG0005586-1.reroot	0.16402575	Jre
OG0005586-1.reroot	0.22104925	Jre
OG0005586-1.reroot	0.17017025	Rch
OG0005586-1.reroot	0.19943975	Rch
OG0005590-1.reroot	0.178732	Jre
OG0005590-1.reroot	0.195189	Jre
OG0005590-1.reroot	0.238188	Rch
OG0005590-1.reroot	0.247011	Rch
OG0005602-1.reroot	0.060866	Jre
OG0005602-1.reroot	0.099972	Rch
OG0005607-1.reroot	0.080376	Jre
OG0005607-1.reroot	0.100666	Rch
OG0005619-1.reroot	0.1630605	Jre
OG0005619-1.reroot	0.120748	Jre
OG0005619-1.reroot	0.1413015	Rch
OG0005619-1.reroot	0.163952	Rch
OG0005634-1.reroot	0.29006	Jre
OG0005634-1.reroot	0.1964185	Jre
OG0005634-1.reroot	0.222969	Rch
OG0005634-1.reroot	0.2305995	Rch
OG0005654-1.reroot	0.2191145	Jre
OG0005654-1.reroot	0.1213475	Rch
OG0005687-1.reroot	0.157267	Jre
OG0005687-1.reroot	0.196883	Rch
OG0005731-1.reroot	0.157617	Jre
OG0005731-1.reroot	0.079959	Rch
OG0005789-1.reroot	0.22242675	Jre
OG0005789-1.reroot	0.18625325	Jre
OG0005789-1.reroot	0.17974925	Rch
OG0005789-1.reroot	0.30017475	Rch
OG0005811-1.reroot	0.078034	Jre
OG0005811-1.reroot	0.058629	Jre
OG0005811-1.reroot	0.080987	Rch
OG0005811-1.reroot	0.070602	Rch
OG0005812-1.reroot	0.27481	Jre
OG0005812-1.reroot	0.245443	Rch
OG0005820-1.reroot	0.12237	Jre
OG0005820-1.reroot	0.144907	Rch
OG0005834-1.reroot	0.1709965	Jre
OG0005834-1.reroot	0.0983305	Rch
OG0005844-1.reroot	0.1868845	Jre
OG0005844-1.reroot	0.185971	Jre
OG0005844-1.reroot	0.2262145	Rch
OG0005844-1.reroot	0.182247	Rch
OG0005875-1.reroot	0.17571225	Jre
OG0005875-1.reroot	0.15737525	Jre
OG0005875-1.reroot	0.12769575	Rch
OG0005875-1.reroot	0.10215575	Rch
OG0005889-1.reroot	0.196344	Jre
OG0005889-1.reroot	0.2182695	Jre
OG0005889-1.reroot	0.208346	Rch
OG0005889-1.reroot	0.1308985	Rch
OG0005903-1.reroot	0.091627	Jre
OG0005903-1.reroot	0.23524	Rch
OG0005905-1.reroot	0.1933855	Jre
OG0005905-1.reroot	0.2282625	Rch
OG0005921-1.reroot	0.14607575	Jre
OG0005921-1.reroot	0.15782825	Jre
OG0005921-1.reroot	0.13390025	Rch
OG0005921-1.reroot	0.13234575	Rch
OG0005933-1.reroot	0.07688625	Jre
OG0005933-1.reroot	0.19518825	Jre
OG0005933-1.reroot	0.09522775	Rch
OG0005933-1.reroot	0.13123575	Rch
OG0006001-1.reroot	0.111784	Jre
OG0006001-1.reroot	0.131927	Rch
OG0006005-1.reroot	0.1255975	Jre
OG0006005-1.reroot	0.0685925	Rch
OG0006007-1.reroot	0.2494935	Jre
OG0006007-1.reroot	0.3911065	Rch
OG0006025-1.reroot	0.2403325	Jre
OG0006025-1.reroot	0.1791265	Rch
OG0006034-1.reroot	0.07190775	Jre
OG0006034-1.reroot	0.17790525	Jre
OG0006034-1.reroot	0.10492825	Rch
OG0006034-1.reroot	0.08444775	Rch
OG0006037-1.reroot	0.207133	Jre
OG0006037-1.reroot	0.151229	Rch
OG0006059-1.reroot	0.10139	Jre
OG0006059-1.reroot	0.274138	Rch
OG0006073-1.reroot	0.182294	Jre
OG0006073-1.reroot	0.218042	Rch
OG0006088-1.reroot	0.3018565	Jre
OG0006088-1.reroot	0.2740815	Rch
OG0006102-1.reroot	0.2172595	Jre
OG0006102-1.reroot	0.1773335	Rch
OG0006111-1.reroot	0.20208	Jre
OG0006111-1.reroot	0.193026	Rch
OG0006129-1.reroot	0.1215875	Jre
OG0006129-1.reroot	0.1124165	Rch
OG0006138-1.reroot	0.310462	Jre
OG0006138-1.reroot	0.176631	Rch
OG0006145-1.reroot	0.180794	Jre
OG0006145-1.reroot	0.144004	Rch
OG0006148-1.reroot	0.0873935	Jre
OG0006148-1.reroot	0.2054815	Rch
OG0006149-1.reroot	0.108361	Jre
OG0006149-1.reroot	0.164857	Rch
OG0006168-1.reroot	0.344394	Jre
OG0006168-1.reroot	0.222864	Rch
OG0006175-1.reroot	0.0979635	Jre
OG0006175-1.reroot	0.1009445	Rch
OG0006193-1.reroot	0.099553	Jre
OG0006193-1.reroot	0.231166	Rch
OG0006207-1.reroot	0.074504	Jre
OG0006207-1.reroot	0.153467	Rch
OG0006266-1.reroot	0.20969	Jre
OG0006266-1.reroot	0.06292	Rch
OG0006271-1.reroot	0.0874745	Jre
OG0006271-1.reroot	0.0925995	Rch
OG0006273-1.reroot	0.2168095	Jre
OG0006273-1.reroot	0.3093125	Rch
OG0006312-1.reroot	0.14183375	Jre
OG0006312-1.reroot	0.17191625	Jre
OG0006312-1.reroot	0.14063125	Rch
OG0006312-1.reroot	0.16638475	Rch
OG0006325-1.reroot	0.04806405	Jre
OG0006325-1.reroot	0.08110795	Rch
OG0006326-1.reroot	0.230317	Jre
OG0006326-1.reroot	0.167872	Rch
OG0006350-1.reroot	0.1936805	Jre
OG0006350-1.reroot	0.3313595	Rch
OG0006353-1.reroot	0.13147	Jre
OG0006353-1.reroot	0.185752	Rch
OG0006386-1.reroot	0.1899535	Jre
OG0006386-1.reroot	0.1938805	Rch
OG0006417-1.reroot	0.06206525	Jre
OG0006417-1.reroot	0.39831175	Jre
OG0006417-1.reroot	0.18897875	Rch
OG0006417-1.reroot	0.21499125	Rch
OG0006434-1.reroot	0.1320695	Jre
OG0006434-1.reroot	0.0843045	Rch
OG0006471-1.reroot	0.0322787	Jre
OG0006471-1.reroot	0.0514353	Rch
OG0006487-1.reroot	0.028376	Jre
OG0006487-1.reroot	0.219017	Rch
OG0006526-1.reroot	0.332057	Jre
OG0006526-1.reroot	0.263814	Rch
OG0006534-1.reroot	0.2091885	Jre
OG0006534-1.reroot	0.1336205	Rch
OG0006550-1.reroot	0.2957975	Jre
OG0006550-1.reroot	0.2183425	Rch
OG0006558-1.reroot	0.0821085	Jre
OG0006558-1.reroot	0.0798635	Rch
OG0006559-1.reroot	0.255777	Jre
OG0006559-1.reroot	0.270094	Rch
OG0006561-1.reroot	0.1490795	Jre
OG0006561-1.reroot	0.1042035	Rch
OG0006565-1.reroot	0.11772925	Jre
OG0006565-1.reroot	0.11913825	Jre
OG0006565-1.reroot	0.09226475	Rch
OG0006565-1.reroot	0.13670875	Rch
OG0006575-1.reroot	0.2117095	Jre
OG0006575-1.reroot	0.2191285	Rch
OG0006641-1.reroot	0.126278	Jre
OG0006641-1.reroot	0.116161	Rch
OG0006661-1.reroot	0.0824665	Jre
OG0006661-1.reroot	0.0834495	Rch
OG0006675-1.reroot	0.18293925	Jre
OG0006675-1.reroot	0.21522825	Jre
OG0006675-1.reroot	0.17318175	Rch
OG0006675-1.reroot	0.22440675	Rch
OG0006684-1.reroot	0.1081585	Jre
OG0006684-1.reroot	0.1145935	Rch
OG0006694-1.reroot	0.166821	Jre
OG0006694-1.reroot	0.287236	Rch
OG0006705-1.reroot	0.2241775	Jre
OG0006705-1.reroot	0.2378505	Rch
OG0006725-1.reroot	0.183669	Jre
OG0006725-1.reroot	0.1469045	Jre
OG0006725-1.reroot	0.196784	Rch
OG0006725-1.reroot	0.2173475	Rch
OG0006728-1.reroot	0.19978325	Jre
OG0006728-1.reroot	0.19687725	Jre
OG0006728-1.reroot	0.21949375	Rch
OG0006728-1.reroot	0.18736475	Rch
OG0006732-1.reroot	0.08320925	Jre
OG0006732-1.reroot	0.06789025	Jre
OG0006732-1.reroot	0.09997775	Rch
OG0006732-1.reroot	0.11127075	Rch
OG0006745-1.reroot	0.313202	Jre
OG0006745-1.reroot	0.332756	Rch
OG0006747-1.reroot	0.0307405	Jre
OG0006747-1.reroot	0.1114215	Rch
OG0006767-1.reroot	0.097855	Jre
OG0006767-1.reroot	0.0480395	Jre
OG0006767-1.reroot	0.089746	Rch
OG0006767-1.reroot	0.0726705	Rch
OG0006770-1.reroot	0.21016775	Jre
OG0006770-1.reroot	0.17451925	Jre
OG0006770-1.reroot	0.25060825	Rch
OG0006770-1.reroot	0.22335775	Rch
OG0006866-1.reroot	0.067724	Jre
OG0006866-1.reroot	0.449596	Rch
OG0006914-1.reroot	0.122228	Jre
OG0006914-1.reroot	0.140697	Rch
OG0006933-1.reroot	0.131579	Jre
OG0006933-1.reroot	0.163528	Rch
OG0006945-1.reroot	0.0685785	Jre
OG0006945-1.reroot	0.1021795	Rch
OG0006954-1.reroot	0.2186185	Jre
OG0006954-1.reroot	0.2000665	Rch
OG0006962-1.reroot	0.208433	Jre
OG0006962-1.reroot	0.154735	Rch
OG0006990-1.reroot	0.209816	Jre
OG0006990-1.reroot	0.154721	Rch
OG0007012-1.reroot	0.2384945	Jre
OG0007012-1.reroot	0.1334795	Rch
OG0007015-1.reroot	0.067311	Jre
OG0007015-1.reroot	0.088918	Rch
OG0007035-1.reroot	0.1668835	Jre
OG0007035-1.reroot	0.0976625	Rch
OG0007084-1.reroot	0.1213515	Jre
OG0007084-1.reroot	0.1711415	Rch
OG0007105-1.reroot	0.00252649999999999	Jre
OG0007105-1.reroot	0.1578365	Rch
OG0007120-1.reroot	0.1862775	Jre
OG0007120-1.reroot	0.1366485	Rch
OG0007175-1.reroot	0.1527536	Jre
OG0007175-1.reroot	0.0621254	Rch
OG0007199-1.reroot	0.410668	Jre
OG0007199-1.reroot	0.134804	Rch
OG0007255-1.reroot	0.351623	Jre
OG0007255-1.reroot	0.13836	Rch
OG0007259-1.reroot	0.2613525	Jre
OG0007259-1.reroot	0.1501795	Rch
OG0007304-1.reroot	0.2175155	Jre
OG0007304-1.reroot	0.1947145	Rch
OG0007332-1.reroot	0.053298	Jre
OG0007332-1.reroot	0.178604	Rch
OG0007338-1.reroot	0.12152	Jre
OG0007338-1.reroot	0.118209	Rch
OG0007365-1.reroot	0.1450365	Jre
OG0007365-1.reroot	0.0352675	Rch
OG0007368-1.reroot	0.1278105	Jre
OG0007368-1.reroot	0.0860195	Rch
OG0007385-1.reroot	0.1722485	Jre
OG0007385-1.reroot	0.1423145	Rch
OG0007388-1.reroot	0.216257	Jre
OG0007388-1.reroot	0.056216	Jre
OG0007388-1.reroot	0.198902	Rch
OG0007388-1.reroot	0.167325	Rch
OG0007390-1.reroot	0.0645135	Jre
OG0007390-1.reroot	0.1531115	Rch
OG0007401-1.reroot	0.1643245	Jre
OG0007401-1.reroot	0.0836335	Rch
OG0007412-1.reroot	0.1358125	Jre
OG0007412-1.reroot	0.1060565	Jre
OG0007412-1.reroot	0.2220565	Rch
OG0007412-1.reroot	0.1192405	Rch
OG0007441-1.reroot	0.280283	Jre
OG0007441-1.reroot	0.173454	Rch
OG0007454-1.reroot	0.1940015	Jre
OG0007454-1.reroot	0.0972155	Rch
OG0007488-1.reroot	0.20484375	Jre
OG0007488-1.reroot	0.15539925	Jre
OG0007488-1.reroot	0.27014225	Rch
OG0007488-1.reroot	0.32078875	Rch
OG0007496-1.reroot	0.0489638	Jre
OG0007496-1.reroot	0.0437817	Rch
OG0007524-1.reroot	0.05397	Jre
OG0007524-1.reroot	0.582052	Rch
OG0007545-1.reroot	0.178831	Jre
OG0007545-1.reroot	0.117604	Rch
OG0007561-1.reroot	0.0379685	Jre
OG0007561-1.reroot	0.1378785	Rch
OG0007625-1.reroot	0.130902	Jre
OG0007625-1.reroot	0.149373	Rch
OG0007635-1.reroot	0.2420205	Jre
OG0007635-1.reroot	0.2436365	Rch
OG0007638-1.reroot	0.203988	Jre
OG0007638-1.reroot	0.3054	Rch
OG0007690-1.reroot	0.0790245	Jre
OG0007690-1.reroot	0.1254915	Rch
OG0007697-1.reroot	0.189115	Jre
OG0007697-1.reroot	0.115746	Rch
OG0007720-1.reroot	0.2374385	Jre
OG0007720-1.reroot	0.2427575	Rch
OG0007871-1.reroot	0.01435285	Jre
OG0007871-1.reroot	0.03426365	Rch
OG0007878-1.reroot	0.01276315	Jre
OG0007878-1.reroot	0.06665215	Rch
OG0007890-1.reroot	0.243166	Jre
OG0007890-1.reroot	0.231972	Rch
OG0007922-1.reroot	0.140158	Jre
OG0007922-1.reroot	0.172417	Rch
OG0007933-1.reroot	0.140232	Jre
OG0007933-1.reroot	0.11563	Rch
OG0007957-1.reroot	0.0425435	Jre
OG0007957-1.reroot	0.1013325	Rch
OG0008043-1.reroot	0.107424	Jre
OG0008043-1.reroot	0.100116	Rch
OG0008057-1.reroot	0.147685	Jre
OG0008057-1.reroot	0.221331	Rch
OG0008065-1.reroot	0.1209395	Jre
OG0008065-1.reroot	0.1166825	Rch
OG0008068-1.reroot	0.1666365	Jre
OG0008068-1.reroot	0.2091625	Rch
OG0008071-1.reroot	0.1303885	Jre
OG0008071-1.reroot	0.1312495	Jre
OG0008071-1.reroot	0.1480835	Rch
OG0008071-1.reroot	0.1423445	Rch
OG0008078-1.reroot	0.4131455	Jre
OG0008078-1.reroot	0.1607285	Rch
OG0008128-1.reroot	0.121528	Jre
OG0008128-1.reroot	0.098494	Rch
OG0008129-1.reroot	0.150734	Jre
OG0008129-1.reroot	0.266738	Rch
OG0008196-1.reroot	0.098348	Jre
OG0008196-1.reroot	0.198792	Rch
OG0008235-1.reroot	0.093556	Jre
OG0008235-1.reroot	0.150407	Rch
OG0008332-1.reroot	0.156208	Jre
OG0008332-1.reroot	0.154028	Rch
OG0008333-1.reroot	0.196622	Jre
OG0008333-1.reroot	0.198696	Rch
OG0008336-1.reroot	0.065794	Jre
OG0008336-1.reroot	0.094539	Rch
OG0008348-1.reroot	0.196579	Jre
OG0008348-1.reroot	0.107644	Rch
OG0008353-1.reroot	0.0225147	Jre
OG0008353-1.reroot	0.0671117	Rch
OG0008354-1.reroot	0.1966955	Jre
OG0008354-1.reroot	0.2421535	Rch
OG0008375-1.reroot	0.01689835	Jre
OG0008375-1.reroot	0.02809635	Rch
OG0008385-1.reroot	0.1913325	Jre
OG0008385-1.reroot	0.2611985	Rch
OG0008389-1.reroot	0.1636625	Jre
OG0008389-1.reroot	0.2134185	Rch
OG0008407-1.reroot	0.068768	Jre
OG0008407-1.reroot	0.117801	Rch
OG0008413-1.reroot	0.1130965	Jre
OG0008413-1.reroot	0.0931325	Rch
OG0008420-1.reroot	0.292794	Jre
OG0008420-1.reroot	0.106709	Rch
OG0008538-1.reroot	0.1038525	Jre
OG0008538-1.reroot	0.1773295	Rch
OG0008545-1.reroot	0.039643	Jre
OG0008545-1.reroot	0.175366	Rch
OG0008548-1.reroot	0.0667605	Jre
OG0008548-1.reroot	0.1499045	Rch
OG0008552-1.reroot	0.096158	Jre
OG0008552-1.reroot	0.104079	Rch
OG0008557-1.reroot	0.0271615	Jre
OG0008557-1.reroot	0.1242605	Rch
OG0008559-1.reroot	0.137404	Jre
OG0008559-1.reroot	0.128005	Rch
OG0008565-1.reroot	0.1924885	Jre
OG0008565-1.reroot	0.1911945	Rch
OG0008631-1.reroot	0.0457275	Jre
OG0008631-1.reroot	0.1004625	Rch
OG0008638-1.reroot	0.0120715	Jre
OG0008638-1.reroot	0.1778995	Rch
OG0008642-1.reroot	0.0685865	Jre
OG0008642-1.reroot	0.0858625	Rch
OG0008644-1.reroot	0.0184055	Jre
OG0008644-1.reroot	0.1071155	Rch
OG0008676-1.reroot	0.1729385	Jre
OG0008676-1.reroot	0.1555565	Rch
OG0008677-1.reroot	0.130654	Jre
OG0008677-1.reroot	0.118039	Rch
OG0008680-1.reroot	0.172915	Jre
OG0008680-1.reroot	0.211344	Rch
OG0008702-1.reroot	0.1352795	Jre
OG0008702-1.reroot	0.0976205	Rch
OG0008707-1.reroot	0.105833	Jre
OG0008707-1.reroot	0.280771	Rch
OG0008718-1.reroot	0.0967445	Jre
OG0008718-1.reroot	0.2459335	Rch
OG0008734-1.reroot	0.176818	Jre
OG0008734-1.reroot	0.179588	Rch
OG0008750-1.reroot	0.093725	Jre
OG0008750-1.reroot	0.15729	Rch
OG0008765-1.reroot	0.0105928	Jre
OG0008765-1.reroot	0.0568032	Rch
OG0008772-1.reroot	0.121789	Jre
OG0008772-1.reroot	0.109021	Rch
OG0008784-1.reroot	0.211692	Jre
OG0008784-1.reroot	0.128338	Rch
OG0008814-1.reroot	0.056066	Jre
OG0008814-1.reroot	0.116259	Rch
OG0008842-1.reroot	0.0466825	Jre
OG0008842-1.reroot	0.0830295	Rch
OG0008850-1.reroot	0.0863635	Jre
OG0008850-1.reroot	0.0886605	Rch
OG0008856-1.reroot	0.071842	Jre
OG0008856-1.reroot	0.069986	Rch
OG0008886-1.reroot	0.3603075	Jre
OG0008886-1.reroot	0.3547795	Rch
OG0008915-1.reroot	0.234597	Jre
OG0008915-1.reroot	0.157524	Rch
OG0008922-1.reroot	0.100912	Jre
OG0008922-1.reroot	0.120846	Rch
OG0008933-1.reroot	0.24625	Jre
OG0008933-1.reroot	0.318937	Rch
OG0008946-1.reroot	0.396754	Jre
OG0008946-1.reroot	0.480396	Rch
OG0008962-1.reroot	0.196017	Jre
OG0008962-1.reroot	0.152907	Rch
OG0008979-1.reroot	0.1409	Jre
OG0008979-1.reroot	0.205844	Rch
OG0008980-1.reroot	0.0948335	Jre
OG0008980-1.reroot	0.2542145	Rch
OG0009011-1.reroot	0.1230935	Jre
OG0009011-1.reroot	0.0906465	Rch
OG0009020-1.reroot	0.0449775	Jre
OG0009020-1.reroot	0.1292515	Rch
OG0009031-1.reroot	0.5909555	Jre
OG0009031-1.reroot	0.1476675	Rch
OG0009034-1.reroot	0.17717	Jre
OG0009034-1.reroot	0.207038	Rch
OG0009076-1.reroot	0.110727	Jre
OG0009076-1.reroot	0.145919	Rch
OG0009080-1.reroot	0.149136	Jre
OG0009080-1.reroot	0.15416	Rch
OG0009097-1.reroot	0.129761	Jre
OG0009097-1.reroot	0.343626	Rch
OG0009101-1.reroot	0.04272	Jre
OG0009101-1.reroot	0.174135	Rch
OG0009114-1.reroot	0.160063	Jre
OG0009114-1.reroot	0.212927	Rch
OG0009119-1.reroot	0.1320385	Jre
OG0009119-1.reroot	0.0837025	Rch
OG0009158-1.reroot	0.1195305	Jre
OG0009158-1.reroot	0.1400395	Rch
OG0009192-1.reroot	0.170572	Jre
OG0009192-1.reroot	0.218719	Rch
OG0009202-1.reroot	0.095939	Jre
OG0009202-1.reroot	0.312232	Rch
OG0009251-1.reroot	0.0673355	Jre
OG0009251-1.reroot	0.1249865	Rch
OG0009252-1.reroot	0.0606995	Jre
OG0009252-1.reroot	0.1051705	Rch
OG0009256-1.reroot	0.1470835	Jre
OG0009256-1.reroot	0.2014645	Rch
OG0009264-1.reroot	0.0785605	Jre
OG0009264-1.reroot	0.0863735	Rch
OG0009277-1.reroot	0.156605	Jre
OG0009277-1.reroot	0.154991	Rch
OG0009300-1.reroot	0.180276	Jre
OG0009300-1.reroot	0.191334	Rch
OG0009347-1.reroot	0.074286	Jre
OG0009347-1.reroot	0.146428	Rch
OG0009357-1.reroot	0.108006	Jre
OG0009357-1.reroot	0.11238	Rch
OG0009396-1.reroot	0.1975465	Jre
OG0009396-1.reroot	0.1764445	Rch
OG0009405-1.reroot	0.061529	Jre
OG0009405-1.reroot	0.116453	Rch
OG0009407-1.reroot	0.03868	Jre
OG0009407-1.reroot	0.087636	Rch
OG0009425-1.reroot	0.1606925	Jre
OG0009425-1.reroot	0.1968185	Rch
OG0009488-1.reroot	0.0818105	Jre
OG0009488-1.reroot	0.1363515	Rch
OG0009490-1.reroot	0.1086695	Jre
OG0009490-1.reroot	0.1340225	Rch
OG0009495-1.reroot	0.242716	Jre
OG0009495-1.reroot	0.255405	Rch
OG0009512-1.reroot	0.260487	Jre
OG0009512-1.reroot	0.262027	Rch
OG0009561-1.reroot	0.2762495	Jre
OG0009561-1.reroot	0.2424085	Rch
OG0009573-1.reroot	0.462126	Jre
OG0009573-1.reroot	0.254855	Rch
OG0009581-1.reroot	0.195499	Jre
OG0009581-1.reroot	0.119237	Rch
OG0009590-1.reroot	0.2096985	Jre
OG0009590-1.reroot	0.1369305	Rch
OG0009601-1.reroot	0.0853375	Jre
OG0009601-1.reroot	0.2715215	Rch
OG0009603-1.reroot	0.20354475	Jre
OG0009603-1.reroot	0.05722225	Rch
OG0009638-1.reroot	0.1047495	Jre
OG0009638-1.reroot	0.3524985	Rch
OG0009659-1.reroot	0.172545	Jre
OG0009659-1.reroot	0.133187	Rch
OG0009666-1.reroot	0.0241355	Jre
OG0009666-1.reroot	0.2153225	Rch
OG0009688-1.reroot	0.1901475	Jre
OG0009688-1.reroot	0.2130645	Rch
OG0009692-1.reroot	0.0548905	Jre
OG0009692-1.reroot	0.1393885	Rch
OG0009727-1.reroot	0.1906545	Jre
OG0009727-1.reroot	0.3629915	Rch
OG0009740-1.reroot	0.087666	Jre
OG0009740-1.reroot	0.11932	Rch
OG0009757-1.reroot	0.1039085	Jre
OG0009757-1.reroot	0.2242305	Rch
OG0009804-1.reroot	0.111134	Jre
OG0009804-1.reroot	0.186132	Rch
OG0009839-1.reroot	0.230263	Jre
OG0009839-1.reroot	0.129533	Rch
OG0009849-1.reroot	0.3134315	Jre
OG0009849-1.reroot	0.1432285	Rch
OG0009895-1.reroot	0.1630015	Jre
OG0009895-1.reroot	0.1623355	Rch
OG0009983-1.reroot	0.162576	Jre
OG0009983-1.reroot	0.165511	Rch
OG0010030-1.reroot	0.099947	Jre
OG0010030-1.reroot	0.169683	Rch
OG0010033-1.reroot	0.1850115	Jre
OG0010033-1.reroot	0.1564515	Rch
OG0010038-1.reroot	0.1478025	Jre
OG0010038-1.reroot	0.1610295	Rch
OG0010040-1.reroot	0.1191285	Jre
OG0010040-1.reroot	0.1018025	Rch
OG0010052-1.reroot	0.111152	Jre
OG0010052-1.reroot	0.158882	Rch
OG0010053-1.reroot	0.316425	Jre
OG0010053-1.reroot	0.227175	Rch
OG0010059-1.reroot	0.1028595	Jre
OG0010059-1.reroot	0.1273505	Rch
OG0010065-1.reroot	0.1943705	Jre
OG0010065-1.reroot	0.1974505	Rch
OG0010079-1.reroot	0.141966	Jre
OG0010079-1.reroot	0.169281	Rch
OG0010080-1.reroot	0.1263295	Jre
OG0010080-1.reroot	0.1100665	Rch
OG0010095-1.reroot	0.097457	Jre
OG0010095-1.reroot	0.131853	Rch
OG0010099-1.reroot	0.0357935	Jre
OG0010099-1.reroot	0.2239245	Rch
OG0010122-1.reroot	0.107218	Jre
OG0010122-1.reroot	0.185969	Rch
OG0010136-1.reroot	0.144442	Jre
OG0010136-1.reroot	0.143331	Rch
OG0010138-1.reroot	0.052119	Jre
OG0010138-1.reroot	0.185912	Rch
OG0010165-1.reroot	0.0899160000000001	Jre
OG0010165-1.reroot	0.397909	Rch
OG0010166-1.reroot	0.226527	Jre
OG0010166-1.reroot	0.292596	Rch
OG0010174-1.reroot	0.1783155	Jre
OG0010174-1.reroot	0.2298645	Rch
OG0010181-1.reroot	0.2001875	Jre
OG0010181-1.reroot	0.2526925	Rch
OG0010200-1.reroot	0.0457665	Jre
OG0010200-1.reroot	0.0862375	Rch
OG0010204-1.reroot	0.191191	Jre
OG0010204-1.reroot	0.272138	Rch
OG0010234-1.reroot	0.097619	Jre
OG0010234-1.reroot	0.120854	Rch
OG0010252-1.reroot	0.0569255	Jre
OG0010252-1.reroot	0.2852865	Rch
OG0010272-1.reroot	0.0425175	Jre
OG0010272-1.reroot	0.1144105	Rch
OG0010306-1.reroot	0.0778	Jre
OG0010306-1.reroot	0.090152	Rch
OG0010307-1.reroot	0.069586	Jre
OG0010307-1.reroot	0.179993	Rch
OG0010313-1.reroot	0.2199705	Jre
OG0010313-1.reroot	0.2939085	Rch
OG0010319-1.reroot	0.0963665	Jre
OG0010319-1.reroot	0.1338475	Rch
OG0010330-1.reroot	0.261345	Jre
OG0010330-1.reroot	0.331114	Rch
OG0010334-1.reroot	0.244651	Jre
OG0010334-1.reroot	0.248495	Rch
OG0010343-1.reroot	0.323289	Jre
OG0010343-1.reroot	0.301533	Rch
OG0010348-1.reroot	0.139135	Jre
OG0010348-1.reroot	0.150228	Rch
OG0010382-1.reroot	0.3844885	Jre
OG0010382-1.reroot	0.3201165	Rch
OG0010383-1.reroot	0.0712595	Jre
OG0010383-1.reroot	0.1104045	Rch
OG0010397-1.reroot	0.1278725	Jre
OG0010397-1.reroot	0.0994595	Rch
OG0010412-1.reroot	0.2150805	Jre
OG0010412-1.reroot	0.2334955	Rch
OG0010425-1.reroot	0.2059765	Jre
OG0010425-1.reroot	0.1372395	Rch
OG0010436-1.reroot	0.1016765	Jre
OG0010436-1.reroot	0.0368575	Rch
OG0010441-1.reroot	0.0551475	Jre
OG0010441-1.reroot	0.1282725	Rch
OG0010448-1.reroot	0.1621285	Jre
OG0010448-1.reroot	0.1299295	Rch
OG0010474-1.reroot	0.1421775	Jre
OG0010474-1.reroot	0.1263615	Rch
OG0010480-1.reroot	0.0897465	Jre
OG0010480-1.reroot	0.2262245	Rch
OG0010485-1.reroot	0.0632065	Jre
OG0010485-1.reroot	0.1999845	Rch
OG0010519-1.reroot	0.1579945	Jre
OG0010519-1.reroot	0.2604155	Rch
OG0010528-1.reroot	0.0790025	Jre
OG0010528-1.reroot	0.1275315	Rch
OG0010547-1.reroot	0.00304800000000002	Jre
OG0010547-1.reroot	0.159926	Rch
OG0010558-1.reroot	0.2419095	Jre
OG0010558-1.reroot	0.4028985	Rch
OG0010565-1.reroot	0.122447	Jre
OG0010565-1.reroot	0.153103	Rch
OG0010578-1.reroot	0.2141835	Jre
OG0010578-1.reroot	0.2151335	Rch
OG0010585-1.reroot	0.39223	Jre
OG0010585-1.reroot	0.271888	Rch
OG0010586-1.reroot	0.3261275	Jre
OG0010586-1.reroot	0.2819965	Rch
OG0010587-1.reroot	0.0659165	Jre
OG0010587-1.reroot	0.1104525	Rch
OG0010595-1.reroot	0.130205	Jre
OG0010595-1.reroot	0.175805	Rch
OG0010599-1.reroot	0.0658145	Jre
OG0010599-1.reroot	0.1550145	Rch
OG0010602-1.reroot	0.134691	Jre
OG0010602-1.reroot	0.223029	Rch
OG0010618-1.reroot	0.1866215	Jre
OG0010618-1.reroot	0.1963415	Rch
OG0010623-1.reroot	0.05262	Jre
OG0010623-1.reroot	0.149874	Rch
OG0010638-1.reroot	0.13568	Jre
OG0010638-1.reroot	0.094825	Rch
OG0010656-1.reroot	0.2560405	Jre
OG0010656-1.reroot	0.1642415	Rch
OG0010658-1.reroot	0.420251	Jre
OG0010658-1.reroot	0.32517	Rch
OG0010664-1.reroot	0.2760634	Jre
OG0010664-1.reroot	0.0601796	Rch
OG0010669-1.reroot	0.0894779999999999	Jre
OG0010669-1.reroot	0.703928	Rch
OG0010679-1.reroot	0.05073	Jre
OG0010679-1.reroot	0.079333	Rch
OG0010704-1.reroot	0.0849315	Jre
OG0010704-1.reroot	0.1013565	Rch
OG0010706-1.reroot	0.136175	Jre
OG0010706-1.reroot	0.213433	Rch
OG0010709-1.reroot	0.1994505	Jre
OG0010709-1.reroot	0.1923155	Rch
OG0010720-1.reroot	0.2656175	Jre
OG0010720-1.reroot	0.2372635	Rch
OG0010721-1.reroot	0.0365255	Jre
OG0010721-1.reroot	0.0949485	Rch
OG0010737-1.reroot	0.1115575	Jre
OG0010737-1.reroot	0.2065535	Rch
OG0010738-1.reroot	0.268466	Jre
OG0010738-1.reroot	0.366167	Rch
OG0010742-1.reroot	0.016623	Jre
OG0010742-1.reroot	0.109842	Rch
OG0010749-1.reroot	0.1111015	Jre
OG0010749-1.reroot	0.1671815	Rch
OG0010750-1.reroot	0.0999815	Jre
OG0010750-1.reroot	0.0892035	Rch
OG0010777-1.reroot	0.131354	Jre
OG0010777-1.reroot	0.194037	Rch
OG0010802-1.reroot	0.1725515	Jre
OG0010802-1.reroot	0.1136525	Rch
OG0010807-1.reroot	0.04224835	Jre
OG0010807-1.reroot	0.05520205	Rch
OG0010819-1.reroot	0.0793365	Jre
OG0010819-1.reroot	0.1035145	Rch
OG0010825-1.reroot	0.0915235	Jre
OG0010825-1.reroot	0.1441355	Rch
OG0010834-1.reroot	0.1020455	Jre
OG0010834-1.reroot	0.1425175	Rch
OG0010837-1.reroot	0.099711	Jre
OG0010837-1.reroot	0.129928	Rch
OG0010839-1.reroot	0.10353	Jre
OG0010839-1.reroot	0.137081	Rch
OG0010852-1.reroot	0.1403585	Jre
OG0010852-1.reroot	0.1782535	Rch
OG0010870-1.reroot	0.276287	Jre
OG0010870-1.reroot	0.219916	Rch
OG0010889-1.reroot	0.103107	Jre
OG0010889-1.reroot	0.072872	Rch
OG0010907-1.reroot	0.152062	Jre
OG0010907-1.reroot	0.18063	Rch
OG0010912-1.reroot	0.0609215	Jre
OG0010912-1.reroot	0.0976025	Rch
OG0010964-1.reroot	0.166099	Jre
OG0010964-1.reroot	0.149377	Rch
OG0010967-1.reroot	0.0854295	Jre
OG0010967-1.reroot	0.0744645	Rch
OG0010985-1.reroot	0.1077555	Jre
OG0010985-1.reroot	0.1689475	Rch
OG0011003-1.reroot	0.0208449	Jre
OG0011003-1.reroot	0.0616599	Rch
OG0011024-1.reroot	0.069931	Jre
OG0011024-1.reroot	0.123447	Rch
OG0011037-1.reroot	0.2588385	Jre
OG0011037-1.reroot	0.2804675	Rch
OG0011038-1.reroot	0.2219295	Jre
OG0011038-1.reroot	0.1472345	Rch
OG0011043-1.reroot	0.078208	Jre
OG0011043-1.reroot	0.152793	Rch
OG0011098-1.reroot	0.1024415	Jre
OG0011098-1.reroot	0.1630115	Rch
OG0011125-1.reroot	0.0513215	Jre
OG0011125-1.reroot	0.2042615	Rch
OG0011138-1.reroot	0.1898395	Jre
OG0011138-1.reroot	0.1875995	Rch
OG0011144-1.reroot	0.059379	Jre
OG0011144-1.reroot	0.143303	Rch
OG0011149-1.reroot	0.208488	Jre
OG0011149-1.reroot	0.206576	Rch
OG0011157-1.reroot	0.314091	Jre
OG0011157-1.reroot	0.571026	Rch
OG0011158-1.reroot	0.1715735	Jre
OG0011158-1.reroot	0.1554015	Rch
OG0011164-1.reroot	0.101214	Jre
OG0011164-1.reroot	0.149715	Rch
OG0011167-1.reroot	0.472957	Jre
OG0011167-1.reroot	0.172592	Rch
OG0011168-1.reroot	0.180924	Jre
OG0011168-1.reroot	0.448342	Rch
OG0011187-1.reroot	0.1078155	Jre
OG0011187-1.reroot	0.1332535	Rch
OG0011197-1.reroot	0.0980145	Jre
OG0011197-1.reroot	0.1665375	Rch
OG0011216-1.reroot	0.0721845	Jre
OG0011216-1.reroot	0.1418435	Rch
OG0011230-1.reroot	0.116198	Jre
OG0011230-1.reroot	0.175117	Rch
OG0011234-1.reroot	0.126143	Jre
OG0011234-1.reroot	0.142889	Rch
OG0011237-1.reroot	0.1958075	Jre
OG0011237-1.reroot	0.2474675	Rch
OG0011249-1.reroot	0.1785575	Jre
OG0011249-1.reroot	0.3422565	Rch
OG0011269-1.reroot	0.1129015	Jre
OG0011269-1.reroot	0.1849525	Rch
OG0011293-1.reroot	0.11608	Jre
OG0011293-1.reroot	0.126424	Rch
OG0011307-1.reroot	0.173843	Jre
OG0011307-1.reroot	0.149958	Rch
OG0011320-1.reroot	0.035635	Jre
OG0011320-1.reroot	0.128638	Rch
OG0011325-1.reroot	0.0455945	Jre
OG0011325-1.reroot	0.0726165	Rch
OG0011342-1.reroot	0.1716415	Jre
OG0011342-1.reroot	0.3833575	Rch
OG0011345-1.reroot	0.0801465	Jre
OG0011345-1.reroot	0.0689845	Rch
OG0011360-1.reroot	0.202252	Jre
OG0011360-1.reroot	0.207041	Rch
OG0011387-1.reroot	0.1185635	Jre
OG0011387-1.reroot	0.1641965	Rch
OG0011393-1.reroot	0.201695	Jre
OG0011393-1.reroot	0.10073	Rch
OG0011417-1.reroot	0.215067	Jre
OG0011417-1.reroot	0.242617	Rch
OG0011419-1.reroot	0.0483175	Jre
OG0011419-1.reroot	0.1098145	Rch
OG0011444-1.reroot	0.3044595	Jre
OG0011444-1.reroot	0.2615755	Rch
OG0011453-1.reroot	0.136985	Jre
OG0011453-1.reroot	0.15568	Rch
OG0011460-1.reroot	0.180988	Jre
OG0011460-1.reroot	0.123815	Rch
OG0011461-1.reroot	0.0936015	Jre
OG0011461-1.reroot	0.1055955	Rch
OG0011470-1.reroot	0.3143315	Jre
OG0011470-1.reroot	0.2484725	Rch
OG0011479-1.reroot	0.1918425	Jre
OG0011479-1.reroot	0.2100045	Rch
OG0011483-1.reroot	0.0986965	Jre
OG0011483-1.reroot	0.1111875	Rch
OG0011488-1.reroot	0.143028	Jre
OG0011488-1.reroot	0.152957	Rch
OG0011511-1.reroot	0.1437865	Jre
OG0011511-1.reroot	0.1569505	Rch
OG0011520-1.reroot	0.091666	Jre
OG0011520-1.reroot	0.296167	Rch
OG0011521-1.reroot	0.2835745	Jre
OG0011521-1.reroot	0.2071475	Rch
OG0011524-1.reroot	0.0939215	Jre
OG0011524-1.reroot	0.0778325	Rch
OG0011529-1.reroot	0.1413245	Jre
OG0011529-1.reroot	0.1813315	Rch
OG0011558-1.reroot	0.0403465	Jre
OG0011558-1.reroot	0.3191975	Rch
OG0011570-1.reroot	0.0935385	Jre
OG0011570-1.reroot	0.1413985	Rch
OG0011573-1.reroot	0.0356195	Jre
OG0011573-1.reroot	0.0752165	Rch
OG0011589-1.reroot	0.3742065	Jre
OG0011589-1.reroot	0.1838795	Rch
OG0011596-1.reroot	0.297412	Jre
OG0011596-1.reroot	0.245245	Rch
OG0011604-1.reroot	0.1261515	Jre
OG0011604-1.reroot	0.1691155	Rch
OG0011614-1.reroot	0.1086025	Jre
OG0011614-1.reroot	0.1638575	Rch
OG0011624-1.reroot	0.2652625	Jre
OG0011624-1.reroot	0.3176225	Rch
OG0011632-1.reroot	0.1708105	Jre
OG0011632-1.reroot	0.2232015	Rch
OG0011638-1.reroot	0.136912	Jre
OG0011638-1.reroot	0.176213	Rch
OG0011648-1.reroot	0.0871895	Jre
OG0011648-1.reroot	0.1187745	Rch
OG0011708-1.reroot	0.1006255	Jre
OG0011708-1.reroot	0.1208215	Rch
OG0011746-1.reroot	0.1766875	Jre
OG0011746-1.reroot	0.1991975	Rch
OG0011761-1.reroot	0.098305	Jre
OG0011761-1.reroot	0.122525	Rch
OG0011764-1.reroot	0.1311695	Jre
OG0011764-1.reroot	0.1163035	Rch
OG0011777-1.reroot	0.0496025	Jre
OG0011777-1.reroot	0.1971975	Rch
OG0011816-1.reroot	0.1598095	Jre
OG0011816-1.reroot	0.1386945	Rch
OG0011825-1.reroot	0.1660455	Jre
OG0011825-1.reroot	0.2446325	Rch
OG0011833-1.reroot	0.17781	Jre
OG0011833-1.reroot	0.22474	Rch
OG0011843-1.reroot	0.071508	Jre
OG0011843-1.reroot	0.078745	Rch
OG0011865-1.reroot	0.1042515	Jre
OG0011865-1.reroot	0.1581835	Rch
OG0011873-1.reroot	0.11992	Jre
OG0011873-1.reroot	0.230991	Rch
OG0011875-1.reroot	0.045138	Jre
OG0011875-1.reroot	0.276019	Rch
OG0011881-1.reroot	0.2346785	Jre
OG0011881-1.reroot	0.1530815	Rch
OG0011892-1.reroot	0.0440145	Jre
OG0011892-1.reroot	0.1209805	Rch
OG0011905-1.reroot	0.107623	Jre
OG0011905-1.reroot	0.149018	Rch
OG0011919-1.reroot	0.1495965	Jre
OG0011919-1.reroot	0.2061765	Rch
OG0011935-1.reroot	0.2075195	Jre
OG0011935-1.reroot	0.1679005	Rch
OG0011940-1.reroot	0.1721005	Jre
OG0011940-1.reroot	0.1317655	Rch
OG0011944-1.reroot	0.10254595	Jre
OG0011944-1.reroot	0.12558905	Rch
OG0011946-1.reroot	0.1501765	Jre
OG0011946-1.reroot	0.1148155	Rch
OG0011955-1.reroot	0.1172925	Jre
OG0011955-1.reroot	0.1869905	Rch
OG0011965-1.reroot	0.1710175	Jre
OG0011965-1.reroot	0.3703885	Rch
OG0011968-1.reroot	0.04685855	Jre
OG0011968-1.reroot	0.03924955	Rch
OG0011969-1.reroot	0.152424	Jre
OG0011969-1.reroot	0.140817	Rch
OG0011972-1.reroot	0.1045415	Jre
OG0011972-1.reroot	0.2234285	Rch
OG0011973-1.reroot	0.3418445	Jre
OG0011973-1.reroot	0.2418885	Rch
OG0011974-1.reroot	0.197003	Jre
OG0011974-1.reroot	0.292136	Rch
OG0011985-1.reroot	0.1134955	Jre
OG0011985-1.reroot	0.1201215	Rch
OG0011987-1.reroot	0.188625	Jre
OG0011987-1.reroot	0.199818	Rch
OG0011995-1.reroot	0.02369275	Jre
OG0011995-1.reroot	0.07254675	Rch
OG0012001-1.reroot	0.0841665	Jre
OG0012001-1.reroot	0.1949805	Rch
OG0012026-1.reroot	0.340801	Jre
OG0012026-1.reroot	0.338484	Rch
OG0012034-1.reroot	0.077402	Jre
OG0012034-1.reroot	0.171927	Rch
OG0012038-1.reroot	0.169202	Jre
OG0012038-1.reroot	0.088286	Rch
OG0012043-1.reroot	0.1242295	Jre
OG0012043-1.reroot	0.1829125	Rch
OG0012056-1.reroot	0.045362	Jre
OG0012056-1.reroot	0.05756	Rch
OG0012063-1.reroot	0.2885205	Jre
OG0012063-1.reroot	0.2068965	Rch
OG0012068-1.reroot	0.0978215	Jre
OG0012068-1.reroot	0.1242835	Rch
OG0012078-1.reroot	0.1766185	Jre
OG0012078-1.reroot	0.2065635	Rch
OG0012088-1.reroot	0.208008	Jre
OG0012088-1.reroot	0.253423	Rch
OG0012091-1.reroot	0.135725	Jre
OG0012091-1.reroot	0.227073	Rch
OG0012098-1.reroot	0.290772	Jre
OG0012098-1.reroot	0.243385	Rch
OG0012111-1.reroot	0.260938	Jre
OG0012111-1.reroot	0.20409	Rch
OG0012112-1.reroot	0.1356255	Jre
OG0012112-1.reroot	0.2111145	Rch
OG0012129-1.reroot	0.217863	Jre
OG0012129-1.reroot	0.210721	Rch
OG0012137-1.reroot	0.092368	Jre
OG0012137-1.reroot	0.206289	Rch
OG0012140-1.reroot	0.066183	Jre
OG0012140-1.reroot	0.168587	Rch
OG0012143-1.reroot	0.103791	Jre
OG0012143-1.reroot	0.107107	Rch
OG0012146-1.reroot	0.3429955	Jre
OG0012146-1.reroot	0.0321495	Rch
OG0012150-1.reroot	0.1330095	Jre
OG0012150-1.reroot	0.1564005	Rch
OG0012156-1.reroot	0.3312475	Jre
OG0012156-1.reroot	0.1483975	Rch
OG0012158-1.reroot	0.1721175	Jre
OG0012158-1.reroot	0.1300945	Rch
OG0012166-1.reroot	0.2512315	Jre
OG0012166-1.reroot	0.2501975	Rch
OG0012169-1.reroot	0.059422	Jre
OG0012169-1.reroot	0.127686	Rch
OG0012176-1.reroot	0.149474	Jre
OG0012176-1.reroot	0.128457	Rch
OG0012181-1.reroot	0.3788305	Jre
OG0012181-1.reroot	0.2732165	Rch
OG0012182-1.reroot	0.15838	Jre
OG0012182-1.reroot	0.256422	Rch
OG0012186-1.reroot	0.052712	Jre
OG0012186-1.reroot	0.159199	Rch
OG0012192-1.reroot	0.075267	Jre
OG0012192-1.reroot	0.170276	Rch
OG0012195-1.reroot	0.069408	Jre
OG0012195-1.reroot	0.09161	Rch
OG0012197-1.reroot	0.0456835	Jre
OG0012197-1.reroot	0.1219335	Rch
OG0012207-1.reroot	0.1422415	Jre
OG0012207-1.reroot	0.1625135	Rch
OG0012230-1.reroot	0.2115075	Jre
OG0012230-1.reroot	0.1028975	Rch
OG0012242-1.reroot	0.2217465	Jre
OG0012242-1.reroot	0.2092985	Rch
OG0012255-1.reroot	0.277606	Jre
OG0012255-1.reroot	0.26218	Rch
OG0012259-1.reroot	0.3078925	Jre
OG0012259-1.reroot	0.2879865	Rch
OG0012264-1.reroot	0.206435	Jre
OG0012264-1.reroot	0.150765	Rch
OG0012276-1.reroot	0.211443	Jre
OG0012276-1.reroot	0.155613	Rch
OG0012279-1.reroot	0.173677	Jre
OG0012279-1.reroot	0.285013	Rch
OG0012326-1.reroot	0.140412	Jre
OG0012326-1.reroot	0.238948	Rch
OG0012352-1.reroot	0.1239025	Jre
OG0012352-1.reroot	0.1427725	Rch
OG0012353-1.reroot	0.112913	Jre
OG0012353-1.reroot	0.052171	Rch
OG0012365-1.reroot	0.0825855	Jre
OG0012365-1.reroot	0.1567205	Rch
OG0012373-1.reroot	0.138178	Jre
OG0012373-1.reroot	0.164284	Rch
OG0012392-1.reroot	0.3637715	Jre
OG0012392-1.reroot	0.1501265	Rch
OG0012401-1.reroot	0.333918	Jre
OG0012401-1.reroot	0.22525	Rch
OG0012410-1.reroot	0.204828	Jre
OG0012410-1.reroot	0.193226	Rch
OG0012411-1.reroot	0.1990805	Jre
OG0012411-1.reroot	0.2345165	Rch
OG0012419-1.reroot	0.3218995	Jre
OG0012419-1.reroot	0.2749165	Rch
OG0012429-1.reroot	0.196535	Jre
OG0012429-1.reroot	0.21705	Rch
OG0012434-1.reroot	0.1055835	Jre
OG0012434-1.reroot	0.1760815	Rch
OG0012437-1.reroot	0.102045	Jre
OG0012437-1.reroot	0.09714	Rch
OG0012439-1.reroot	0.0426855	Jre
OG0012439-1.reroot	0.1338535	Rch
OG0012442-1.reroot	0.192162	Jre
OG0012442-1.reroot	0.142758	Rch
OG0012444-1.reroot	0.084919	Jre
OG0012444-1.reroot	0.084311	Rch
OG0012445-1.reroot	0.053233	Jre
OG0012445-1.reroot	0.313938	Rch
OG0012488-1.reroot	0.1301725	Jre
OG0012488-1.reroot	0.0970195	Rch
OG0012489-1.reroot	0.099454	Jre
OG0012489-1.reroot	0.130151	Rch
OG0012495-1.reroot	0.158062	Jre
OG0012495-1.reroot	0.13106	Rch
OG0012529-1.reroot	0.0479925	Jre
OG0012529-1.reroot	0.1672365	Rch
OG0012545-1.reroot	0.3825065	Jre
OG0012545-1.reroot	0.2072485	Rch
OG0012555-1.reroot	0.1576155	Jre
OG0012555-1.reroot	0.0252325	Rch
OG0012558-1.reroot	0.1048505	Jre
OG0012558-1.reroot	0.0448165	Rch
OG0012562-1.reroot	0.062715	Jre
OG0012562-1.reroot	0.131656	Rch
OG0012584-1.reroot	0.177493	Jre
OG0012584-1.reroot	0.101614	Rch
OG0012589-1.reroot	0.0953745	Jre
OG0012589-1.reroot	0.2778805	Rch
OG0012672-1.reroot	0.0953505	Jre
OG0012672-1.reroot	0.1284245	Rch
OG0012726-1.reroot	0.122098	Jre
OG0012726-1.reroot	0.129272	Rch
OG0012855-1.reroot	0.1311385	Jre
OG0012855-1.reroot	0.1710175	Rch
OG0012970-1.reroot	0.042927	Jre
OG0012970-1.reroot	0.099039	Rch
OG0013145-1.reroot	0.3138045	Jre
OG0013145-1.reroot	0.1726735	Rch
OG0013304-1.reroot	0.014039	Jre
OG0013304-1.reroot	0.207279	Rch
OG0013444-1.reroot	0.1527515	Jre
OG0013444-1.reroot	0.1410655	Rch
OG0013451-1.reroot	0.2172135	Jre
OG0013451-1.reroot	0.1961315	Rch
OG0013493-1.reroot	0.1027105	Jre
OG0013493-1.reroot	0.1284165	Rch
OG0013502-1.reroot	0.083529	Jre
OG0013502-1.reroot	0.151518	Rch
OG0013920-1.reroot	0.137624	Jre
OG0013920-1.reroot	0.241432	Rch
OG0014007-1.reroot	0.0479795	Jre
OG0014007-1.reroot	0.1053505	Rch
OG0014076-1.reroot	0.1102805	Jre
OG0014076-1.reroot	0.1374755	Rch
OG0014248-1.reroot	0.2051265	Jre
OG0014248-1.reroot	0.2066055	Rch
OG0014250-1.reroot	0.2028695	Jre
OG0014250-1.reroot	0.2557825	Rch
OG0014299-1.reroot	0.5217915	Jre
OG0014299-1.reroot	0.3278845	Rch
OG0014336-1.reroot	0.329544	Jre
OG0014336-1.reroot	0.228282	Rch
OG0014368-1.reroot	0.142622	Jre
OG0014368-1.reroot	0.248814	Rch
OG0014529-1.reroot	0.1045965	Jre
OG0014529-1.reroot	0.1710905	Rch
OG0014679-1.reroot	0.158722	Jre
OG0014679-1.reroot	0.197605	Rch
OG0014789-1.reroot	0.164054	Jre
OG0014789-1.reroot	0.104546	Rch
OG0014794-1.reroot	0.0801905	Jre
OG0014794-1.reroot	0.1198895	Rch
OG0014865-1.reroot	0.1008035	Jre
OG0014865-1.reroot	0.0972835	Rch
OG0014895-1.reroot	0.2490075	Jre
OG0014895-1.reroot	0.1511045	Rch
OG0014899-1.reroot	0.233027	Jre
OG0014899-1.reroot	0.225861	Rch
OG0014905-1.reroot	0.1558675	Jre
OG0014905-1.reroot	0.1992725	Rch
OG0014915-1.reroot	0.13009	Jre
OG0014915-1.reroot	0.14866	Rch
OG0014920-1.reroot	0.4248955	Jre
OG0014920-1.reroot	0.2095715	Rch
