# Supplementary material for: Genome structure-based Juglandaceae phylogenies contradict alignment-based phylogenies and substitution rates vary with DNA repair genes
Source: Nat Commun. 2023 Feb 4;14:617. doi: 10.1038/s41467-023-36247-z (PMC9899254; doi:10.1038/s41467-023-36247-z)
Supplement: Supplementary file 14 — Source Data [file 41467_2023_36247_MOESM14_ESM.zip › Fig6.Rch2Qlo.fractionation.txt]

ref_chr	pos	retain_rate	label
chr1	0	0.94	Dominant
chr1	0	0.68	Recessive
chr1	0	0.62	both
chr1	10	0.95	Dominant
chr1	10	0.67	Recessive
chr1	10	0.62	both
chr1	20	0.97	Dominant
chr1	20	0.71	Recessive
chr1	20	0.68	both
chr1	30	0.97	Dominant
chr1	30	0.69	Recessive
chr1	30	0.66	both
chr1	40	0.97	Dominant
chr1	40	0.67	Recessive
chr1	40	0.64	both
chr1	50	0.97	Dominant
chr1	50	0.73	Recessive
chr1	50	0.7	both
chr1	60	0.97	Dominant
chr1	60	0.71	Recessive
chr1	60	0.68	both
chr1	70	0.96	Dominant
chr1	70	0.7	Recessive
chr1	70	0.66	both
chr1	80	0.97	Dominant
chr1	80	0.7	Recessive
chr1	80	0.67	both
chr1	90	0.95	Dominant
chr1	90	0.72	Recessive
chr1	90	0.67	both
chr1	100	0.91	Dominant
chr1	100	0.71	Recessive
chr1	100	0.62	both
chr1	110	0.89	Dominant
chr1	110	0.73	Recessive
chr1	110	0.62	both
chr1	120	0.89	Dominant
chr1	120	0.72	Recessive
chr1	120	0.61	both
chr1	130	0.9	Dominant
chr1	130	0.72	Recessive
chr1	130	0.62	both
chr1	140	0.88	Dominant
chr1	140	0.74	Recessive
chr1	140	0.62	both
chr1	150	0.88	Dominant
chr1	150	0.75	Recessive
chr1	150	0.63	both
chr1	160	0.88	Dominant
chr1	160	0.79	Recessive
chr1	160	0.67	both
chr1	170	0.89	Dominant
chr1	170	0.78	Recessive
chr1	170	0.67	both
chr1	180	0.87	Dominant
chr1	180	0.77	Recessive
chr1	180	0.64	both
chr1	190	0.89	Dominant
chr1	190	0.76	Recessive
chr1	190	0.65	both
chr1	200	0.93	Dominant
chr1	200	0.77	Recessive
chr1	200	0.7	both
chr1	210	0.94	Dominant
chr1	210	0.76	Recessive
chr1	210	0.7	both
chr1	220	0.92	Dominant
chr1	220	0.74	Recessive
chr1	220	0.66	both
chr1	230	0.92	Dominant
chr1	230	0.74	Recessive
chr1	230	0.66	both
chr1	240	0.92	Dominant
chr1	240	0.75	Recessive
chr1	240	0.67	both
chr1	250	0.92	Dominant
chr1	250	0.74	Recessive
chr1	250	0.66	both
chr1	260	0.91	Dominant
chr1	260	0.76	Recessive
chr1	260	0.67	both
chr1	270	0.9	Dominant
chr1	270	0.78	Recessive
chr1	270	0.68	both
chr1	280	0.9	Dominant
chr1	280	0.79	Recessive
chr1	280	0.69	both
chr1	290	0.9	Dominant
chr1	290	0.77	Recessive
chr1	290	0.67	both
chr1	300	0.9	Dominant
chr1	300	0.76	Recessive
chr1	300	0.66	both
chr1	310	0.91	Dominant
chr1	310	0.74	Recessive
chr1	310	0.65	both
chr1	320	0.92	Dominant
chr1	320	0.75	Recessive
chr1	320	0.67	both
chr1	330	0.91	Dominant
chr1	330	0.75	Recessive
chr1	330	0.66	both
chr1	340	0.9	Dominant
chr1	340	0.74	Recessive
chr1	340	0.64	both
chr1	350	0.89	Dominant
chr1	350	0.74	Recessive
chr1	350	0.63	both
chr1	360	0.88	Dominant
chr1	360	0.71	Recessive
chr1	360	0.59	both
chr1	370	0.89	Dominant
chr1	370	0.67	Recessive
chr1	370	0.56	both
chr1	380	0.9	Dominant
chr1	380	0.68	Recessive
chr1	380	0.58	both
chr1	390	0.89	Dominant
chr1	390	0.69	Recessive
chr1	390	0.58	both
chr1	400	0.85	Dominant
chr1	400	0.69	Recessive
chr1	400	0.54	both
chr1	410	0.85	Dominant
chr1	410	0.72	Recessive
chr1	410	0.57	both
chr1	420	0.83	Dominant
chr1	420	0.75	Recessive
chr1	420	0.58	both
chr1	430	0.84	Dominant
chr1	430	0.76	Recessive
chr1	430	0.6	both
chr1	440	0.87	Dominant
chr1	440	0.74	Recessive
chr1	440	0.61	both
chr1	450	0.87	Dominant
chr1	450	0.72	Recessive
chr1	450	0.59	both
chr1	460	0.88	Dominant
chr1	460	0.7	Recessive
chr1	460	0.58	both
chr1	470	0.87	Dominant
chr1	470	0.7	Recessive
chr1	470	0.57	both
chr1	480	0.86	Dominant
chr1	480	0.71	Recessive
chr1	480	0.57	both
chr1	490	0.84	Dominant
chr1	490	0.73	Recessive
chr1	490	0.57	both
chr1	500	0.86	Dominant
chr1	500	0.71	Recessive
chr1	500	0.57	both
chr1	510	0.85	Dominant
chr1	510	0.64	Recessive
chr1	510	0.49	both
chr1	520	0.88	Dominant
chr1	520	0.62	Recessive
chr1	520	0.5	both
chr1	530	0.88	Dominant
chr1	530	0.6	Recessive
chr1	530	0.48	both
chr1	540	0.86	Dominant
chr1	540	0.64	Recessive
chr1	540	0.5	both
chr1	550	0.87	Dominant
chr1	550	0.68	Recessive
chr1	550	0.55	both
chr1	560	0.88	Dominant
chr1	560	0.71	Recessive
chr1	560	0.59	both
chr1	570	0.88	Dominant
chr1	570	0.71	Recessive
chr1	570	0.59	both
chr1	580	0.89	Dominant
chr1	580	0.68	Recessive
chr1	580	0.57	both
chr1	590	0.9	Dominant
chr1	590	0.67	Recessive
chr1	590	0.57	both
chr1	600	0.9	Dominant
chr1	600	0.71	Recessive
chr1	600	0.61	both
chr1	610	0.91	Dominant
chr1	610	0.78	Recessive
chr1	610	0.69	both
chr1	620	0.91	Dominant
chr1	620	0.8	Recessive
chr1	620	0.71	both
chr1	630	0.92	Dominant
chr1	630	0.79	Recessive
chr1	630	0.71	both
chr1	640	0.93	Dominant
chr1	640	0.79	Recessive
chr1	640	0.72	both
chr1	650	0.92	Dominant
chr1	650	0.76	Recessive
chr1	650	0.68	both
chr1	660	0.91	Dominant
chr1	660	0.77	Recessive
chr1	660	0.68	both
chr1	670	0.9	Dominant
chr1	670	0.79	Recessive
chr1	670	0.69	both
chr1	680	0.89	Dominant
chr1	680	0.8	Recessive
chr1	680	0.69	both
chr1	690	0.91	Dominant
chr1	690	0.76	Recessive
chr1	690	0.67	both
chr1	700	0.93	Dominant
chr1	700	0.76	Recessive
chr1	700	0.69	both
chr1	710	0.92	Dominant
chr1	710	0.76	Recessive
chr1	710	0.68	both
chr1	720	0.91	Dominant
chr1	720	0.75	Recessive
chr1	720	0.66	both
chr1	730	0.91	Dominant
chr1	730	0.73	Recessive
chr1	730	0.64	both
chr1	740	0.91	Dominant
chr1	740	0.72	Recessive
chr1	740	0.63	both
chr1	750	0.89	Dominant
chr1	750	0.73	Recessive
chr1	750	0.62	both
chr1	760	0.88	Dominant
chr1	760	0.74	Recessive
chr1	760	0.62	both
chr1	770	0.9	Dominant
chr1	770	0.74	Recessive
chr1	770	0.64	both
chr1	780	0.91	Dominant
chr1	780	0.75	Recessive
chr1	780	0.66	both
chr1	790	0.91	Dominant
chr1	790	0.79	Recessive
chr1	790	0.7	both
chr1	800	0.89	Dominant
chr1	800	0.79	Recessive
chr1	800	0.68	both
chr1	810	0.89	Dominant
chr1	810	0.8	Recessive
chr1	810	0.69	both
chr1	820	0.9	Dominant
chr1	820	0.76	Recessive
chr1	820	0.66	both
chr1	830	0.9	Dominant
chr1	830	0.79	Recessive
chr1	830	0.69	both
chr1	840	0.91	Dominant
chr1	840	0.78	Recessive
chr1	840	0.69	both
chr1	850	0.94	Dominant
chr1	850	0.79	Recessive
chr1	850	0.73	both
chr1	860	0.96	Dominant
chr1	860	0.75	Recessive
chr1	860	0.71	both
chr1	870	0.96	Dominant
chr1	870	0.76	Recessive
chr1	870	0.72	both
chr1	880	0.94	Dominant
chr1	880	0.75	Recessive
chr1	880	0.69	both
chr1	890	0.93	Dominant
chr1	890	0.76	Recessive
chr1	890	0.69	both
chr1	900	0.94	Dominant
chr1	900	0.73	Recessive
chr1	900	0.67	both
chr1	910	0.95	Dominant
chr1	910	0.7	Recessive
chr1	910	0.65	both
chr1	920	0.95	Dominant
chr1	920	0.75	Recessive
chr1	920	0.7	both
chr1	930	0.95	Dominant
chr1	930	0.76	Recessive
chr1	930	0.71	both
chr1	940	0.95	Dominant
chr1	940	0.78	Recessive
chr1	940	0.73	both
chr1	950	0.95	Dominant
chr1	950	0.78	Recessive
chr1	950	0.73	both
chr1	960	0.94	Dominant
chr1	960	0.8	Recessive
chr1	960	0.74	both
chr1	970	0.93	Dominant
chr1	970	0.8	Recessive
chr1	970	0.73	both
chr1	980	0.95	Dominant
chr1	980	0.81	Recessive
chr1	980	0.76	both
chr1	990	0.96	Dominant
chr1	990	0.74	Recessive
chr1	990	0.7	both
chr1	1000	0.97	Dominant
chr1	1000	0.75	Recessive
chr1	1000	0.72	both
chr1	1010	0.97	Dominant
chr1	1010	0.75	Recessive
chr1	1010	0.72	both
chr1	1020	0.96	Dominant
chr1	1020	0.73	Recessive
chr1	1020	0.69	both
chr1	1030	0.95	Dominant
chr1	1030	0.73	Recessive
chr1	1030	0.68	both
chr1	1040	0.92	Dominant
chr1	1040	0.72	Recessive
chr1	1040	0.64	both
chr1	1050	0.9	Dominant
chr1	1050	0.68	Recessive
chr1	1050	0.58	both
chr1	1060	0.85	Dominant
chr1	1060	0.68	Recessive
chr1	1060	0.53	both
chr7	0	0.86	Dominant
chr7	0	0.65	Recessive
chr7	0	0.51	both
chr7	10	0.85	Dominant
chr7	10	0.67	Recessive
chr7	10	0.52	both
chr7	20	0.84	Dominant
chr7	20	0.69	Recessive
chr7	20	0.53	both
chr7	30	0.82	Dominant
chr7	30	0.69	Recessive
chr7	30	0.51	both
chr7	40	0.81	Dominant
chr7	40	0.67	Recessive
chr7	40	0.48	both
chr7	50	0.8	Dominant
chr7	50	0.72	Recessive
chr7	50	0.52	both
chr7	60	0.8	Dominant
chr7	60	0.78	Recessive
chr7	60	0.58	both
chr7	70	0.82	Dominant
chr7	70	0.73	Recessive
chr7	70	0.55	both
chr7	80	0.86	Dominant
chr7	80	0.69	Recessive
chr7	80	0.55	both
chr7	90	0.86	Dominant
chr7	90	0.7	Recessive
chr7	90	0.56	both
chr7	100	0.87	Dominant
chr7	100	0.66	Recessive
chr7	100	0.53	both
chr7	110	0.86	Dominant
chr7	110	0.63	Recessive
chr7	110	0.49	both
chr7	120	0.86	Dominant
chr7	120	0.58	Recessive
chr7	120	0.44	both
chr7	130	0.89	Dominant
chr7	130	0.59	Recessive
chr7	130	0.48	both
chr7	140	0.91	Dominant
chr7	140	0.59	Recessive
chr7	140	0.5	both
chr7	150	0.9	Dominant
chr7	150	0.59	Recessive
chr7	150	0.49	both
chr7	160	0.88	Dominant
chr7	160	0.56	Recessive
chr7	160	0.44	both
chr7	170	0.87	Dominant
chr7	170	0.61	Recessive
chr7	170	0.48	both
chr7	180	0.87	Dominant
chr7	180	0.63	Recessive
chr7	180	0.5	both
chr7	190	0.86	Dominant
chr7	190	0.68	Recessive
chr7	190	0.54	both
chr7	200	0.87	Dominant
chr7	200	0.75	Recessive
chr7	200	0.62	both
chr7	210	0.87	Dominant
chr7	210	0.79	Recessive
chr7	210	0.66	both
chr7	220	0.89	Dominant
chr7	220	0.82	Recessive
chr7	220	0.71	both
chr7	230	0.89	Dominant
chr7	230	0.8	Recessive
chr7	230	0.69	both
chr7	240	0.88	Dominant
chr7	240	0.81	Recessive
chr7	240	0.69	both
chr7	250	0.9	Dominant
chr7	250	0.78	Recessive
chr7	250	0.68	both
chr7	260	0.93	Dominant
chr7	260	0.81	Recessive
chr7	260	0.74	both
chr7	270	0.95	Dominant
chr7	270	0.79	Recessive
chr7	270	0.74	both
chr7	280	0.96	Dominant
chr7	280	0.82	Recessive
chr7	280	0.78	both
chr7	290	0.97	Dominant
chr7	290	0.79	Recessive
chr7	290	0.76	both
chr7	300	0.94	Dominant
chr7	300	0.79	Recessive
chr7	300	0.73	both
chr7	310	0.96	Dominant
chr7	310	0.78	Recessive
chr7	310	0.74	both
chr7	320	0.96	Dominant
chr7	320	0.78	Recessive
chr7	320	0.74	both
chr7	330	0.94	Dominant
chr7	330	0.81	Recessive
chr7	330	0.75	both
chr7	340	0.94	Dominant
chr7	340	0.83	Recessive
chr7	340	0.77	both
chr7	350	0.94	Dominant
chr7	350	0.86	Recessive
chr7	350	0.8	both
chr7	360	0.94	Dominant
chr7	360	0.87	Recessive
chr7	360	0.81	both
chr7	370	0.92	Dominant
chr7	370	0.89	Recessive
chr7	370	0.81	both
chr7	380	0.92	Dominant
chr7	380	0.82	Recessive
chr7	380	0.74	both
chr7	390	0.92	Dominant
chr7	390	0.84	Recessive
chr7	390	0.76	both
chr7	400	0.94	Dominant
chr7	400	0.83	Recessive
chr7	400	0.77	both
chr7	410	0.94	Dominant
chr7	410	0.8	Recessive
chr7	410	0.74	both
chr7	420	0.93	Dominant
chr7	420	0.81	Recessive
chr7	420	0.74	both
chr7	430	0.95	Dominant
chr7	430	0.81	Recessive
chr7	430	0.76	both
chr7	440	0.96	Dominant
chr7	440	0.82	Recessive
chr7	440	0.78	both
chr7	450	0.96	Dominant
chr7	450	0.81	Recessive
chr7	450	0.77	both
chr7	460	0.95	Dominant
chr7	460	0.79	Recessive
chr7	460	0.74	both
chr7	470	0.97	Dominant
chr7	470	0.78	Recessive
chr7	470	0.75	both
chr7	480	0.95	Dominant
chr7	480	0.84	Recessive
chr7	480	0.79	both
chr7	490	0.95	Dominant
chr7	490	0.84	Recessive
chr7	490	0.79	both
chr7	500	0.96	Dominant
chr7	500	0.81	Recessive
chr7	500	0.77	both
chr7	510	0.96	Dominant
chr7	510	0.81	Recessive
chr7	510	0.77	both
chr7	520	0.97	Dominant
chr7	520	0.82	Recessive
chr7	520	0.79	both
chr7	530	0.96	Dominant
chr7	530	0.8	Recessive
chr7	530	0.76	both
chr7	540	0.96	Dominant
chr7	540	0.79	Recessive
chr7	540	0.75	both
chr7	550	0.95	Dominant
chr7	550	0.79	Recessive
chr7	550	0.74	both
chr7	560	0.95	Dominant
chr7	560	0.81	Recessive
chr7	560	0.76	both
chr7	570	0.95	Dominant
chr7	570	0.82	Recessive
chr7	570	0.77	both
chr7	580	0.96	Dominant
chr7	580	0.83	Recessive
chr7	580	0.79	both
chr7	590	0.93	Dominant
chr7	590	0.84	Recessive
chr7	590	0.77	both
chr7	600	0.91	Dominant
chr7	600	0.86	Recessive
chr7	600	0.77	both
chr7	610	0.9	Dominant
chr7	610	0.88	Recessive
chr7	610	0.78	both
chr7	620	0.88	Dominant
chr7	620	0.87	Recessive
chr7	620	0.75	both
chr7	630	0.89	Dominant
chr7	630	0.88	Recessive
chr7	630	0.77	both
chr7	640	0.89	Dominant
chr7	640	0.89	Recessive
chr7	640	0.78	both
chr7	650	0.87	Dominant
chr7	650	0.89	Recessive
chr7	650	0.76	both
chr7	660	0.88	Dominant
chr7	660	0.86	Recessive
chr7	660	0.74	both
chr7	670	0.88	Dominant
chr7	670	0.83	Recessive
chr7	670	0.71	both
chr7	680	0.88	Dominant
chr7	680	0.81	Recessive
chr7	680	0.69	both
chr7	690	0.91	Dominant
chr7	690	0.79	Recessive
chr7	690	0.7	both
chr7	700	0.93	Dominant
chr7	700	0.78	Recessive
chr7	700	0.71	both
chr7	710	0.93	Dominant
chr7	710	0.78	Recessive
chr7	710	0.71	both
chr7	720	0.95	Dominant
chr7	720	0.78	Recessive
chr7	720	0.73	both
chr7	730	0.95	Dominant
chr7	730	0.77	Recessive
chr7	730	0.72	both
chr7	740	0.93	Dominant
chr7	740	0.77	Recessive
chr7	740	0.7	both
chr7	750	0.95	Dominant
chr7	750	0.79	Recessive
chr7	750	0.74	both
chr7	760	0.95	Dominant
chr7	760	0.8	Recessive
chr7	760	0.75	both
chr7	770	0.93	Dominant
chr7	770	0.81	Recessive
chr7	770	0.74	both
chr7	780	0.94	Dominant
chr7	780	0.79	Recessive
chr7	780	0.73	both
chr7	790	0.93	Dominant
chr7	790	0.76	Recessive
chr7	790	0.69	both
chr7	800	0.89	Dominant
chr7	800	0.78	Recessive
chr7	800	0.67	both
chr7	810	0.89	Dominant
chr7	810	0.74	Recessive
chr7	810	0.63	both
chr7	820	0.86	Dominant
chr7	820	0.73	Recessive
chr7	820	0.59	both
chr7	830	0.86	Dominant
chr7	830	0.73	Recessive
chr7	830	0.59	both
chr7	840	0.88	Dominant
chr7	840	0.69	Recessive
chr7	840	0.57	both
chr7	850	0.89	Dominant
chr7	850	0.68	Recessive
chr7	850	0.57	both
chr7	860	0.89	Dominant
chr7	860	0.7	Recessive
chr7	860	0.59	both
chr7	870	0.91	Dominant
chr7	870	0.71	Recessive
chr7	870	0.62	both
chr7	880	0.9	Dominant
chr7	880	0.74	Recessive
chr7	880	0.64	both
chr7	890	0.91	Dominant
chr7	890	0.77	Recessive
chr7	890	0.68	both
chr7	900	0.94	Dominant
chr7	900	0.76	Recessive
chr7	900	0.7	both
chr7	910	0.95	Dominant
chr7	910	0.78	Recessive
chr7	910	0.73	both
chr7	920	0.96	Dominant
chr7	920	0.8	Recessive
chr7	920	0.76	both
chr7	930	0.96	Dominant
chr7	930	0.78	Recessive
chr7	930	0.74	both
chr7	940	0.96	Dominant
chr7	940	0.81	Recessive
chr7	940	0.77	both
chr7	950	0.96	Dominant
chr7	950	0.81	Recessive
chr7	950	0.77	both
chr7	960	0.95	Dominant
chr7	960	0.8	Recessive
chr7	960	0.75	both
chr7	970	0.94	Dominant
chr7	970	0.8	Recessive
chr7	970	0.74	both
chr7	980	0.93	Dominant
chr7	980	0.81	Recessive
chr7	980	0.74	both
chr7	990	0.91	Dominant
chr7	990	0.81	Recessive
chr7	990	0.72	both
chr7	1000	0.92	Dominant
chr7	1000	0.82	Recessive
chr7	1000	0.74	both
chr7	1010	0.89	Dominant
chr7	1010	0.85	Recessive
chr7	1010	0.74	both
chr7	1020	0.89	Dominant
chr7	1020	0.83	Recessive
chr7	1020	0.72	both
chr6	0	0.92	Dominant
chr6	0	0.76	Recessive
chr6	0	0.68	both
chr6	10	0.91	Dominant
chr6	10	0.75	Recessive
chr6	10	0.66	both
chr6	20	0.91	Dominant
chr6	20	0.72	Recessive
chr6	20	0.63	both
chr6	30	0.91	Dominant
chr6	30	0.74	Recessive
chr6	30	0.65	both
chr6	40	0.89	Dominant
chr6	40	0.75	Recessive
chr6	40	0.64	both
chr6	50	0.89	Dominant
chr6	50	0.74	Recessive
chr6	50	0.63	both
chr6	60	0.88	Dominant
chr6	60	0.76	Recessive
chr6	60	0.64	both
chr6	70	0.88	Dominant
chr6	70	0.77	Recessive
chr6	70	0.65	both
chr6	80	0.89	Dominant
chr6	80	0.82	Recessive
chr6	80	0.71	both
chr6	90	0.89	Dominant
chr6	90	0.78	Recessive
chr6	90	0.67	both
chr6	100	0.9	Dominant
chr6	100	0.79	Recessive
chr6	100	0.69	both
chr6	110	0.89	Dominant
chr6	110	0.8	Recessive
chr6	110	0.69	both
chr6	120	0.9	Dominant
chr6	120	0.8	Recessive
chr6	120	0.7	both
chr6	130	0.9	Dominant
chr6	130	0.77	Recessive
chr6	130	0.67	both
chr6	140	0.91	Dominant
chr6	140	0.78	Recessive
chr6	140	0.69	both
chr6	150	0.92	Dominant
chr6	150	0.82	Recessive
chr6	150	0.74	both
chr6	160	0.93	Dominant
chr6	160	0.83	Recessive
chr6	160	0.76	both
chr6	170	0.93	Dominant
chr6	170	0.82	Recessive
chr6	170	0.75	both
chr6	180	0.9	Dominant
chr6	180	0.8	Recessive
chr6	180	0.7	both
chr6	190	0.91	Dominant
chr6	190	0.8	Recessive
chr6	190	0.71	both
chr6	200	0.91	Dominant
chr6	200	0.81	Recessive
chr6	200	0.72	both
chr6	210	0.92	Dominant
chr6	210	0.81	Recessive
chr6	210	0.73	both
chr6	220	0.92	Dominant
chr6	220	0.82	Recessive
chr6	220	0.74	both
chr6	230	0.93	Dominant
chr6	230	0.86	Recessive
chr6	230	0.79	both
chr6	240	0.92	Dominant
chr6	240	0.86	Recessive
chr6	240	0.78	both
chr6	250	0.89	Dominant
chr6	250	0.83	Recessive
chr6	250	0.72	both
chr6	260	0.89	Dominant
chr6	260	0.79	Recessive
chr6	260	0.68	both
chr6	270	0.89	Dominant
chr6	270	0.79	Recessive
chr6	270	0.68	both
chr6	280	0.91	Dominant
chr6	280	0.76	Recessive
chr6	280	0.67	both
chr6	290	0.91	Dominant
chr6	290	0.75	Recessive
chr6	290	0.66	both
chr6	300	0.91	Dominant
chr6	300	0.72	Recessive
chr6	300	0.63	both
chr6	310	0.9	Dominant
chr6	310	0.71	Recessive
chr6	310	0.61	both
chr6	320	0.88	Dominant
chr6	320	0.71	Recessive
chr6	320	0.59	both
chr6	330	0.88	Dominant
chr6	330	0.69	Recessive
chr6	330	0.57	both
chr6	340	0.89	Dominant
chr6	340	0.63	Recessive
chr6	340	0.52	both
chr6	350	0.92	Dominant
chr6	350	0.62	Recessive
chr6	350	0.54	both
chr6	360	0.92	Dominant
chr6	360	0.65	Recessive
chr6	360	0.57	both
chr6	370	0.92	Dominant
chr6	370	0.65	Recessive
chr6	370	0.57	both
chr6	380	0.92	Dominant
chr6	380	0.68	Recessive
chr6	380	0.6	both
chr6	390	0.9	Dominant
chr6	390	0.72	Recessive
chr6	390	0.62	both
chr6	400	0.89	Dominant
chr6	400	0.77	Recessive
chr6	400	0.66	both
chr6	410	0.9	Dominant
chr6	410	0.76	Recessive
chr6	410	0.66	both
chr6	420	0.92	Dominant
chr6	420	0.76	Recessive
chr6	420	0.68	both
chr6	430	0.92	Dominant
chr6	430	0.76	Recessive
chr6	430	0.68	both
chr6	440	0.92	Dominant
chr6	440	0.79	Recessive
chr6	440	0.71	both
chr6	450	0.92	Dominant
chr6	450	0.83	Recessive
chr6	450	0.75	both
chr6	460	0.93	Dominant
chr6	460	0.82	Recessive
chr6	460	0.75	both
chr6	470	0.94	Dominant
chr6	470	0.84	Recessive
chr6	470	0.78	both
chr6	480	0.95	Dominant
chr6	480	0.84	Recessive
chr6	480	0.79	both
chr6	490	0.96	Dominant
chr6	490	0.83	Recessive
chr6	490	0.79	both
chr6	500	0.97	Dominant
chr6	500	0.81	Recessive
chr6	500	0.78	both
chr6	510	0.97	Dominant
chr6	510	0.79	Recessive
chr6	510	0.76	both
chr6	520	0.95	Dominant
chr6	520	0.78	Recessive
chr6	520	0.73	both
chr6	530	0.94	Dominant
chr6	530	0.79	Recessive
chr6	530	0.73	both
chr6	540	0.94	Dominant
chr6	540	0.8	Recessive
chr6	540	0.74	both
chr6	550	0.94	Dominant
chr6	550	0.77	Recessive
chr6	550	0.71	both
chr6	560	0.93	Dominant
chr6	560	0.79	Recessive
chr6	560	0.72	both
chr6	570	0.93	Dominant
chr6	570	0.75	Recessive
chr6	570	0.68	both
chr6	580	0.89	Dominant
chr6	580	0.72	Recessive
chr6	580	0.61	both
chr6	590	0.88	Dominant
chr6	590	0.69	Recessive
chr6	590	0.57	both
chr6	600	0.86	Dominant
chr6	600	0.68	Recessive
chr6	600	0.54	both
chr6	610	0.86	Dominant
chr6	610	0.71	Recessive
chr6	610	0.57	both
chr6	620	0.86	Dominant
chr6	620	0.69	Recessive
chr6	620	0.55	both
chr6	630	0.86	Dominant
chr6	630	0.68	Recessive
chr6	630	0.54	both
chr6	640	0.85	Dominant
chr6	640	0.68	Recessive
chr6	640	0.53	both
chr6	650	0.85	Dominant
chr6	650	0.71	Recessive
chr6	650	0.56	both
chr6	660	0.85	Dominant
chr6	660	0.71	Recessive
chr6	660	0.56	both
chr6	670	0.85	Dominant
chr6	670	0.73	Recessive
chr6	670	0.58	both
chr6	680	0.88	Dominant
chr6	680	0.76	Recessive
chr6	680	0.64	both
chr6	690	0.89	Dominant
chr6	690	0.77	Recessive
chr6	690	0.66	both
chr6	700	0.89	Dominant
chr6	700	0.77	Recessive
chr6	700	0.66	both
chr6	710	0.89	Dominant
chr6	710	0.78	Recessive
chr6	710	0.67	both
chr6	720	0.91	Dominant
chr6	720	0.81	Recessive
chr6	720	0.72	both
chr6	730	0.91	Dominant
chr6	730	0.82	Recessive
chr6	730	0.73	both
chr6	740	0.92	Dominant
chr6	740	0.83	Recessive
chr6	740	0.75	both
chr6	750	0.92	Dominant
chr6	750	0.82	Recessive
chr6	750	0.74	both
chr6	760	0.93	Dominant
chr6	760	0.81	Recessive
chr6	760	0.74	both
chr6	770	0.91	Dominant
chr6	770	0.82	Recessive
chr6	770	0.73	both
chr6	780	0.91	Dominant
chr6	780	0.83	Recessive
chr6	780	0.74	both
chr6	790	0.92	Dominant
chr6	790	0.85	Recessive
chr6	790	0.77	both
chr6	800	0.94	Dominant
chr6	800	0.84	Recessive
chr6	800	0.78	both
chr6	810	0.95	Dominant
chr6	810	0.78	Recessive
chr6	810	0.73	both
chr6	820	0.95	Dominant
chr6	820	0.77	Recessive
chr6	820	0.72	both
chr6	830	0.95	Dominant
chr6	830	0.75	Recessive
chr6	830	0.7	both
chr6	840	0.95	Dominant
chr6	840	0.72	Recessive
chr6	840	0.67	both
chr6	850	0.92	Dominant
chr6	850	0.73	Recessive
chr6	850	0.65	both
chr6	860	0.89	Dominant
chr6	860	0.74	Recessive
chr6	860	0.63	both
chr6	870	0.91	Dominant
chr6	870	0.72	Recessive
chr6	870	0.63	both
chr6	880	0.9	Dominant
chr6	880	0.7	Recessive
chr6	880	0.6	both
chr6	890	0.9	Dominant
chr6	890	0.7	Recessive
chr6	890	0.6	both
chr6	900	0.9	Dominant
chr6	900	0.73	Recessive
chr6	900	0.63	both
chr6	910	0.9	Dominant
chr6	910	0.78	Recessive
chr6	910	0.68	both
chr6	920	0.89	Dominant
chr6	920	0.8	Recessive
chr6	920	0.69	both
chr6	930	0.89	Dominant
chr6	930	0.83	Recessive
chr6	930	0.72	both
chr6	940	0.88	Dominant
chr6	940	0.85	Recessive
chr6	940	0.73	both
chr6	950	0.91	Dominant
chr6	950	0.84	Recessive
chr6	950	0.75	both
chr6	960	0.93	Dominant
chr6	960	0.84	Recessive
chr6	960	0.77	both
chr6	970	0.93	Dominant
chr6	970	0.86	Recessive
chr6	970	0.79	both
chr6	980	0.94	Dominant
chr6	980	0.88	Recessive
chr6	980	0.82	both
chr6	990	0.92	Dominant
chr6	990	0.87	Recessive
chr6	990	0.79	both
chr6	1000	0.91	Dominant
chr6	1000	0.87	Recessive
chr6	1000	0.78	both
chr6	1010	0.91	Dominant
chr6	1010	0.88	Recessive
chr6	1010	0.79	both
chr6	1020	0.92	Dominant
chr6	1020	0.86	Recessive
chr6	1020	0.78	both
chr6	1030	0.91	Dominant
chr6	1030	0.82	Recessive
chr6	1030	0.73	both
chr6	1040	0.93	Dominant
chr6	1040	0.8	Recessive
chr6	1040	0.73	both
chr6	1050	0.91	Dominant
chr6	1050	0.79	Recessive
chr6	1050	0.7	both
chr6	1060	0.92	Dominant
chr6	1060	0.75	Recessive
chr6	1060	0.67	both
chr6	1070	0.92	Dominant
chr6	1070	0.74	Recessive
chr6	1070	0.66	both
chr6	1080	0.93	Dominant
chr6	1080	0.73	Recessive
chr6	1080	0.66	both
chr6	1090	0.95	Dominant
chr6	1090	0.75	Recessive
chr6	1090	0.7	both
chr6	1100	0.96	Dominant
chr6	1100	0.75	Recessive
chr6	1100	0.71	both
chr6	1110	0.96	Dominant
chr6	1110	0.74	Recessive
chr6	1110	0.7	both
chr6	1120	0.95	Dominant
chr6	1120	0.74	Recessive
chr6	1120	0.69	both
chr6	1130	0.97	Dominant
chr6	1130	0.78	Recessive
chr6	1130	0.75	both
chr6	1140	0.93	Dominant
chr6	1140	0.8	Recessive
chr6	1140	0.73	both
chr6	1150	0.95	Dominant
chr6	1150	0.81	Recessive
chr6	1150	0.76	both
chr6	1160	0.95	Dominant
chr6	1160	0.84	Recessive
chr6	1160	0.79	both
chr6	1170	0.95	Dominant
chr6	1170	0.84	Recessive
chr6	1170	0.79	both
chr6	1180	0.94	Dominant
chr6	1180	0.86	Recessive
chr6	1180	0.8	both
chr6	1190	0.94	Dominant
chr6	1190	0.84	Recessive
chr6	1190	0.78	both
chr6	1200	0.93	Dominant
chr6	1200	0.83	Recessive
chr6	1200	0.76	both
chr6	1210	0.92	Dominant
chr6	1210	0.84	Recessive
chr6	1210	0.76	both
chr6	1220	0.93	Dominant
chr6	1220	0.87	Recessive
chr6	1220	0.8	both
chr6	1230	0.92	Dominant
chr6	1230	0.86	Recessive
chr6	1230	0.78	both
chr6	1240	0.96	Dominant
chr6	1240	0.84	Recessive
chr6	1240	0.8	both
chr6	1250	0.95	Dominant
chr6	1250	0.85	Recessive
chr6	1250	0.8	both
chr6	1260	0.93	Dominant
chr6	1260	0.85	Recessive
chr6	1260	0.78	both
chr6	1270	0.92	Dominant
chr6	1270	0.83	Recessive
chr6	1270	0.75	both
chr6	1280	0.93	Dominant
chr6	1280	0.81	Recessive
chr6	1280	0.74	both
chr6	1290	0.93	Dominant
chr6	1290	0.79	Recessive
chr6	1290	0.72	both
chr6	1300	0.92	Dominant
chr6	1300	0.79	Recessive
chr6	1300	0.71	both
chr6	1310	0.93	Dominant
chr6	1310	0.76	Recessive
chr6	1310	0.69	both
chr6	1320	0.93	Dominant
chr6	1320	0.74	Recessive
chr6	1320	0.67	both
chr6	1330	0.92	Dominant
chr6	1330	0.73	Recessive
chr6	1330	0.65	both
chr6	1340	0.91	Dominant
chr6	1340	0.75	Recessive
chr6	1340	0.66	both
chr6	1350	0.9	Dominant
chr6	1350	0.73	Recessive
chr6	1350	0.63	both
chr6	1360	0.91	Dominant
chr6	1360	0.73	Recessive
chr6	1360	0.64	both
chr6	1370	0.92	Dominant
chr6	1370	0.74	Recessive
chr6	1370	0.66	both
chr6	1380	0.91	Dominant
chr6	1380	0.7	Recessive
chr6	1380	0.61	both
chr10	0	0.87	Dominant
chr10	0	0.88	Recessive
chr10	0	0.75	both
chr10	10	0.89	Dominant
chr10	10	0.89	Recessive
chr10	10	0.78	both
chr10	20	0.87	Dominant
chr10	20	0.91	Recessive
chr10	20	0.78	both
chr10	30	0.86	Dominant
chr10	30	0.92	Recessive
chr10	30	0.78	both
chr10	40	0.86	Dominant
chr10	40	0.94	Recessive
chr10	40	0.8	both
chr10	50	0.85	Dominant
chr10	50	0.94	Recessive
chr10	50	0.79	both
chr10	60	0.86	Dominant
chr10	60	0.88	Recessive
chr10	60	0.74	both
chr10	70	0.85	Dominant
chr10	70	0.86	Recessive
chr10	70	0.71	both
chr10	80	0.84	Dominant
chr10	80	0.84	Recessive
chr10	80	0.68	both
chr10	90	0.86	Dominant
chr10	90	0.81	Recessive
chr10	90	0.67	both
chr10	100	0.87	Dominant
chr10	100	0.81	Recessive
chr10	100	0.68	both
chr10	110	0.88	Dominant
chr10	110	0.79	Recessive
chr10	110	0.67	both
chr10	120	0.9	Dominant
chr10	120	0.77	Recessive
chr10	120	0.67	both
chr10	130	0.9	Dominant
chr10	130	0.76	Recessive
chr10	130	0.66	both
chr10	140	0.9	Dominant
chr10	140	0.68	Recessive
chr10	140	0.58	both
chr10	150	0.9	Dominant
chr10	150	0.66	Recessive
chr10	150	0.56	both
chr10	160	0.89	Dominant
chr10	160	0.72	Recessive
chr10	160	0.61	both
chr10	170	0.91	Dominant
chr10	170	0.71	Recessive
chr10	170	0.62	both
chr10	180	0.93	Dominant
chr10	180	0.71	Recessive
chr10	180	0.64	both
chr10	190	0.95	Dominant
chr10	190	0.72	Recessive
chr10	190	0.67	both
chr10	200	0.95	Dominant
chr10	200	0.73	Recessive
chr10	200	0.68	both
chr10	210	0.92	Dominant
chr10	210	0.73	Recessive
chr10	210	0.65	both
chr10	220	0.91	Dominant
chr10	220	0.72	Recessive
chr10	220	0.63	both
chr10	230	0.89	Dominant
chr10	230	0.73	Recessive
chr10	230	0.62	both
chr10	240	0.89	Dominant
chr10	240	0.77	Recessive
chr10	240	0.66	both
chr10	250	0.9	Dominant
chr10	250	0.8	Recessive
chr10	250	0.7	both
chr10	260	0.89	Dominant
chr10	260	0.81	Recessive
chr10	260	0.7	both
chr10	270	0.83	Dominant
chr10	270	0.83	Recessive
chr10	270	0.66	both
chr10	280	0.79	Dominant
chr10	280	0.82	Recessive
chr10	280	0.61	both
chr10	290	0.76	Dominant
chr10	290	0.81	Recessive
chr10	290	0.57	both
chr10	300	0.75	Dominant
chr10	300	0.8	Recessive
chr10	300	0.55	both
chr10	310	0.77	Dominant
chr10	310	0.8	Recessive
chr10	310	0.57	both
chr10	320	0.78	Dominant
chr10	320	0.79	Recessive
chr10	320	0.57	both
chr10	330	0.81	Dominant
chr10	330	0.77	Recessive
chr10	330	0.58	both
chr10	340	0.79	Dominant
chr10	340	0.78	Recessive
chr10	340	0.57	both
chr10	350	0.78	Dominant
chr10	350	0.79	Recessive
chr10	350	0.57	both
chr10	360	0.8	Dominant
chr10	360	0.77	Recessive
chr10	360	0.57	both
chr10	370	0.86	Dominant
chr10	370	0.75	Recessive
chr10	370	0.61	both
chr10	380	0.9	Dominant
chr10	380	0.75	Recessive
chr10	380	0.65	both
chr10	390	0.93	Dominant
chr10	390	0.76	Recessive
chr10	390	0.69	both
chr10	400	0.94	Dominant
chr10	400	0.75	Recessive
chr10	400	0.69	both
chr10	410	0.95	Dominant
chr10	410	0.71	Recessive
chr10	410	0.66	both
chr10	420	0.94	Dominant
chr10	420	0.71	Recessive
chr10	420	0.65	both
chr10	430	0.93	Dominant
chr10	430	0.72	Recessive
chr10	430	0.65	both
chr10	440	0.94	Dominant
chr10	440	0.71	Recessive
chr10	440	0.65	both
chr10	450	0.95	Dominant
chr10	450	0.67	Recessive
chr10	450	0.62	both
chr10	460	0.96	Dominant
chr10	460	0.65	Recessive
chr10	460	0.61	both
chr10	470	0.96	Dominant
chr10	470	0.67	Recessive
chr10	470	0.63	both
chr10	480	0.95	Dominant
chr10	480	0.63	Recessive
chr10	480	0.58	both
chr10	490	0.95	Dominant
chr10	490	0.61	Recessive
chr10	490	0.56	both
chr10	500	0.95	Dominant
chr10	500	0.63	Recessive
chr10	500	0.58	both
chr10	510	0.94	Dominant
chr10	510	0.66	Recessive
chr10	510	0.6	both
chr10	520	0.92	Dominant
chr10	520	0.67	Recessive
chr10	520	0.59	both
chr10	530	0.93	Dominant
chr10	530	0.63	Recessive
chr10	530	0.56	both
chr10	540	0.94	Dominant
chr10	540	0.64	Recessive
chr10	540	0.58	both
chr10	550	0.94	Dominant
chr10	550	0.67	Recessive
chr10	550	0.61	both
chr10	560	0.93	Dominant
chr10	560	0.68	Recessive
chr10	560	0.61	both
chr10	570	0.92	Dominant
chr10	570	0.68	Recessive
chr10	570	0.6	both
chr10	580	0.92	Dominant
chr10	580	0.73	Recessive
chr10	580	0.65	both
chr10	590	0.9	Dominant
chr10	590	0.73	Recessive
chr10	590	0.63	both
chr10	600	0.91	Dominant
chr10	600	0.74	Recessive
chr10	600	0.65	both
chr10	610	0.9	Dominant
chr10	610	0.76	Recessive
chr10	610	0.66	both
chr10	620	0.93	Dominant
chr10	620	0.76	Recessive
chr10	620	0.69	both
chr10	630	0.92	Dominant
chr10	630	0.76	Recessive
chr10	630	0.68	both
chr10	640	0.92	Dominant
chr10	640	0.76	Recessive
chr10	640	0.68	both
chr10	650	0.92	Dominant
chr10	650	0.76	Recessive
chr10	650	0.68	both
chr10	660	0.91	Dominant
chr10	660	0.78	Recessive
chr10	660	0.69	both
chr10	670	0.9	Dominant
chr10	670	0.77	Recessive
chr10	670	0.67	both
chr10	680	0.87	Dominant
chr10	680	0.75	Recessive
chr10	680	0.62	both
chr10	690	0.89	Dominant
chr10	690	0.72	Recessive
chr10	690	0.61	both
chr10	700	0.88	Dominant
chr10	700	0.68	Recessive
chr10	700	0.56	both
chr10	710	0.88	Dominant
chr10	710	0.68	Recessive
chr10	710	0.56	both
chr10	720	0.87	Dominant
chr10	720	0.68	Recessive
chr10	720	0.55	both
chr10	730	0.87	Dominant
chr10	730	0.68	Recessive
chr10	730	0.55	both
chr10	740	0.87	Dominant
chr10	740	0.67	Recessive
chr10	740	0.54	both
chr10	750	0.84	Dominant
chr10	750	0.67	Recessive
chr10	750	0.51	both
chr10	760	0.81	Dominant
chr10	760	0.65	Recessive
chr10	760	0.46	both
chr10	770	0.82	Dominant
chr10	770	0.61	Recessive
chr10	770	0.43	both
chr10	780	0.86	Dominant
chr10	780	0.62	Recessive
chr10	780	0.48	both
chr10	790	0.85	Dominant
chr10	790	0.66	Recessive
chr10	790	0.51	both
chr10	800	0.83	Dominant
chr10	800	0.7	Recessive
chr10	800	0.53	both
chr10	810	0.84	Dominant
chr10	810	0.67	Recessive
chr10	810	0.51	both
chr10	820	0.84	Dominant
chr10	820	0.66	Recessive
chr10	820	0.5	both
chr10	830	0.84	Dominant
chr10	830	0.69	Recessive
chr10	830	0.53	both
chr10	840	0.81	Dominant
chr10	840	0.72	Recessive
chr10	840	0.53	both
chr10	850	0.84	Dominant
chr10	850	0.68	Recessive
chr10	850	0.52	both
chr10	860	0.86	Dominant
chr10	860	0.69	Recessive
chr10	860	0.55	both
chr10	870	0.86	Dominant
chr10	870	0.73	Recessive
chr10	870	0.59	both
chr10	880	0.86	Dominant
chr10	880	0.71	Recessive
chr10	880	0.57	both
chr10	890	0.86	Dominant
chr10	890	0.69	Recessive
chr10	890	0.55	both
chr10	900	0.85	Dominant
chr10	900	0.68	Recessive
chr10	900	0.53	both
chr10	910	0.83	Dominant
chr10	910	0.69	Recessive
chr10	910	0.52	both
chr10	920	0.82	Dominant
chr10	920	0.71	Recessive
chr10	920	0.53	both
chr10	930	0.82	Dominant
chr10	930	0.7	Recessive
chr10	930	0.52	both
chr10	940	0.85	Dominant
chr10	940	0.63	Recessive
chr10	940	0.48	both
chr10	950	0.85	Dominant
chr10	950	0.6	Recessive
chr10	950	0.45	both
chr10	960	0.86	Dominant
chr10	960	0.6	Recessive
chr10	960	0.46	both
chr10	970	0.86	Dominant
chr10	970	0.6	Recessive
chr10	970	0.46	both
chr10	980	0.85	Dominant
chr10	980	0.64	Recessive
chr10	980	0.49	both
chr12	0	0.88	Dominant
chr12	0	0.7	Recessive
chr12	0	0.58	both
chr12	10	0.88	Dominant
chr12	10	0.72	Recessive
chr12	10	0.6	both
chr12	20	0.88	Dominant
chr12	20	0.72	Recessive
chr12	20	0.6	both
chr12	30	0.88	Dominant
chr12	30	0.73	Recessive
chr12	30	0.61	both
chr12	40	0.9	Dominant
chr12	40	0.72	Recessive
chr12	40	0.62	both
chr12	50	0.87	Dominant
chr12	50	0.68	Recessive
chr12	50	0.55	both
chr12	60	0.87	Dominant
chr12	60	0.68	Recessive
chr12	60	0.55	both
chr12	70	0.84	Dominant
chr12	70	0.75	Recessive
chr12	70	0.59	both
chr12	80	0.86	Dominant
chr12	80	0.76	Recessive
chr12	80	0.62	both
chr12	90	0.87	Dominant
chr12	90	0.77	Recessive
chr12	90	0.64	both
chr12	100	0.87	Dominant
chr12	100	0.8	Recessive
chr12	100	0.67	both
chr12	110	0.84	Dominant
chr12	110	0.78	Recessive
chr12	110	0.62	both
chr12	120	0.81	Dominant
chr12	120	0.8	Recessive
chr12	120	0.61	both
chr12	130	0.79	Dominant
chr12	130	0.77	Recessive
chr12	130	0.56	both
chr12	140	0.79	Dominant
chr12	140	0.75	Recessive
chr12	140	0.54	both
chr12	150	0.81	Dominant
chr12	150	0.78	Recessive
chr12	150	0.59	both
chr12	160	0.83	Dominant
chr12	160	0.78	Recessive
chr12	160	0.61	both
chr12	170	0.86	Dominant
chr12	170	0.76	Recessive
chr12	170	0.62	both
chr12	180	0.84	Dominant
chr12	180	0.74	Recessive
chr12	180	0.58	both
chr12	190	0.84	Dominant
chr12	190	0.74	Recessive
chr12	190	0.58	both
chr12	200	0.86	Dominant
chr12	200	0.73	Recessive
chr12	200	0.59	both
chr12	210	0.88	Dominant
chr12	210	0.75	Recessive
chr12	210	0.63	both
chr12	220	0.91	Dominant
chr12	220	0.76	Recessive
chr12	220	0.67	both
chr12	230	0.92	Dominant
chr12	230	0.75	Recessive
chr12	230	0.67	both
chr12	240	0.92	Dominant
chr12	240	0.76	Recessive
chr12	240	0.68	both
chr12	250	0.94	Dominant
chr12	250	0.77	Recessive
chr12	250	0.71	both
chr12	260	0.94	Dominant
chr12	260	0.8	Recessive
chr12	260	0.74	both
chr12	270	0.94	Dominant
chr12	270	0.82	Recessive
chr12	270	0.76	both
chr12	280	0.96	Dominant
chr12	280	0.79	Recessive
chr12	280	0.75	both
chr12	290	0.97	Dominant
chr12	290	0.78	Recessive
chr12	290	0.75	both
chr12	300	0.97	Dominant
chr12	300	0.8	Recessive
chr12	300	0.77	both
chr12	310	0.97	Dominant
chr12	310	0.8	Recessive
chr12	310	0.77	both
chr12	320	0.96	Dominant
chr12	320	0.78	Recessive
chr12	320	0.74	both
chr12	330	0.97	Dominant
chr12	330	0.82	Recessive
chr12	330	0.79	both
chr12	340	0.96	Dominant
chr12	340	0.82	Recessive
chr12	340	0.78	both
chr12	350	0.95	Dominant
chr12	350	0.79	Recessive
chr12	350	0.74	both
chr12	360	0.93	Dominant
chr12	360	0.78	Recessive
chr12	360	0.71	both
chr12	370	0.9	Dominant
chr12	370	0.78	Recessive
chr12	370	0.68	both
chr12	380	0.9	Dominant
chr12	380	0.82	Recessive
chr12	380	0.72	both
chr12	390	0.9	Dominant
chr12	390	0.82	Recessive
chr12	390	0.72	both
chr12	400	0.9	Dominant
chr12	400	0.82	Recessive
chr12	400	0.72	both
chr12	410	0.9	Dominant
chr12	410	0.79	Recessive
chr12	410	0.69	both
chr12	420	0.91	Dominant
chr12	420	0.8	Recessive
chr12	420	0.71	both
chr12	430	0.9	Dominant
chr12	430	0.78	Recessive
chr12	430	0.68	both
chr12	440	0.91	Dominant
chr12	440	0.77	Recessive
chr12	440	0.68	both
chr12	450	0.92	Dominant
chr12	450	0.75	Recessive
chr12	450	0.67	both
chr12	460	0.93	Dominant
chr12	460	0.73	Recessive
chr12	460	0.66	both
chr12	470	0.96	Dominant
chr12	470	0.72	Recessive
chr12	470	0.68	both
chr12	480	0.96	Dominant
chr12	480	0.71	Recessive
chr12	480	0.67	both
chr12	490	0.93	Dominant
chr12	490	0.73	Recessive
chr12	490	0.66	both
chr12	500	0.92	Dominant
chr12	500	0.73	Recessive
chr12	500	0.65	both
chr12	510	0.92	Dominant
chr12	510	0.73	Recessive
chr12	510	0.65	both
chr12	520	0.91	Dominant
chr12	520	0.69	Recessive
chr12	520	0.6	both
chr12	530	0.91	Dominant
chr12	530	0.69	Recessive
chr12	530	0.6	both
chr12	540	0.91	Dominant
chr12	540	0.73	Recessive
chr12	540	0.64	both
chr12	550	0.9	Dominant
chr12	550	0.73	Recessive
chr12	550	0.63	both
chr12	560	0.91	Dominant
chr12	560	0.76	Recessive
chr12	560	0.67	both
chr12	570	0.89	Dominant
chr12	570	0.76	Recessive
chr12	570	0.65	both
chr12	580	0.89	Dominant
chr12	580	0.77	Recessive
chr12	580	0.66	both
chr12	590	0.92	Dominant
chr12	590	0.74	Recessive
chr12	590	0.66	both
chr12	600	0.9	Dominant
chr12	600	0.74	Recessive
chr12	600	0.64	both
chr12	610	0.9	Dominant
chr12	610	0.74	Recessive
chr12	610	0.64	both
chr12	620	0.91	Dominant
chr12	620	0.75	Recessive
chr12	620	0.66	both
chr12	630	0.91	Dominant
chr12	630	0.75	Recessive
chr12	630	0.66	both
chr12	640	0.89	Dominant
chr12	640	0.72	Recessive
chr12	640	0.61	both
chr12	650	0.88	Dominant
chr12	650	0.75	Recessive
chr12	650	0.63	both
chr12	660	0.86	Dominant
chr12	660	0.69	Recessive
chr12	660	0.55	both
chr12	670	0.88	Dominant
chr12	670	0.66	Recessive
chr12	670	0.54	both
chr12	680	0.87	Dominant
chr12	680	0.66	Recessive
chr12	680	0.53	both
chr12	690	0.84	Dominant
chr12	690	0.68	Recessive
chr12	690	0.52	both
chr12	700	0.86	Dominant
chr12	700	0.62	Recessive
chr12	700	0.48	both
chr12	710	0.86	Dominant
chr12	710	0.65	Recessive
chr12	710	0.51	both
chr12	720	0.86	Dominant
chr12	720	0.68	Recessive
chr12	720	0.54	both
chr12	730	0.87	Dominant
chr12	730	0.65	Recessive
chr12	730	0.52	both
chr12	740	0.9	Dominant
chr12	740	0.66	Recessive
chr12	740	0.56	both
chr12	750	0.9	Dominant
chr12	750	0.67	Recessive
chr12	750	0.57	both
chr12	760	0.89	Dominant
chr12	760	0.71	Recessive
chr12	760	0.6	both
chr12	770	0.89	Dominant
chr12	770	0.71	Recessive
chr12	770	0.6	both
chr12	780	0.89	Dominant
chr12	780	0.72	Recessive
chr12	780	0.61	both
chr12	790	0.92	Dominant
chr12	790	0.72	Recessive
chr12	790	0.64	both
chr12	800	0.93	Dominant
chr12	800	0.78	Recessive
chr12	800	0.71	both
chr12	810	0.94	Dominant
chr12	810	0.77	Recessive
chr12	810	0.71	both
chr12	820	0.93	Dominant
chr12	820	0.76	Recessive
chr12	820	0.69	both
chr12	830	0.92	Dominant
chr12	830	0.79	Recessive
chr12	830	0.71	both
chr12	840	0.9	Dominant
chr12	840	0.81	Recessive
chr12	840	0.71	both
chr12	850	0.92	Dominant
chr12	850	0.83	Recessive
chr12	850	0.75	both
chr12	860	0.95	Dominant
chr12	860	0.84	Recessive
chr12	860	0.79	both
chr12	870	0.93	Dominant
chr12	870	0.88	Recessive
chr12	870	0.81	both
chr12	880	0.91	Dominant
chr12	880	0.89	Recessive
chr12	880	0.8	both
chr12	890	0.88	Dominant
chr12	890	0.89	Recessive
chr12	890	0.77	both
chr12	900	0.88	Dominant
chr12	900	0.85	Recessive
chr12	900	0.73	both
chr12	910	0.87	Dominant
chr12	910	0.82	Recessive
chr12	910	0.69	both
chr12	920	0.87	Dominant
chr12	920	0.83	Recessive
chr12	920	0.7	both
chr12	930	0.88	Dominant
chr12	930	0.84	Recessive
chr12	930	0.72	both
chr12	940	0.89	Dominant
chr12	940	0.82	Recessive
chr12	940	0.71	both
chr12	950	0.89	Dominant
chr12	950	0.77	Recessive
chr12	950	0.66	both
chr12	960	0.89	Dominant
chr12	960	0.76	Recessive
chr12	960	0.65	both
chr12	970	0.91	Dominant
chr12	970	0.75	Recessive
chr12	970	0.66	both
chr12	980	0.93	Dominant
chr12	980	0.73	Recessive
chr12	980	0.66	both
chr12	990	0.96	Dominant
chr12	990	0.73	Recessive
chr12	990	0.69	both
chr12	1000	0.96	Dominant
chr12	1000	0.76	Recessive
chr12	1000	0.72	both
chr12	1010	0.95	Dominant
chr12	1010	0.81	Recessive
chr12	1010	0.76	both
chr12	1020	0.95	Dominant
chr12	1020	0.81	Recessive
chr12	1020	0.76	both
chr12	1030	0.94	Dominant
chr12	1030	0.79	Recessive
chr12	1030	0.73	both
chr12	1040	0.94	Dominant
chr12	1040	0.78	Recessive
chr12	1040	0.72	both
chr12	1050	0.93	Dominant
chr12	1050	0.83	Recessive
chr12	1050	0.76	both
chr12	1060	0.93	Dominant
chr12	1060	0.83	Recessive
chr12	1060	0.76	both
chr12	1070	0.92	Dominant
chr12	1070	0.84	Recessive
chr12	1070	0.76	both
chr12	1080	0.92	Dominant
chr12	1080	0.82	Recessive
chr12	1080	0.74	both
chr12	1090	0.91	Dominant
chr12	1090	0.78	Recessive
chr12	1090	0.69	both
chr12	1100	0.91	Dominant
chr12	1100	0.78	Recessive
chr12	1100	0.69	both
chr12	1110	0.93	Dominant
chr12	1110	0.77	Recessive
chr12	1110	0.7	both
chr12	1120	0.94	Dominant
chr12	1120	0.76	Recessive
chr12	1120	0.7	both
chr12	1130	0.95	Dominant
chr12	1130	0.79	Recessive
chr12	1130	0.74	both
chr12	1140	0.95	Dominant
chr12	1140	0.81	Recessive
chr12	1140	0.76	both
chr12	1150	0.96	Dominant
chr12	1150	0.78	Recessive
chr12	1150	0.74	both
chr12	1160	0.96	Dominant
chr12	1160	0.79	Recessive
chr12	1160	0.75	both
chr12	1170	0.96	Dominant
chr12	1170	0.78	Recessive
chr12	1170	0.74	both
chr12	1180	0.95	Dominant
chr12	1180	0.81	Recessive
chr12	1180	0.76	both
chr12	1190	0.96	Dominant
chr12	1190	0.81	Recessive
chr12	1190	0.77	both
chr12	1200	0.94	Dominant
chr12	1200	0.82	Recessive
chr12	1200	0.76	both
chr12	1210	0.94	Dominant
chr12	1210	0.83	Recessive
chr12	1210	0.77	both
chr12	1220	0.94	Dominant
chr12	1220	0.83	Recessive
chr12	1220	0.77	both
chr2	0	0.99	Dominant
chr2	0	0.79	Recessive
chr2	0	0.78	both
chr2	10	0.98	Dominant
chr2	10	0.78	Recessive
chr2	10	0.76	both
chr2	20	0.98	Dominant
chr2	20	0.78	Recessive
chr2	20	0.76	both
chr2	30	0.98	Dominant
chr2	30	0.76	Recessive
chr2	30	0.74	both
chr2	40	0.98	Dominant
chr2	40	0.77	Recessive
chr2	40	0.75	both
chr2	50	0.98	Dominant
chr2	50	0.79	Recessive
chr2	50	0.77	both
chr2	60	0.99	Dominant
chr2	60	0.78	Recessive
chr2	60	0.77	both
chr2	70	0.98	Dominant
chr2	70	0.79	Recessive
chr2	70	0.77	both
chr2	80	0.97	Dominant
chr2	80	0.78	Recessive
chr2	80	0.75	both
chr2	90	0.97	Dominant
chr2	90	0.76	Recessive
chr2	90	0.73	both
chr2	100	0.95	Dominant
chr2	100	0.75	Recessive
chr2	100	0.7	both
chr2	110	0.96	Dominant
chr2	110	0.75	Recessive
chr2	110	0.71	both
chr2	120	0.93	Dominant
chr2	120	0.78	Recessive
chr2	120	0.71	both
chr2	130	0.93	Dominant
chr2	130	0.78	Recessive
chr2	130	0.71	both
chr2	140	0.92	Dominant
chr2	140	0.72	Recessive
chr2	140	0.64	both
chr2	150	0.92	Dominant
chr2	150	0.7	Recessive
chr2	150	0.62	both
chr2	160	0.91	Dominant
chr2	160	0.7	Recessive
chr2	160	0.61	both
chr2	170	0.91	Dominant
chr2	170	0.67	Recessive
chr2	170	0.58	both
chr2	180	0.91	Dominant
chr2	180	0.68	Recessive
chr2	180	0.59	both
chr2	190	0.9	Dominant
chr2	190	0.68	Recessive
chr2	190	0.58	both
chr2	200	0.91	Dominant
chr2	200	0.7	Recessive
chr2	200	0.61	both
chr2	210	0.91	Dominant
chr2	210	0.72	Recessive
chr2	210	0.63	both
chr2	220	0.94	Dominant
chr2	220	0.7	Recessive
chr2	220	0.64	both
chr2	230	0.94	Dominant
chr2	230	0.72	Recessive
chr2	230	0.66	both
chr2	240	0.93	Dominant
chr2	240	0.76	Recessive
chr2	240	0.69	both
chr2	250	0.93	Dominant
chr2	250	0.78	Recessive
chr2	250	0.71	both
chr2	260	0.94	Dominant
chr2	260	0.8	Recessive
chr2	260	0.74	both
chr2	270	0.95	Dominant
chr2	270	0.8	Recessive
chr2	270	0.75	both
chr2	280	0.96	Dominant
chr2	280	0.8	Recessive
chr2	280	0.76	both
chr2	290	0.97	Dominant
chr2	290	0.83	Recessive
chr2	290	0.8	both
chr2	300	0.97	Dominant
chr2	300	0.84	Recessive
chr2	300	0.81	both
chr2	310	0.97	Dominant
chr2	310	0.84	Recessive
chr2	310	0.81	both
chr2	320	0.96	Dominant
chr2	320	0.84	Recessive
chr2	320	0.8	both
chr2	330	0.96	Dominant
chr2	330	0.81	Recessive
chr2	330	0.77	both
chr2	340	0.98	Dominant
chr2	340	0.79	Recessive
chr2	340	0.77	both
chr2	350	0.96	Dominant
chr2	350	0.77	Recessive
chr2	350	0.73	both
chr2	360	0.95	Dominant
chr2	360	0.75	Recessive
chr2	360	0.7	both
chr2	370	0.93	Dominant
chr2	370	0.75	Recessive
chr2	370	0.68	both
chr2	380	0.91	Dominant
chr2	380	0.77	Recessive
chr2	380	0.68	both
chr2	390	0.9	Dominant
chr2	390	0.77	Recessive
chr2	390	0.67	both
chr2	400	0.9	Dominant
chr2	400	0.77	Recessive
chr2	400	0.67	both
chr2	410	0.9	Dominant
chr2	410	0.75	Recessive
chr2	410	0.65	both
chr2	420	0.91	Dominant
chr2	420	0.74	Recessive
chr2	420	0.65	both
chr2	430	0.88	Dominant
chr2	430	0.76	Recessive
chr2	430	0.64	both
chr2	440	0.88	Dominant
chr2	440	0.78	Recessive
chr2	440	0.66	both
chr2	450	0.84	Dominant
chr2	450	0.81	Recessive
chr2	450	0.65	both
chr2	460	0.83	Dominant
chr2	460	0.81	Recessive
chr2	460	0.64	both
chr2	470	0.84	Dominant
chr2	470	0.82	Recessive
chr2	470	0.66	both
chr2	480	0.86	Dominant
chr2	480	0.82	Recessive
chr2	480	0.68	both
chr2	490	0.85	Dominant
chr2	490	0.82	Recessive
chr2	490	0.67	both
chr2	500	0.86	Dominant
chr2	500	0.8	Recessive
chr2	500	0.66	both
chr2	510	0.86	Dominant
chr2	510	0.74	Recessive
chr2	510	0.6	both
chr2	520	0.84	Dominant
chr2	520	0.75	Recessive
chr2	520	0.59	both
chr2	530	0.85	Dominant
chr2	530	0.75	Recessive
chr2	530	0.6	both
chr2	540	0.83	Dominant
chr2	540	0.74	Recessive
chr2	540	0.57	both
chr2	550	0.86	Dominant
chr2	550	0.74	Recessive
chr2	550	0.6	both
chr2	560	0.87	Dominant
chr2	560	0.74	Recessive
chr2	560	0.61	both
chr2	570	0.88	Dominant
chr2	570	0.74	Recessive
chr2	570	0.62	both
chr2	580	0.88	Dominant
chr2	580	0.73	Recessive
chr2	580	0.61	both
chr2	590	0.9	Dominant
chr2	590	0.71	Recessive
chr2	590	0.61	both
chr2	600	0.9	Dominant
chr2	600	0.71	Recessive
chr2	600	0.61	both
chr2	610	0.89	Dominant
chr2	610	0.79	Recessive
chr2	610	0.68	both
chr2	620	0.91	Dominant
chr2	620	0.8	Recessive
chr2	620	0.71	both
chr2	630	0.92	Dominant
chr2	630	0.82	Recessive
chr2	630	0.74	both
chr2	640	0.91	Dominant
chr2	640	0.81	Recessive
chr2	640	0.72	both
chr2	650	0.94	Dominant
chr2	650	0.79	Recessive
chr2	650	0.73	both
chr2	660	0.95	Dominant
chr2	660	0.77	Recessive
chr2	660	0.72	both
chr2	670	0.95	Dominant
chr2	670	0.72	Recessive
chr2	670	0.67	both
chr2	680	0.95	Dominant
chr2	680	0.7	Recessive
chr2	680	0.65	both
chr2	690	0.94	Dominant
chr2	690	0.71	Recessive
chr2	690	0.65	both
chr2	700	0.93	Dominant
chr2	700	0.72	Recessive
chr2	700	0.65	both
chr2	710	0.91	Dominant
chr2	710	0.73	Recessive
chr2	710	0.64	both
chr2	720	0.9	Dominant
chr2	720	0.69	Recessive
chr2	720	0.59	both
chr2	730	0.91	Dominant
chr2	730	0.66	Recessive
chr2	730	0.57	both
chr2	740	0.93	Dominant
chr2	740	0.68	Recessive
chr2	740	0.61	both
chr2	750	0.93	Dominant
chr2	750	0.69	Recessive
chr2	750	0.62	both
chr2	760	0.9	Dominant
chr2	760	0.72	Recessive
chr2	760	0.62	both
chr2	770	0.9	Dominant
chr2	770	0.78	Recessive
chr2	770	0.68	both
chr2	780	0.9	Dominant
chr2	780	0.8	Recessive
chr2	780	0.7	both
chr2	790	0.91	Dominant
chr2	790	0.8	Recessive
chr2	790	0.71	both
chr2	800	0.92	Dominant
chr2	800	0.82	Recessive
chr2	800	0.74	both
chr2	810	0.95	Dominant
chr2	810	0.81	Recessive
chr2	810	0.76	both
chr2	820	0.93	Dominant
chr2	820	0.83	Recessive
chr2	820	0.76	both
chr2	830	0.93	Dominant
chr2	830	0.83	Recessive
chr2	830	0.76	both
chr2	840	0.94	Dominant
chr2	840	0.83	Recessive
chr2	840	0.77	both
chr2	850	0.93	Dominant
chr2	850	0.81	Recessive
chr2	850	0.74	both
chr2	860	0.95	Dominant
chr2	860	0.8	Recessive
chr2	860	0.75	both
chr2	870	0.94	Dominant
chr2	870	0.8	Recessive
chr2	870	0.74	both
chr2	880	0.93	Dominant
chr2	880	0.78	Recessive
chr2	880	0.71	both
chr2	890	0.92	Dominant
chr2	890	0.79	Recessive
chr2	890	0.71	both
chr2	900	0.92	Dominant
chr2	900	0.78	Recessive
chr2	900	0.7	both
chr2	910	0.91	Dominant
chr2	910	0.79	Recessive
chr2	910	0.7	both
chr2	920	0.94	Dominant
chr2	920	0.81	Recessive
chr2	920	0.75	both
chr2	930	0.92	Dominant
chr2	930	0.82	Recessive
chr2	930	0.74	both
chr2	940	0.92	Dominant
chr2	940	0.81	Recessive
chr2	940	0.73	both
chr2	950	0.93	Dominant
[truncated: 2,309 more rows]
